# Supplementary material for: The impact of skin care products on skin chemistry and microbiome dynamics
Source: BMC Biol. 2019 Jun 12;17:47. doi: 10.1186/s12915-019-0660-6 (PMC6560912; doi:10.1186/s12915-019-0660-6)
Supplement: Supplementary file 2 — Table S1. List of personal (T0 and T7–9) beauty products and their frequency of use. (XLSX 30 kb) [file 12915_2019_660_MOESM2_ESM.xlsx]

## Sheet: Sheet1
Sample ID	Personal care product	Volunteer ID	Gender	Timepoint of application	Type of deodorant	Frequency of use and type of de
1A1	Shampoo	Volunteer 1	Female	Time 0 and Time 7-9		NA
1A2	Body wash	Volunteer 1	Female	Time 0 and Time 7-9		NA
1A3	Face wash	Volunteer 1	Female	Time 0 and Time 7-9		NA
1A4	Cleanser	Volunteer 1	Female	Time 0 and Time 7-9		NA
1A5	Ultra swim shampoo	Volunteer 1	Female	Time 0 and Time 7-9		NA
1A6	Hair oil	Volunteer 1	Female	Time 0 and Time 7-9		NA
1A7	Sunscreen	Volunteer 1	Female	Time 0 and Time 7-9		NA
2C5	Deodorant	Volunteer 1	Female	Time 0 and Time 7-9	Stick	Daily
1A8	Empty	NA	NA	NA		NA
1A9	Empty	NA	NA	NA		NA
1A10	Empty	NA	NA	NA		NA
1A11	Empty	NA	NA	NA		NA
1A12	Empty	NA	NA	NA		NA
1B1	Shampoo	Volunteer 12	Female	Time 0 and Time 7-9		NA
1B2	Body wash	Volunteer 12	Female	Time 0 and Time 7-9		NA
1B3	Face wash	Volunteer 12	Female	Time 0 and Time 7-9		NA
1B4	Cleanser	Volunteer 12	Female	Time 0 and Time 7-9		NA
1B5	Unkown	Volunteer 12	Female	Time 0 and Time 7-9		NA
1B6	Hair oil	Volunteer 12	Female	Time 0 and Time 7-9		NA
1B7	Sunscreen	Volunteer 12	Female	Time 0 and Time 7-9		NA
1B8	Aveeno itch cream	Volunteer 12	Female	Time 0 and Time 7-9		NA
1B9	Deodorant	Volunteer 12	Female	Time 0 and Time 7-9	Stick	Daily
1B10	Empty	NA	NA	NA		NA
1B11	Empty	NA	NA	NA		NA
1B12	Empty	NA	NA	NA		NA
1C1	Soap	Volunteer 9	Female	Time 0 and Time 7-9		NA
1C2	Cream	Volunteer 9	Female	Time 0 and Time 7-9		NA
1C3	Shampoo	Volunteer 9	Female	Time 0 and Time 7-9		NA
1C4	Sunscreen	Volunteer 9	Female	Time 0 and Time 7-9		NA
1C5	Deodorant	Volunteer 9	Female	Time 0 and Time 7-9	Stick	Daily
1C6	Empty	NA	NA	NA		NA
1C7	Empty	NA	NA	NA		NA
1C8	Empty	NA	NA	NA		NA
1C9	Empty	NA	NA	NA		NA
1C10	Empty	NA	NA	NA		NA
1C11	Empty	NA	NA	NA		NA
1C12	Empty	NA	NA	NA		NA
1D1	Deodorant	Volunteer 7	Male	Time 0 and Time 7-9	Spray	Occasionally
1D2	Hair conditioner	Volunteer 7	Male	Time 0 and Time 7-9		NA
1D3	Hair cream	Volunteer 7	Male	Time 0 and Time 7-9		NA
1D4	Shampoo	Volunteer 7	Male	Time 0 and Time 7-9		NA
1D5	Shaving cream	Volunteer 7	Male	Time 0 and Time 7-9		NA
1D6	Empty	NA	NA	NA		NA
1D7	Empty	NA	NA	NA		NA
1D8	Empty	NA	NA	NA		NA
1D9	Empty	NA	NA	NA		NA
1D10	Empty	NA	NA	NA		NA
1D11	Empty	NA	NA	NA		NA
1D12	Empty	NA	NA	NA		NA
2E1	Deodorant	Volunteer 10	Male	Time 0 and Time 7-9	Spray	Occasionally
2E2	Hair conditioner	Volunteer 10	Male	Time 0 and Time 7-9		NA
2E3	Soap	Volunteer 10	Male	Time 0 and Time 7-9		NA
2E4	Shampoo	Volunteer 10	Male	Time 0 and Time 7-9		NA
2E5	Empty	NA	NA	NA		NA
2E6	Empty	NA	NA	NA		NA
2E7	Empty	NA	NA	NA		NA
2E8	Empty	NA	NA	NA		NA
2E9	Empty	NA	NA	NA		NA
2E10	Empty	NA	NA	NA		NA
2E11	Empty	NA	NA	NA		NA
2E12	Empty	NA	NA	NA		NA
1F1	Perfume	Volunteer 2	Female	Time 0 and Time 7-9		NA
1F2	Conditioner	Volunteer 2	Female	Time 0 and Time 7-9		NA
1F3	Deodorant	Volunteer 2	Female	Time 0 and Time 7-9	Stick	Daily
1F4	Hand lotion	Volunteer 2	Female	Time 0 and Time 7-9		NA
1F5	Body soap	Volunteer 2	Female	Time 0 and Time 7-9		NA
1F6	Shampoo	Volunteer 2	Female	Time 0 and Time 7-9		NA
1F7	Face Soap	Volunteer 2	Female	Time 0 and Time 7-9		NA
1F8	Face lotion	Volunteer 2	Female	Time 0 and Time 7-9		NA
1F9	Hand/Face lotion	Volunteer 2	Female	Time 0 and Time 7-9		NA
1F10	Sunscreen	Volunteer 2	Female	Time 0 and Time 7-9		NA
1F11	Empty	NA	NA	NA		NA
1F12	Empty	NA	NA	NA		NA
1G1	Shower gel	Volunteer 6	Male	Time 0 and Time 7-9		NA
1G2	Shaving cream	Volunteer 6	Male	Time 0 and Time 7-9		NA
1G3	Shower gel 2	Volunteer 6	Male	Time 0 and Time 7-9		NA
1G4	Perfume	Volunteer 6	Male	Time 0 and Time 7-9		NA
1G5	Deodorant	Volunteer 6	Male	Time 0 and Time 7-9	Spray	Occasionally
1G6	Empty	NA	NA	NA		NA
1G7	Empty	NA	NA	NA		NA
1G8	Empty	NA	NA	NA		NA
1G9	Empty	NA	NA	NA		NA
1G10	Empty	NA	NA	NA		NA
1G11	Empty	NA	NA	NA		NA
1G12	Empty	NA	NA	NA		NA
1H1	Face wash	Volunteer 3	Female	Time 0 and Time 7-9		NA
1H2	Hair Conditioner	Volunteer 3	Female	Time 0 and Time 7-9		NA
1H3	Shampoo	Volunteer 3	Female	Time 0 and Time 7-9		NA
1H4	Shower gel	Volunteer 3	Female	Time 0 and Time 7-9		NA
1H5	Face cream	Volunteer 3	Female	Time 0 and Time 7-9		NA
1H6	Deodorant	Volunteer 3	Female	Time 0 and Time 7-9	Stick	Daily
1H7	Empty	NA	NA	NA		NA
1H8	Empty	NA	NA	NA		NA
1H9	Empty	NA	NA	NA		NA
1H10	Empty	NA	NA	NA		NA
1H11	Empty	NA	NA	NA		NA
1H12	Empty	NA	NA	NA		NA
2A1	Shampoo	Volunteer 8	Female	Time 0 and Time 7-9		NA
2A2	Sunscreen	Volunteer 8	Female	Time 0 and Time 7-9		NA
2A3	Lotion	Volunteer 8	Female	Time 0 and Time 7-9		NA
2A4	Soap	Volunteer 8	Female	Time 0 and Time 7-9		NA
2A5	Empty	NA	NA	NA		NA
2A6	Empty	NA	NA	NA		NA
2A7	Empty	NA	NA	NA		NA
2A8	Empty	NA	NA	NA		NA
2A9	Empty	NA	NA	NA		NA
2A10	Empty	NA	NA	NA		NA
2A11	Empty	NA	NA	NA		NA
2A12	Empty	NA	NA	NA		NA
2B1	Toothpaste 1	Volunteer 5	Male	Time 0 and Time 7-9		NA
2B2	Toothpaste 2	Volunteer 5	Male	Time 0 and Time 7-9		NA
2B3	Soap	Volunteer 5	Male	Time 0 and Time 7-9		NA
2B4	Sunscreen	Volunteer 5	Male	Time 0 and Time 7-9		NA
2B5	Shaving cream	Volunteer 5	Male	Time 0 and Time 7-9		NA
2B6	Deodorant 1	Volunteer 5	Male	Time 0 and Time 7-9	Spray	Rarely to never
2B7	Deodorant 2	Volunteer 5	Male	Time 0 and Time 7-9	Spray	Rarely to never
2B8	Empty	NA	NA	NA		NA
2B9	Empty	NA	NA	NA		NA
2B10	Empty	NA	NA	NA		NA
2B11	Empty	NA	NA	NA		NA
2B12	Empty	NA	NA	NA		NA
2C1	Head to toe_Johnson	Common beauty products	NA	Time 1 - Time 6		Daily
2C2	Sunscreen_Aveeno	Common beauty products	NA	Time 3 - Time 6		Daily
2C3	Moisturizer_Nivea	Common beauty products	NA	Time 3 - Time 6		Daily
2C4	Foot powder_CVS	Common beauty products	NA	Time 3 - Time 6		Daily
2C5	Deodorant_CVS	Common beauty products	NA	Time 3 - Time 6		Daily
2C6	Empty	NA	NA	Time 3 - Time 6		Daily
2C7	Empty	NA	NA	NA		NA
2C8	Empty	NA	NA	NA		NA
2C9	Empty	NA	NA	NA		NA
2C10	Empty	NA	NA	NA		NA
2C11	Empty	NA	NA	NA		NA
2C12	Empty	NA	NA	NA		NA
2D1	Shampoo	Volunteer 11	Male	Time 0 and Time 7-9		NA
2D2	Sunscreen	Volunteer 11	Male	Time 0 and Time 7-9		NA
2D3	Sunscreen_B	Volunteer 11	Male	Time 0 and Time 7-9		NA
2D4	Facial cream	Volunteer 11	Male	Time 0 and Time 7-9		NA
2D5	Soap	Volunteer 11	Male	Time 0 and Time 7-9		NA
2D6	Empty	NA	NA	NA		NA
2D7	Empty	NA	NA	NA		NA
2D8	Empty	NA	NA	NA		NA
2D9	Empty	NA	NA	NA		NA
2D10	Empty	NA	NA	NA		NA
2D11	Empty	NA	NA	NA		NA
2D12	Empty	NA	NA	NA		NA
2E1	Shampoo	Volunteer 4	Male	Time 0 and Time 7-9		NA
2E2	Foot deodorant	Volunteer 4	Male	Time 0 and Time 7-9		NA
2E3	Foot freshner	Volunteer 4	Male	Time 0 and Time 7-9		NA
2E4	Hair conditioner	Volunteer 4	Male	Time 0 and Time 7-9		NA
2E5	Armpit deodorant	Volunteer 4	Male	Time 0 and Time 7-9	Spray	Occasionally
2E6	Empty	NA	NA	NA		NA
2E7	Empty	NA	NA	NA		NA
2E8	Empty	NA	NA	NA		NA
2E9	Empty	NA	NA	NA		NA
2E10	Empty	NA	NA	NA		NA
2E11	Empty	NA	NA	NA		NA
2E12	Empty	NA	NA	NA		NA
2F1	Empty	NA	NA	NA		NA
2F2	Empty	NA	NA	NA		NA
2F3	Empty	NA	NA	NA		NA
2F4	Empty	NA	NA	NA		NA
2F5	Empty	NA	NA	NA		NA
2F6	Empty	NA	NA	NA		NA
2F7	Empty	NA	NA	NA		NA
2F8	Empty	NA	NA	NA		NA
2F9	Empty	NA	NA	NA		NA
2F10	Empty	NA	NA	NA		NA
2F11	Empty	NA	NA	NA		NA
2F12	Empty	NA	NA	NA		NA
2G1	Empty	NA	NA	NA		NA
2G2	Empty	NA	NA	NA		NA
2G3	Empty	NA	NA	NA		NA
2G4	Empty	NA	NA	NA		NA
2G5	Empty	NA	NA	NA		NA
2G6	Empty	NA	NA	NA		NA
2G7	Empty	NA	NA	NA		NA
2G8	Empty	NA	NA	NA		NA
2G9	Empty	NA	NA	NA		NA
2G10	Empty	NA	NA	NA		NA
2G11	Empty	NA	NA	NA		NA
2G12	Empty	NA	NA	NA		NA
2H1	Empty	NA	NA	NA		NA
2H2	Empty	NA	NA	NA		NA
2H3	Empty	NA	NA	NA		NA
2H4	Empty	NA	NA	NA		NA
2H5	Empty	NA	NA	NA		NA
2H6	Empty	NA	NA	NA		NA
2H7	Empty	NA	NA	NA		NA
2H8	Empty	NA	NA	NA		NA
2H9	Empty	NA	NA	NA		NA
2H10	Empty	NA	NA	NA		NA
2H11	Empty	NA	NA	NA		NA
2H12	Empty	NA	NA	NA		NA
