# Supplementary material for: The impact of skin care products on skin chemistry and microbiome dynamics
Source: BMC Biol. 2019 Jun 12;17:47. doi: 10.1186/s12915-019-0660-6 (PMC6560912; doi:10.1186/s12915-019-0660-6)
Supplement: Supplementary file 4 — Table S3. Mzmine feature finding and crop filtering parameters. (XLSX 4 kb) [file 12915_2019_660_MOESM4_ESM.xlsx]

## Sheet: Table S3_MZmine parameters.csv
Table S3_Mzmine feature finding parameters
	Feature findings for all features
Mass detection
Noise level				1000
Chromatogram builder
Minimum time span				0.01 min
Minimum peak height				3000
m/z tolerance				0.1 m/z or 20 ppm
Chromatogram deconvolution
Baseline cutoff
Minimum peak height				3000
Peak duration range (min)				0.01 - 3.00
Baseline level				300
Deisotopisation
Isotopic peak grouper
m/z tolerance				0.1 m/z or 20 ppm
RT tolerance				0.1 min
Maximum charge				4
Peak alignement
Join aligner
m/z tolerance				0.1 m/z or 20 ppm
Weight for m/z				75
Weight for RT				25
RT tolerance (min)				0.1
Peak filtering
Peak list raw filter
Minimum peak in a row				3
Minimum peak in an isotope pattern				2
	Crop filtering for individual features
Mass detection
Noise level				1000
Chromatogram builder
Minimum time span				0.01 min
Minimum peak height				1000
m/z tolerance				0 m/z or 20 ppm
Chromatogram deconvolution
Baseline cutoff
Minimum peak height				1000
Peak duration range (min)				0.01 - 3.00
Baseline level				200
Deisotopisation
Isotopic peak grouper
m/z tolerance				0.01 m/z or 25 ppm
RT tolerance				0.1 min
Maximum charge				4
Peak alignement
Join aligner
m/z tolerance				0.01 m/z or 25 ppm
Weight for m/z				0.9
Weight for RT				0.1
RT tolerance (min)				0.3
Peak filtering
Peak list raw filter
Minimum peak in a row				2
Minimum peak in an isotope pattern				2
Gap filling
Peak finder
m/z tolerance				0.01 m/z or 25 ppm
RT tolerance				0.1
