# Supplementary material for: The impact of skin care products on skin chemistry and microbiome dynamics
Source: BMC Biol. 2019 Jun 12;17:47. doi: 10.1186/s12915-019-0660-6 (PMC6560912; doi:10.1186/s12915-019-0660-6)
Supplement: Supplementary file 6 — Table S5. Feature table for individual feature abundance in armpits. (XLSX 379 kb) [file 12915_2019_660_MOESM6_ESM.xlsx]

## Sheet: Sheet1
Feature table: m/z 369.174_rt 4.137
Filenames	Subject	Timepoint	BodyPart	369.174_4.137
1A10_RA10_01_12674.mzXML	Volunteer 1	Time0	Armpit	17514
1A11_RA11_01_12675.mzXML	Volunteer 1	Time0	Armpit	14686.7
1A12_RA12_01_12676.mzXML	Volunteer 1	Time0	Armpit	570.962
1A9_RA9_01_12673.mzXML	Volunteer 1	Time0	Armpit	18972.8
2G6_RG6_01_13684.mzXML	Volunteer 10	Time0	Armpit	27864.3
2G7_RG7_01_13685.mzXML	Volunteer 10	Time0	Armpit	108581
2G8_RG8_01_13686.mzXML	Volunteer 10	Time0	Armpit	0
2G9_RG9_01_13687.mzXML	Volunteer 10	Time0	Armpit	24586.9
3A10_RA10_01_13865.mzXML	Volunteer 11	Time0	Armpit	6975
3A11_RA11_01_13866.mzXML	Volunteer 11	Time0	Armpit	6632.96
3A12_RA12_01_13867.mzXML	Volunteer 11	Time0	Armpit	6287.58
3A9_RA9_01_13864.mzXML	Volunteer 11	Time0	Armpit	1455.48
3D2_RD2_01_13882.mzXML	Volunteer 12	Time0	Armpit	0
3D3_RD3_01_13883.mzXML	Volunteer 12	Time0	Armpit	829.604
3D4_RD4_01_13887.mzXML	Volunteer 12	Time0	Armpit	0
3D5_RD5_01_13888.mzXML	Volunteer 12	Time0	Armpit	0
1C5_RC5_01_12685.mzXML	Volunteer 2	Time0	Armpit	0
1C6_RC6_01_12686.mzXML	Volunteer 2	Time0	Armpit	18114.5
1C7_RC7_01_12687.mzXML	Volunteer 2	Time0	Armpit	458.38
1C8_RC8_01_12688.mzXML	Volunteer 2	Time0	Armpit	25451.9
1D11_RD11_01_12691.mzXML	Volunteer 3	Time0	Armpit	808.936
1D12_RD12_01_12692.mzXML	Volunteer 3	Time0	Armpit	1201.89
1E1_RE1_01_12693.mzXML	Volunteer 3	Time0	Armpit	0
1E2_RE2_01_12695.mzXML	Volunteer 3	Time0	Armpit	352.674
1F5_RF5_01_12699.mzXML	Volunteer 4	Time0	Armpit	0
1F6_RF6_01_12700.mzXML	Volunteer 4	Time0	Armpit	511.238
1F7_RF7_01_12702.mzXML	Volunteer 4	Time0	Armpit	0
1F8_RF8_01_12703.mzXML	Volunteer 4	Time0	Armpit	16669.8
1G10_RG10_01_12707.mzXML	Volunteer 5	Time0	Armpit	285.09
1G11_RG11_01_12708.mzXML	Volunteer 5	Time0	Armpit	0
1G12_RG12_01_12710.mzXML	Volunteer 5	Time0	Armpit	0
1H1_RH1_01_12711.mzXML	Volunteer 5	Time0	Armpit	0
2A10_RA10_01_13680.mzXML	Volunteer 6	Time0	Armpit	10325.4
2A11_GC2_01_13688.mzXML	Volunteer 6	Time0	Armpit	35238.6
2A12_RA12_01_13682.mzXML	Volunteer 6	Time0	Armpit	7302.78
2A9_RA9_01_13662.mzXML	Volunteer 6	Time0	Armpit	12036.1
2C2_RC2_01_13675.mzXML	Volunteer 7	Time0	Armpit	0
2C3_RC3_01_13676.mzXML	Volunteer 7	Time0	Armpit	408.528
2C4_RC4_01_13677.mzXML	Volunteer 7	Time0	Armpit	717.444
2C5_RC5_01_13678.mzXML	Volunteer 7	Time0	Armpit	0
2D10_RD10_01_13658.mzXML	Volunteer 8	Time0	Armpit	714.25
2D7_RD7_01_13655.mzXML	Volunteer 8	Time0	Armpit	0
2D8_RD8_01_13656.mzXML	Volunteer 8	Time0	Armpit	0
2D9_RD9_01_13657.mzXML	Volunteer 8	Time0	Armpit	1064.55
2F1_GC1_01_13673.mzXML	Volunteer 9	Time0	Armpit	4819.61
2F2_RF2_01_13669.mzXML	Volunteer 9	Time0	Armpit	3646.53
2F3_RF3_01_13671.mzXML	Volunteer 9	Time0	Armpit	42591.7
2F4_RF4_01_13672.mzXML	Volunteer 9	Time0	Armpit	9917.18
AD10_RD10_01_15764.mzXML	Volunteer 10	Time0.5	Armpit	16604.3
AD11_RD11_01_15765.mzXML	Volunteer 10	Time0.5	Armpit	22221.2
AD12_RD12_01_15766.mzXML	Volunteer 10	Time0.5	Armpit	11076.7
AD9_RD9_01_15763.mzXML	Volunteer 10	Time0.5	Armpit	6976.02
AC3_RC3_01_15756.mzXML	Volunteer 4	Time0.5	Armpit	60216.5
AC4_RC4_01_15757.mzXML	Volunteer 4	Time0.5	Armpit	45749.5
AC5_RC5_01_15758.mzXML	Volunteer 4	Time0.5	Armpit	56043.7
AC6_RC6_01_15759.mzXML	Volunteer 4	Time0.5	Armpit	108707
AA10_RA10_01_15751.mzXML	Volunteer 9	Time0.5	Armpit	16273
AA11_RA11_01_15752.mzXML	Volunteer 9	Time0.5	Armpit	40749.2
AA12_RA12_01_15753.mzXML	Volunteer 9	Time0.5	Armpit	31346.5
AA9_RA9_01_15750.mzXML	Volunteer 9	Time0.5	Armpit	23544.8
4A10_RA10_01_13771.mzXML	Volunteer 1	Time1	Armpit	3970.4
4A11_RA11_01_13772.mzXML	Volunteer 1	Time1	Armpit	7940.8
4A12_RA12_01_13773.mzXML	Volunteer 1	Time1	Armpit	0
4A9_RA9_01_13770.mzXML	Volunteer 1	Time1	Armpit	3967.52
5D10_RD10_01_14316.mzXML	Volunteer 10	Time1	Armpit	30286.6
5D7_RD7_01_14313.mzXML	Volunteer 10	Time1	Armpit	26882
5D8_RD8_01_14314.mzXML	Volunteer 10	Time1	Armpit	23654.4
5D9_RD9_01_14315.mzXML	Volunteer 10	Time1	Armpit	76426.7
4D10_RD10_01_13783.mzXML	Volunteer 11	Time1	Armpit	6816.65
4D7_RD7_01_13780.mzXML	Volunteer 11	Time1	Armpit	3766.11
4D8_RD8_01_13781.mzXML	Volunteer 11	Time1	Armpit	2808.4
4D9_RD9_01_13789.mzXML	Volunteer 11	Time1	Armpit	3307.67
4G5_RG5_01_13791.mzXML	Volunteer 12	Time1	Armpit	626.752
4G6_RG6_01_13792.mzXML	Volunteer 12	Time1	Armpit	396.748
4G7_RG7_01_13793.mzXML	Volunteer 12	Time1	Armpit	514.464
4G8_RG8_01_13794.mzXML	Volunteer 12	Time1	Armpit	324.104
5A10_RA10_01_14302.mzXML	Volunteer 2	Time1	Armpit	10954.4
5A11_RA11_01_14303.mzXML	Volunteer 2	Time1	Armpit	30064.9
5A12_RA12_01_14304.mzXML	Volunteer 2	Time1	Armpit	20825.3
5A9_RA9_01_14301.mzXML	Volunteer 2	Time1	Armpit	25342.3
4E12_RE12_01_13784.mzXML	Volunteer 3	Time1	Armpit	31801.2
4F1_RF1_01_13785.mzXML	Volunteer 3	Time1	Armpit	33095.3
4F2_RF2_01_13786.mzXML	Volunteer 3	Time1	Armpit	21148.4
4F3_RF3_01_13787.mzXML	Volunteer 3	Time1	Armpit	9450
5E12_RE12_01_14319.mzXML	Volunteer 4	Time1	Armpit	3654
5F1_RF1_01_14320.mzXML	Volunteer 4	Time1	Armpit	6761.48
5F2_RF2_01_14321.mzXML	Volunteer 4	Time1	Armpit	14265.3
5F3_RF3_01_14322.mzXML	Volunteer 4	Time1	Armpit	32501.3
3E10_RE10_01_13877.mzXML	Volunteer 5	Time1	Armpit	3528
3E11_RE11_01_13878.mzXML	Volunteer 5	Time1	Armpit	3922.79
3E8_RE8_01_13875.mzXML	Volunteer 5	Time1	Armpit	0
3E9_RE9_01_13876.mzXML	Volunteer 5	Time1	Armpit	2776.43
3G2_RG2_01_13870.mzXML	Volunteer 6	Time1	Armpit	3530.8
3G3_RG3_01_13871.mzXML	Volunteer 6	Time1	Armpit	3137.11
3G4_RG4_01_13872.mzXML	Volunteer 6	Time1	Armpit	22655.4
3G5_RG5_01_13873.mzXML	Volunteer 6	Time1	Armpit	22515.5
5C2_RC2_01_14307.mzXML	Volunteer 7	Time1	Armpit	0
5C3_RC3_01_14308.mzXML	Volunteer 7	Time1	Armpit	0
5C4_RC4_01_14309.mzXML	Volunteer 7	Time1	Armpit	642.066
5C5_RC5_01_14310.mzXML	Volunteer 7	Time1	Armpit	0
4C2_GC2_01_13790.mzXML	Volunteer 8	Time1	Armpit	235.284
4C3_RC3_01_13776.mzXML	Volunteer 8	Time1	Armpit	321.77
4C4_RC4_01_13777.mzXML	Volunteer 8	Time1	Armpit	0
4C5_RC5_01_13778.mzXML	Volunteer 8	Time1	Armpit	492.588
5G5_RG5_01_14325.mzXML	Volunteer 9	Time1	Armpit	5874.37
5G6_RG6_01_14326.mzXML	Volunteer 9	Time1	Armpit	9083.27
5G7_RG7_01_14327.mzXML	Volunteer 9	Time1	Armpit	16927.9
5G8_RG8_01_14328.mzXML	Volunteer 9	Time1	Armpit	25848.4
BA10_BA10_01_15283.mzXML	Volunteer 10	Time1.5	Armpit	97711.3
BA11_BA11_01_15284.mzXML	Volunteer 10	Time1.5	Armpit	96194.2
BA12_BA12_01_15285.mzXML	Volunteer 10	Time1.5	Armpit	113014
BA9_BA9_01_15282.mzXML	Volunteer 10	Time1.5	Armpit	88728.5
AG10_RG10_01_15778.mzXML	Volunteer 4	Time1.5	Armpit	21415.9
AG7_RG7_01_15775.mzXML	Volunteer 4	Time1.5	Armpit	44145.6
AG8_RG8_01_15776.mzXML	Volunteer 4	Time1.5	Armpit	61135
AG9_RG9_01_15777.mzXML	Volunteer 4	Time1.5	Armpit	43958.4
AF2_RF2_01_15769.mzXML	Volunteer 9	Time1.5	Armpit	4029.12
AF3_RF3_01_15770.mzXML	Volunteer 9	Time1.5	Armpit	19214.6
AF4_RF4_01_15771.mzXML	Volunteer 9	Time1.5	Armpit	7033.05
AF5_RF5_01_15772.mzXML	Volunteer 9	Time1.5	Armpit	6765.02
6A10_BA10_01_13974.mzXML	Volunteer 1	Time2	Armpit	12139.9
6A11_BA11_01_13975.mzXML	Volunteer 1	Time2	Armpit	29439.1
6A12_BA12_01_13976.mzXML	Volunteer 1	Time2	Armpit	17492.2
6A9_BA9_01_13973.mzXML	Volunteer 1	Time2	Armpit	6846.71
7E12_BE12_01_14212.mzXML	Volunteer 10	Time2	Armpit	10562.7
7F1_BF1_01_14213.mzXML	Volunteer 10	Time2	Armpit	30911.1
7F2_BF2_01_14214.mzXML	Volunteer 10	Time2	Armpit	37107.9
7F3_BF3_01_14215.mzXML	Volunteer 10	Time2	Armpit	8821.38
6D10_BD10_01_13989.mzXML	Volunteer 11	Time2	Armpit	3034.9
6D7_BD7_01_13986.mzXML	Volunteer 11	Time2	Armpit	0
6D8_BD8_01_13987.mzXML	Volunteer 11	Time2	Armpit	3478.22
6D9_BD9_01_13988.mzXML	Volunteer 11	Time2	Armpit	2359.24
8A10_BA10_01_14410.mzXML	Volunteer 12	Time2	Armpit	0
8A11_BA11_01_14411.mzXML	Volunteer 12	Time2	Armpit	0
8A12_BA12_01_14412.mzXML	Volunteer 12	Time2	Armpit	0
8A9_BA9_01_14409.mzXML	Volunteer 12	Time2	Armpit	569.844
6E12_BE12_01_13991.mzXML	Volunteer 2	Time2	Armpit	0
6F1_BF1_01_13992.mzXML	Volunteer 2	Time2	Armpit	4138.24
6F2_BF2_01_13993.mzXML	Volunteer 2	Time2	Armpit	2825.98
6F3_BF3_01_13994.mzXML	Volunteer 2	Time2	Armpit	6076
6G5_BG5_01_13997.mzXML	Volunteer 3	Time2	Armpit	8384.38
6G6_BG6_01_13998.mzXML	Volunteer 3	Time2	Armpit	27225.6
6G7_BG7_01_13999.mzXML	Volunteer 3	Time2	Armpit	34051.2
6G8_BG8_01_14000.mzXML	Volunteer 3	Time2	Armpit	13678
7D10_BD10_01_14209.mzXML	Volunteer 4	Time2	Armpit	18582.7
7D7_BD7_01_14206.mzXML	Volunteer 4	Time2	Armpit	23107.7
7D8_BD8_01_14207.mzXML	Volunteer 4	Time2	Armpit	56734
7D9_BD9_01_14208.mzXML	Volunteer 4	Time2	Armpit	35170.3
6C2_BC2_01_13979.mzXML	Volunteer 5	Time2	Armpit	3833.32
6C3_BC3_01_13980.mzXML	Volunteer 5	Time2	Armpit	4299.1
6C4_BC4_01_13983.mzXML	Volunteer 5	Time2	Armpit	2786.81
6C5_BC5_01_13982.mzXML	Volunteer 5	Time2	Armpit	0
7G5_BG5_01_14218.mzXML	Volunteer 6	Time2	Armpit	10260.9
7G6_BG6_01_14219.mzXML	Volunteer 6	Time2	Armpit	31551.2
7G7_BG7_01_14220.mzXML	Volunteer 6	Time2	Armpit	83677.4
7G8_BG8_01_14221.mzXML	Volunteer 6	Time2	Armpit	46707.4
7A10_BA10_01_14194.mzXML	Volunteer 7	Time2	Armpit	420.45
7A11_BA11_01_14196.mzXML	Volunteer 7	Time2	Armpit	0
7A12_BA12_01_14197.mzXML	Volunteer 7	Time2	Armpit	0
7A9_BA9_01_14193.mzXML	Volunteer 7	Time2	Armpit	0
7C2_BC2_01_14200.mzXML	Volunteer 9	Time2	Armpit	0
7C3_BC3_01_14201.mzXML	Volunteer 9	Time2	Armpit	6662.04
7C4_BC4_01_14202.mzXML	Volunteer 9	Time2	Armpit	13248.9
7C5_BC5_01_14203.mzXML	Volunteer 9	Time2	Armpit	3489.02
BD10_BD10_01_15297.mzXML	Volunteer 10	Time2.5	Armpit	24398.3
BD7_BD7_01_15294.mzXML	Volunteer 10	Time2.5	Armpit	10368.4
BD8_BD8_01_15295.mzXML	Volunteer 10	Time2.5	Armpit	35758.4
BD9_BD9_01_15296.mzXML	Volunteer 10	Time2.5	Armpit	34525
BE12_BE12_01_15300.mzXML	Volunteer 4	Time2.5	Armpit	12488.6
BF1_BF1_01_15301.mzXML	Volunteer 4	Time2.5	Armpit	20481.7
BF2_BF2_01_15302.mzXML	Volunteer 4	Time2.5	Armpit	21050.2
BF3_BF3_01_15303.mzXML	Volunteer 4	Time2.5	Armpit	43538.1
BC2_BC2_01_15288.mzXML	Volunteer 9	Time2.5	Armpit	3914.32
BC3_BC3_01_15289.mzXML	Volunteer 9	Time2.5	Armpit	5647.92
BC4_BC4_01_15290.mzXML	Volunteer 9	Time2.5	Armpit	7389.2
BC5_BC5_01_15291.mzXML	Volunteer 9	Time2.5	Armpit	5507.6
8C2_BC2_01_14415.mzXML	Volunteer 1	Time3	Armpit	0
8C3_BC3_01_14416.mzXML	Volunteer 1	Time3	Armpit	2731.41
8C4_BC4_01_14417.mzXML	Volunteer 1	Time3	Armpit	0
8C5_BC5_01_14418.mzXML	Volunteer 1	Time3	Armpit	2868.88
9G3_RG3_01_14105.mzXML	Volunteer 10	Time3	Armpit	0
9G4_RG4_01_14107.mzXML	Volunteer 10	Time3	Armpit	3001.6
9G5_RG5_01_14108.mzXML	Volunteer 10	Time3	Armpit	0
9G6_RG6_01_14109.mzXML	Volunteer 10	Time3	Armpit	644.23
8G6_BG6_01_14433.mzXML	Volunteer 11	Time3	Armpit	9720.2
8G7_BG7_01_14434.mzXML	Volunteer 11	Time3	Armpit	21158.8
8G8_BG8_01_14435.mzXML	Volunteer 11	Time3	Armpit	9676.8
8G9_BG9_01_14436.mzXML	Volunteer 11	Time3	Armpit	9359.31
10B12_RB12_01_14480.mzXML	Volunteer 12	Time3	Armpit	0
10C1_RC1_01_14481.mzXML	Volunteer 12	Time3	Armpit	0
10C2_RC2_01_14482.mzXML	Volunteer 12	Time3	Armpit	0
10C3_RC3_01_14483.mzXML	Volunteer 12	Time3	Armpit	0
8E12_BE12_01_14427.mzXML	Volunteer 2	Time3	Armpit	13792.5
8F1_BF1_01_14428.mzXML	Volunteer 2	Time3	Armpit	15663.8
8F2_BF2_01_14429.mzXML	Volunteer 2	Time3	Armpit	32919.6
8F3_BF3_01_14430.mzXML	Volunteer 2	Time3	Armpit	55900.5
8D10_BD10_01_14424.mzXML	Volunteer 3	Time3	Armpit	14739.3
8D7_BD7_01_14421.mzXML	Volunteer 3	Time3	Armpit	13817.7
8D8_BD8_01_14422.mzXML	Volunteer 3	Time3	Armpit	42055.6
8D9_BD9_01_14423.mzXML	Volunteer 3	Time3	Armpit	31952.2
9E10_RE10_01_14099.mzXML	Volunteer 4	Time3	Armpit	23381.2
9E11_RE11_01_14100.mzXML	Volunteer 4	Time3	Armpit	69470.6
9E12_RE12_01_14101.mzXML	Volunteer 4	Time3	Armpit	39766.4
9F1_RF1_01_14102.mzXML	Volunteer 4	Time3	Armpit	47588.4
9A10_RA10_01_14086.mzXML	Volunteer 5	Time3	Armpit	4096.27
9A7_RA7_01_14083.mzXML	Volunteer 5	Time3	Armpit	4141.2
9A8_RA8_01_14084.mzXML	Volunteer 5	Time3	Armpit	4944.8
9A9_RA9_01_14085.mzXML	Volunteer 5	Time3	Armpit	9732.8
10A10_RA10_01_14477.mzXML	Volunteer 6	Time3	Armpit	6269.2
10A7_RA7_01_14474.mzXML	Volunteer 6	Time3	Armpit	4904.96
10A8_RA8_01_14475.mzXML	Volunteer 6	Time3	Armpit	8657.37
10A9_RA9_01_14476.mzXML	Volunteer 6	Time3	Armpit	16719.5
9B12_RB12_01_14089.mzXML	Volunteer 7	Time3	Armpit	0
9C1_RC1_01_14090.mzXML	Volunteer 7	Time3	Armpit	504
9C2_RC2_01_14091.mzXML	Volunteer 7	Time3	Armpit	0
9C3_RC3_01_14092.mzXML	Volunteer 7	Time3	Armpit	0
9D5_RD5_01_14094.mzXML	Volunteer 9	Time3	Armpit	4074
9D6_RD6_01_14095.mzXML	Volunteer 9	Time3	Armpit	16714
9D7_RD7_01_14096.mzXML	Volunteer 9	Time3	Armpit	0
9D8_RD8_01_14097.mzXML	Volunteer 9	Time3	Armpit	3436.95
BG5_BG5_01_35843.mzXML	Volunteer 10	Time3.5	Armpit	52118.8
BG6_BG6_01_35844.mzXML	Volunteer 10	Time3.5	Armpit	59163.7
BG7_BG7_01_35845.mzXML	Volunteer 10	Time3.5	Armpit	48182.2
BG8_BG8_01_35846.mzXML	Volunteer 10	Time3.5	Armpit	40694.9
CA7_BA7_01_35757.mzXML	Volunteer 4	Time3.5	Armpit	3665.38
CA8_BA8_01_35758.mzXML	Volunteer 4	Time3.5	Armpit	18973.8
CA9_BA9_01_35805.mzXML	Volunteer 4	Time3.5	Armpit	19230.4
CA10_BA10_01_35760.mzXML	Volunteer 4	Time3.5	Armpit	34758.2
CB12_BB12_01_35804.mzXML	Volunteer 9	Time3.5	Armpit	5506.46
CC1_BC1_01_35768.mzXML	Volunteer 9	Time3.5	Armpit	5406.8
CC2_BC2_01_35769.mzXML	Volunteer 9	Time3.5	Armpit	29990.2
CC3_BC3_01_35770.mzXML	Volunteer 9	Time3.5	Armpit	17066.4
11A10_BA10_01_33002.mzXML	Volunteer 1	Time4	Armpit	130940
11A7_BA7_01_32998.mzXML	Volunteer 1	Time4	Armpit	101803
11A8_BA8_01_32999.mzXML	Volunteer 1	Time4	Armpit	120767
11A9_BA9_01_33000.mzXML	Volunteer 1	Time4	Armpit	156184
12E10_GE10_01_32897.mzXML	Volunteer 10	Time4	Armpit	107449
12E11_GE11_01_32898.mzXML	Volunteer 10	Time4	Armpit	204280
12E12_GE12_01_32899.mzXML	Volunteer 10	Time4	Armpit	199192
12F1_GF1_01_32900.mzXML	Volunteer 10	Time4	Armpit	142710
11E10_BE10_01_33018.mzXML	Volunteer 11	Time4	Armpit	178425
11E11_BE11_01_33019.mzXML	Volunteer 11	Time4	Armpit	131573
11E12_BE12_01_33020.mzXML	Volunteer 11	Time4	Armpit	74220.8
11F1_BF1_01_33021.mzXML	Volunteer 11	Time4	Armpit	71150.4
12D5_GD5_01_32891.mzXML	Volunteer 12	Time4	Armpit	0
12D6_GD6_01_32892.mzXML	Volunteer 12	Time4	Armpit	432.432
12D7_GD7_01_32893.mzXML	Volunteer 12	Time4	Armpit	0
12D8_GD8_01_32894.mzXML	Volunteer 12	Time4	Armpit	0
11D5_BD5_01_33006.mzXML	Volunteer 2	Time4	Armpit	211401
11D6_BD6_01_33007.mzXML	Volunteer 2	Time4	Armpit	332951
11D7_BD7_01_33008.mzXML	Volunteer 2	Time4	Armpit	231837
11D8_BD8_01_33009.mzXML	Volunteer 2	Time4	Armpit	221851
11B12_BB12_01_32992.mzXML	Volunteer 3	Time4	Armpit	154890
11C1_BC1_01_32993.mzXML	Volunteer 3	Time4	Armpit	237702
11C2_BC2_01_32994.mzXML	Volunteer 3	Time4	Armpit	146003
11C3_BC3_01_32995.mzXML	Volunteer 3	Time4	Armpit	389111
13A10_BA10_01_32844.mzXML	Volunteer 4	Time4	Armpit	42141.6
13A7_BA7_01_32841.mzXML	Volunteer 4	Time4	Armpit	27641.5
13A8_BA8_01_32842.mzXML	Volunteer 4	Time4	Armpit	79473.9
13A9_BA9_01_32843.mzXML	Volunteer 4	Time4	Armpit	32385.1
11G3_BG3_01_33012.mzXML	Volunteer 5	Time4	Armpit	38851.1
11G4_BG4_01_33013.mzXML	Volunteer 5	Time4	Armpit	31199.6
11G5_BG5_01_33014.mzXML	Volunteer 5	Time4	Armpit	38011.1
11G6_BG6_01_33015.mzXML	Volunteer 5	Time4	Armpit	54048.1
12A10_GA10_01_32888.mzXML	Volunteer 6	Time4	Armpit	184075
12A7_GA7_01_32885.mzXML	Volunteer 6	Time4	Armpit	88717.1
12A8_GA8_01_32886.mzXML	Volunteer 6	Time4	Armpit	122128
12A9_GA9_01_32887.mzXML	Volunteer 6	Time4	Armpit	224281
12B12_GB12_01_32910.mzXML	Volunteer 7	Time4	Armpit	1417.37
12C1_GC1_01_32911.mzXML	Volunteer 7	Time4	Armpit	2295.32
12C2_GC2_01_32912.mzXML	Volunteer 7	Time4	Armpit	2847.73
12C3_GC3_01_32913.mzXML	Volunteer 7	Time4	Armpit	2646.9
12G3_GG3_01_32904.mzXML	Volunteer 9	Time4	Armpit	3019.26
12G4_GG4_01_32905.mzXML	Volunteer 9	Time4	Armpit	37439.7
12G5_GG5_01_32906.mzXML	Volunteer 9	Time4	Armpit	37100.3
12G6_GG6_01_32907.mzXML	Volunteer 9	Time4	Armpit	53106.8
CE10_BE10_01_35809.mzXML	Volunteer 10	Time4.5	Armpit	6129.2
CE11_BE11_01_35810.mzXML	Volunteer 10	Time4.5	Armpit	18306.9
CE12_BE12_01_35811.mzXML	Volunteer 10	Time4.5	Armpit	59000.8
CF1_BF1_01_35812.mzXML	Volunteer 10	Time4.5	Armpit	27705.3
CG3_BG3_01_35930.mzXML	Volunteer 4	Time4.5	Armpit	11821.6
CG4_BG4_01_35782.mzXML	Volunteer 4	Time4.5	Armpit	9713.2
CG5_BG5_01_35783.mzXML	Volunteer 4	Time4.5	Armpit	43506
CG6_01_35803.mzXML	Volunteer 4	Time4.5	Armpit	59209.1
CD5_BD5_01_35798.mzXML	Volunteer 9	Time4.5	Armpit	5671.55
CD6_BD6_01_35799.mzXML	Volunteer 9	Time4.5	Armpit	7918.8
CD7_BD7_01_35795.mzXML	Volunteer 9	Time4.5	Armpit	32539.8
CD8_BD8_01_35791.mzXML	Volunteer 9	Time4.5	Armpit	34910
13E10_BE10_01_32828.mzXML	Volunteer 1	Time5	Armpit	80857.4
13E11_BE11_01_32829.mzXML	Volunteer 1	Time5	Armpit	87990.6
13E12_BE12_01_32830.mzXML	Volunteer 1	Time5	Armpit	131699
13F1_BF1_01_32831.mzXML	Volunteer 1	Time5	Armpit	123470
14E10_GE10_01_32789.mzXML	Volunteer 10	Time5	Armpit	116345
14E11_GE11_01_32790.mzXML	Volunteer 10	Time5	Armpit	142399
14E12_GE12_01_32791.mzXML	Volunteer 10	Time5	Armpit	136438
14F1_GF1_01_32792.mzXML	Volunteer 10	Time5	Armpit	116720
14B12_GB12_01_32817.mzXML	Volunteer 11	Time5	Armpit	127539
14C1_GC1_01_32818.mzXML	Volunteer 11	Time5	Armpit	106825
14C2_GC2_01_32819.mzXML	Volunteer 11	Time5	Armpit	102477
14C3_GC3_01_32820.mzXML	Volunteer 11	Time5	Armpit	61274.6
15A10_BA10_01_32965.mzXML	Volunteer 12	Time5	Armpit	535.61
15A7_BA7_01_32962.mzXML	Volunteer 12	Time5	Armpit	492.096
15A8_BA8_01_32963.mzXML	Volunteer 12	Time5	Armpit	557.892
15A9_BA9_01_32964.mzXML	Volunteer 12	Time5	Armpit	1305.6
14A10_GA10_01_32799.mzXML	Volunteer 2	Time5	Armpit	98845.3
14A7_GA7_01_32796.mzXML	Volunteer 2	Time5	Armpit	127602
14A8_GA8_01_32797.mzXML	Volunteer 2	Time5	Armpit	138056
14A9_GA9_01_32798.mzXML	Volunteer 2	Time5	Armpit	116108
13G3_BG3_01_32853.mzXML	Volunteer 3	Time5	Armpit	207094
13G4_BG4_01_32854.mzXML	Volunteer 3	Time5	Armpit	187120
13G5_BG5_01_32855.mzXML	Volunteer 3	Time5	Armpit	281026
13G6_BG6_01_32856.mzXML	Volunteer 3	Time5	Armpit	187837
14G3_GG3_01_32810.mzXML	Volunteer 4	Time5	Armpit	100985
14G4_GG4_01_32811.mzXML	Volunteer 4	Time5	Armpit	133713
14G5_GG5_01_32812.mzXML	Volunteer 4	Time5	Armpit	180965
14G6_GG6_01_32813.mzXML	Volunteer 4	Time5	Armpit	292556
15B12_BB12_01_32968.mzXML	Volunteer 5	Time5	Armpit	83281.9
15C1_BC1_01_32970.mzXML	Volunteer 5	Time5	Armpit	70570.9
15C2_BC2_01_32971.mzXML	Volunteer 5	Time5	Armpit	74517.4
15C3_BC3_01_32972.mzXML	Volunteer 5	Time5	Armpit	67092.7
13D5_BD5_01_32834.mzXML	Volunteer 6	Time5	Armpit	294204
13D6_BD6_01_32835.mzXML	Volunteer 6	Time5	Armpit	259139
13D7_BD7_01_32836.mzXML	Volunteer 6	Time5	Armpit	462404
13D8_BD8_01_32837.mzXML	Volunteer 6	Time5	Armpit	384778
13B12_BB12_01_32847.mzXML	Volunteer 7	Time5	Armpit	1739.99
13C1_BC1_01_32848.mzXML	Volunteer 7	Time5	Armpit	3261.68
13C2_BC2_01_32849.mzXML	Volunteer 7	Time5	Armpit	2869.78
13C3_BC3_01_32850.mzXML	Volunteer 7	Time5	Armpit	1426.56
14D5_GD5_01_32803.mzXML	Volunteer 9	Time5	Armpit	34830.7
14D6_GD6_01_32804.mzXML	Volunteer 9	Time5	Armpit	66884
14D7_GD7_01_32805.mzXML	Volunteer 9	Time5	Armpit	90825
14D8_GD8_01_32806.mzXML	Volunteer 9	Time5	Armpit	75723.9
DA10_RA10_01_35824.mzXML	Volunteer 10	Time5.5	Armpit	26457.2
DA7_RA7_01_35821.mzXML	Volunteer 10	Time5.5	Armpit	22988.1
DA8_RA8_01_35822.mzXML	Volunteer 10	Time5.5	Armpit	52989.4
DA9_RA9_01_35823.mzXML	Volunteer 10	Time5.5	Armpit	63129.6
DD5_RD5_01_35828.mzXML	Volunteer 4	Time5.5	Armpit	6504.4
DD6_RD6_01_35829.mzXML	Volunteer 4	Time5.5	Armpit	10037.3
DD7_RD7_01_35830.mzXML	Volunteer 4	Time5.5	Armpit	10295.9
DD8_RD8_01_35831.mzXML	Volunteer 4	Time5.5	Armpit	26168.2
DC1_RC1_01_35836.mzXML	Volunteer 9	Time5.5	Armpit	25261.6
DC2_RC2_01_35837.mzXML	Volunteer 9	Time5.5	Armpit	43987.6
DC3_RC3_01_35838.mzXML	Volunteer 9	Time5.5	Armpit	30126.4
15G3_BG3_01_32981.mzXML	Volunteer 1	Time6	Armpit	125084
15G4_BG4_01_32982.mzXML	Volunteer 1	Time6	Armpit	76598
15G5_BG5_01_32983.mzXML	Volunteer 1	Time6	Armpit	135866
15G6_BG6_01_32984.mzXML	Volunteer 1	Time6	Armpit	127353
16D5_RD5_01_32920.mzXML	Volunteer 10	Time6	Armpit	36229.1
16D6_RD6_01_32921.mzXML	Volunteer 10	Time6	Armpit	49834.5
16D7_RD7_01_32922.mzXML	Volunteer 10	Time6	Armpit	103407
16D8_RD8_01_32923.mzXML	Volunteer 10	Time6	Armpit	46462.2
16G3_RG3_01_32940.mzXML	Volunteer 11	Time6	Armpit	306161
16G4_RG4_01_32941.mzXML	Volunteer 11	Time6	Armpit	177938
16G5_RG5_01_32942.mzXML	Volunteer 11	Time6	Armpit	132735
16G6_RG6_01_32943.mzXML	Volunteer 11	Time6	Armpit	117322
16B12_RB12_01_32945.mzXML	Volunteer 12	Time6	Armpit	0
16C1_RC1_01_32946.mzXML	Volunteer 12	Time6	Armpit	370.656
16C2_RC2_01_32947.mzXML	Volunteer 12	Time6	Armpit	288.252
16C3_RC3_01_32948.mzXML	Volunteer 12	Time6	Armpit	248.512
15D5_BD5_01_32975.mzXML	Volunteer 2	Time6	Armpit	183014
15D6_BD6_01_32976.mzXML	Volunteer 2	Time6	Armpit	175778
15D7_BD7_01_32977.mzXML	Volunteer 2	Time6	Armpit	255115
15D8_BD8_01_32978.mzXML	Volunteer 2	Time6	Armpit	186168
17D5_RD5_01_32875.mzXML	Volunteer 3	Time6	Armpit	133277
17D6_RD6_01_32876.mzXML	Volunteer 3	Time6	Armpit	139140
17D7_RD7_01_32877.mzXML	Volunteer 3	Time6	Armpit	347761
17D8_Rerun_RD8_01_32878.mzXML	Volunteer 3	Time6	Armpit	217276
16E10_RE10_01_32932.mzXML	Volunteer 4	Time6	Armpit	22197.4
16E11_RE11_01_32933.mzXML	Volunteer 4	Time6	Armpit	23785.1
16E12_RE12_01_32934.mzXML	Volunteer 4	Time6	Armpit	92424.9
16F1_Rerun_RF1_01_32937.mzXML	Volunteer 4	Time6	Armpit	117328
17B12_RB12_01_32867.mzXML	Volunteer 5	Time6	Armpit	30471.1
17C1_RC1_01_32868.mzXML	Volunteer 5	Time6	Armpit	56599.1
17C2_RC2_01_32869.mzXML	Volunteer 5	Time6	Armpit	47211.5
17C3_RC3_01_32870.mzXML	Volunteer 5	Time6	Armpit	41673.2
17A10_RA10_01_32864.mzXML	Volunteer 6	Time6	Armpit	286233
17A7_RA7_01_32861.mzXML	Volunteer 6	Time6	Armpit	188621
17A8_RA8_01_32862.mzXML	Volunteer 6	Time6	Armpit	300271
17A9_RA9_01_32863.mzXML	Volunteer 6	Time6	Armpit	215173
15E10_BE10_01_32956.mzXML	Volunteer 7	Time6	Armpit	2472.67
15E11_BE11_01_32957.mzXML	Volunteer 7	Time6	Armpit	2772.41
15E12_BE12_01_32958.mzXML	Volunteer 7	Time6	Armpit	1784.72
15F1_BF1_01_32959.mzXML	Volunteer 7	Time6	Armpit	3452.82
16A10_RA10_01_32929.mzXML	Volunteer 9	Time6	Armpit	72044
16A7_RA7_01_32926.mzXML	Volunteer 9	Time6	Armpit	64250.2
16A8_RA8_01_32927.mzXML	Volunteer 9	Time6	Armpit	83139.4
16A9_RA9_01_32928.mzXML	Volunteer 9	Time6	Armpit	128080
EA10_BA10_01_15538.mzXML	Volunteer 10	Time6.5	Armpit	7767.32
EA7_BA7_01_15535.mzXML	Volunteer 10	Time6.5	Armpit	7135.88
EA8_BA8_01_15536.mzXML	Volunteer 10	Time6.5	Armpit	11399.5
EA9_BA9_01_15537.mzXML	Volunteer 10	Time6.5	Armpit	25440.2
DG3_RG3_01_15420.mzXML	Volunteer 4	Time6.5	Armpit	56428.4
DG4_RG4_01_15421.mzXML	Volunteer 4	Time6.5	Armpit	57442
DG5_RG5_01_15422.mzXML	Volunteer 4	Time6.5	Armpit	48873.2
DG6_RG6_01_15423.mzXML	Volunteer 4	Time6.5	Armpit	48381.2
DE10_RE10_01_15413.mzXML	Volunteer 9	Time6.5	Armpit	19966.8
DE11_RE11_01_15414.mzXML	Volunteer 9	Time6.5	Armpit	6325.2
DE12_RE12_01_15415.mzXML	Volunteer 9	Time6.5	Armpit	22874.3
DF1_RF1_01_15416.mzXML	Volunteer 9	Time6.5	Armpit	23548.5
18D5_RD5_01_14571.mzXML	Volunteer 1	Time7	Armpit	35500.1
18D6_RD6_01_14572.mzXML	Volunteer 1	Time7	Armpit	12292
18D7_RD7_01_14573.mzXML	Volunteer 1	Time7	Armpit	39833.2
18D8_RD8_01_14574.mzXML	Volunteer 1	Time7	Armpit	26073.3
19D5_RD5_01_14792.mzXML	Volunteer 10	Time7	Armpit	36063.1
19D6_RD6_01_14793.mzXML	Volunteer 10	Time7	Armpit	34737.6
19D7_RD7_01_14794.mzXML	Volunteer 10	Time7	Armpit	57293.3
19D8_RD8_01_14795.mzXML	Volunteer 10	Time7	Armpit	35741.6
19E10_RE10_01_14798.mzXML	Volunteer 11	Time7	Armpit	63280.2
19E11_RE11_01_14799.mzXML	Volunteer 11	Time7	Armpit	37793.6
19E12_RE12_01_14800.mzXML	Volunteer 11	Time7	Armpit	12706.4
19F1_RF1_01_14801.mzXML	Volunteer 11	Time7	Armpit	9125.2
19A10_RA10_01_14813.mzXML	Volunteer 12	Time7	Armpit	425.4
19A7_RA7_01_14810.mzXML	Volunteer 12	Time7	Armpit	0
19A8_RA8_01_14811.mzXML	Volunteer 12	Time7	Armpit	420.616
19A9_RA9_01_14812.mzXML	Volunteer 12	Time7	Armpit	723.68
18B12_RB12_01_14593.mzXML	Volunteer 2	Time7	Armpit	69941.2
18C1_RC1_01_14594.mzXML	Volunteer 2	Time7	Armpit	54202.4
18C2_RC2_01_14595.mzXML	Volunteer 2	Time7	Armpit	31827.5
18C3_RC3_01_14596.mzXML	Volunteer 2	Time7	Armpit	11818.8
18E10_RE10_01_14579.mzXML	Volunteer 3	Time7	Armpit	49544.3
18E11_RE11_01_14580.mzXML	Volunteer 3	Time7	Armpit	12695.9
18E12_RE12_01_14581.mzXML	Volunteer 3	Time7	Armpit	32258
18F1_RF1_01_14582.mzXML	Volunteer 3	Time7	Armpit	48700.7
19B12_RB12_01_14786.mzXML	Volunteer 4	Time7	Armpit	72845.1
19C1_RC1_01_14787.mzXML	Volunteer 4	Time7	Armpit	80449.6
19C2_RC2_01_14788.mzXML	Volunteer 4	Time7	Armpit	108769
19C3_RC3_01_14789.mzXML	Volunteer 4	Time7	Armpit	90695.8
19G3_RG3_01_14804.mzXML	Volunteer 5	Time7	Armpit	22254
19G4_RG4_01_14805.mzXML	Volunteer 5	Time7	Armpit	12140.4
19G5_RG5_01_14806.mzXML	Volunteer 5	Time7	Armpit	19102.8
19G6_RG6_01_14807.mzXML	Volunteer 5	Time7	Armpit	15553.9
20A10_BA10_01_14680.mzXML	Volunteer 6	Time7	Armpit	87526.8
20A7_BA7_01_14677.mzXML	Volunteer 6	Time7	Armpit	57069.5
20A8_BA8_01_14678.mzXML	Volunteer 6	Time7	Armpit	82484.1
20A9_BA9_01_14679.mzXML	Volunteer 6	Time7	Armpit	106664
18A10_RA10_01_14568.mzXML	Volunteer 7	Time7	Armpit	324.452
18A7_RA7_01_14565.mzXML	Volunteer 7	Time7	Armpit	720.336
18A8_RA8_01_14566.mzXML	Volunteer 7	Time7	Armpit	403.2
18A9_RA9_01_14567.mzXML	Volunteer 7	Time7	Armpit	615.12
18G3_RG3_01_14586.mzXML	Volunteer 9	Time7	Armpit	11815.4
18G4_RG4_01_14587.mzXML	Volunteer 9	Time7	Armpit	23015.5
18G5_RG5_01_14588.mzXML	Volunteer 9	Time7	Armpit	70557
18G6_RG6_01_14589.mzXML	Volunteer 9	Time7	Armpit	29002.7
ED5_BD5_01_15547.mzXML	Volunteer 10	Time7.5	Armpit	22896.4
ED6_BD6_01_15548.mzXML	Volunteer 10	Time7.5	Armpit	21251.5
ED7_BD7_01_15549.mzXML	Volunteer 10	Time7.5	Armpit	59312.5
ED8_BD8_01_15550.mzXML	Volunteer 10	Time7.5	Armpit	41163.2
EB12_BB12_01_15541.mzXML	Volunteer 9	Time7.5	Armpit	12355.8
EC1_BC1_01_15542.mzXML	Volunteer 9	Time7.5	Armpit	9930.54
EC2_BC2_01_15543.mzXML	Volunteer 9	Time7.5	Armpit	5923.28
EC3_BC3_01_15544.mzXML	Volunteer 9	Time7.5	Armpit	5047.94
20E10_BE10_01_14696.mzXML	Volunteer 1	Time8	Armpit	29891.6
20E11_BE11_01_14697.mzXML	Volunteer 1	Time8	Armpit	7686
20E12_BE12_01_14698.mzXML	Volunteer 1	Time8	Armpit	38271.9
20F1_BF1_01_14699.mzXML	Volunteer 1	Time8	Armpit	37113.6
21G3_BG3_01_14918.mzXML	Volunteer 10	Time8	Armpit	40827.5
21G4_BG4_01_14919.mzXML	Volunteer 10	Time8	Armpit	52033.6
21G5_BG5_01_14920.mzXML	Volunteer 10	Time8	Armpit	48640.9
21G6_BG6_01_14921.mzXML	Volunteer 10	Time8	Armpit	80645.4
22A10_BA10_01_15112.mzXML	Volunteer 11	Time8	Armpit	16355.1
22A7_BA7_01_15109.mzXML	Volunteer 11	Time8	Armpit	27600.4
22A8_BA8_01_15110.mzXML	Volunteer 11	Time8	Armpit	17645.9
22A9_BA9_01_15111.mzXML	Volunteer 11	Time8	Armpit	12279.3
21A10_BA10_01_14896.mzXML	Volunteer 12	Time8	Armpit	0
21A7_BA7_01_14893.mzXML	Volunteer 12	Time8	Armpit	339.368
21A8_BA8_01_14894.mzXML	Volunteer 12	Time8	Armpit	629.406
21A9_BA9_01_14895.mzXML	Volunteer 12	Time8	Armpit	0
20D5_BD5_01_14689.mzXML	Volunteer 2	Time8	Armpit	43565.2
20D6_BD6_01_14690.mzXML	Volunteer 2	Time8	Armpit	33274
20D7_BD7_01_14691.mzXML	Volunteer 2	Time8	Armpit	52893.5
20D8_BD8_01_14692.mzXML	Volunteer 2	Time8	Armpit	28131.6
20G3_BG3_01_14703.mzXML	Volunteer 3	Time8	Armpit	43856.9
20G4_BG4_01_14704.mzXML	Volunteer 3	Time8	Armpit	10418.5
20G5_BG5_01_14705.mzXML	Volunteer 3	Time8	Armpit	29129
20G6_BG6_01_14706.mzXML	Volunteer 3	Time8	Armpit	16598.6
21E10_BE10_01_14912.mzXML	Volunteer 4	Time8	Armpit	57238.7
21E11_BE11_01_14913.mzXML	Volunteer 4	Time8	Armpit	25867.1
21E12_BE12_01_14914.mzXML	Volunteer 4	Time8	Armpit	47454.1
21F1_BF1_01_14915.mzXML	Volunteer 4	Time8	Armpit	17589.2
21B12_BB12_01_14899.mzXML	Volunteer 5	Time8	Armpit	2296.17
21C1_BC1_01_14900.mzXML	Volunteer 5	Time8	Armpit	2120.34
21C2_BC2_01_14902.mzXML	Volunteer 5	Time8	Armpit	2581.6
21C3_BC3_01_14903.mzXML	Volunteer 5	Time8	Armpit	6786.27
22B12_BB12_01_15115.mzXML	Volunteer 6	Time8	Armpit	9718.97
22C1_BC1_01_15116.mzXML	Volunteer 6	Time8	Armpit	16779.6
22C2_BC2_01_15117.mzXML	Volunteer 6	Time8	Armpit	32139.8
22C3_BC3_01_15118.mzXML	Volunteer 6	Time8	Armpit	24380.4
20B12_BB12_01_14683.mzXML	Volunteer 7	Time8	Armpit	235.788
20C1_BC1_01_14684.mzXML	Volunteer 7	Time8	Armpit	1509.62
20C2_BC2_01_14685.mzXML	Volunteer 7	Time8	Armpit	0
20C3_BC3_01_14686.mzXML	Volunteer 7	Time8	Armpit	0
21D5_BD5_01_14906.mzXML	Volunteer 9	Time8	Armpit	6772.21
21D6_BD6_01_14907.mzXML	Volunteer 9	Time8	Armpit	10166.8
21D7_BD7_01_14908.mzXML	Volunteer 9	Time8	Armpit	9291.43
21D8_BD8_01_14909.mzXML	Volunteer 9	Time8	Armpit	6976.98
EE10_BE10_01_15553.mzXML	Volunteer 10	Time8.5	Armpit	11452.4
EE11_BE11_01_15554.mzXML	Volunteer 10	Time8.5	Armpit	22062.7
EE12_BE12_01_15555.mzXML	Volunteer 10	Time8.5	Armpit	32386
EF1_BF1_01_15556.mzXML	Volunteer 10	Time8.5	Armpit	19049
EG4_BG4_01_15559.mzXML	Volunteer 4	Time8.5	Armpit	44309.4
EG5_BG5_01_15560.mzXML	Volunteer 4	Time8.5	Armpit	43860.8
EG6_BG6_01_15561.mzXML	Volunteer 4	Time8.5	Armpit	31242.3
EG7_BG7_01_15562.mzXML	Volunteer 4	Time8.5	Armpit	28374.1
FA10_BA10_01_15802.mzXML	Volunteer 9	Time8.5	Armpit	4138.24
FA7_BA7_01_15799.mzXML	Volunteer 9	Time8.5	Armpit	475.66
FA8_BA8_01_15800.mzXML	Volunteer 9	Time8.5	Armpit	12118.1
FA9_BA9_01_15801.mzXML	Volunteer 9	Time8.5	Armpit	18726.4
23D5_RD5_01_15013.mzXML	Volunteer 1	Time9	Armpit	30598.4
23D6_RD6_01_15014.mzXML	Volunteer 1	Time9	Armpit	36026.4
23D7_RD7_01_15015.mzXML	Volunteer 1	Time9	Armpit	80497.3
23D8_RD8_01_15016.mzXML	Volunteer 1	Time9	Armpit	60960.6
22G3_BG3_01_15133.mzXML	Volunteer 10	Time9	Armpit	50708.7
22G4_BG4_01_15134.mzXML	Volunteer 10	Time9	Armpit	82097.8
22G5_BG5_01_15135.mzXML	Volunteer 10	Time9	Armpit	95560
22G6_BG6_01_15136.mzXML	Volunteer 10	Time9	Armpit	28724.6
24A10_RA10_01_15190.mzXML	Volunteer 11	Time9	Armpit	23263.9
24A7_RA7_01_15187.mzXML	Volunteer 11	Time9	Armpit	22512.8
24A8_RA8_01_15188.mzXML	Volunteer 11	Time9	Armpit	28264.7
24A9_RA9_01_15189.mzXML	Volunteer 11	Time9	Armpit	36771.5
23E10_RE10_01_15019.mzXML	Volunteer 12	Time9	Armpit	616
23E11_RE11_01_15020.mzXML	Volunteer 12	Time9	Armpit	218.478
23E12_RE12_01_15021.mzXML	Volunteer 12	Time9	Armpit	251.55
23F1_RF1_01_15022.mzXML	Volunteer 12	Time9	Armpit	267.744
22D5_BD5_01_15121.mzXML	Volunteer 2	Time9	Armpit	32879.5
22D6_BD6_01_15122.mzXML	Volunteer 2	Time9	Armpit	25115.1
22D7_BD7_01_15123.mzXML	Volunteer 2	Time9	Armpit	35742.6
22D8_BD8_01_15124.mzXML	Volunteer 2	Time9	Armpit	13149.2
23G3_RG3_01_15025.mzXML	Volunteer 3	Time9	Armpit	21934.3
23G4_RG4_01_15026.mzXML	Volunteer 3	Time9	Armpit	31518
23G5_RG5_01_15027.mzXML	Volunteer 3	Time9	Armpit	53614
23G6_RG6_01_15028.mzXML	Volunteer 3	Time9	Armpit	26112.8
23A10_RA10_01_15004.mzXML	Volunteer 4	Time9	Armpit	3889.26
23A7_RA7_01_15001.mzXML	Volunteer 4	Time9	Armpit	2577.02
23A8_RA8_01_15002.mzXML	Volunteer 4	Time9	Armpit	5578.02
23A9_RA9_01_15003.mzXML	Volunteer 4	Time9	Armpit	11707.9
24D5_RD5_01_15198.mzXML	Volunteer 5	Time9	Armpit	14216.4
24D6_RD6_01_15199.mzXML	Volunteer 5	Time9	Armpit	7411.6
24D7_RD7_01_15200.mzXML	Volunteer 5	Time9	Armpit	8782.24
24D8_RD8_01_15201.mzXML	Volunteer 5	Time9	Armpit	4902.1
22E10_BE10_01_15127.mzXML	Volunteer 6	Time9	Armpit	11457.8
22E11_BE11_01_15128.mzXML	Volunteer 6	Time9	Armpit	28297.4
22E12_BE12_01_15129.mzXML	Volunteer 6	Time9	Armpit	31911.6
22F1_BF1_01_15130.mzXML	Volunteer 6	Time9	Armpit	22271.8
24B12_RB12_01_15192.mzXML	Volunteer 7	Time9	Armpit	312.18
24C1_RC1_01_15193.mzXML	Volunteer 7	Time9	Armpit	719.698
24C2_RC2_01_15194.mzXML	Volunteer 7	Time9	Armpit	0
24C3_RC3_01_15195.mzXML	Volunteer 7	Time9	Armpit	345.626
23B12_RB12_01_15007.mzXML	Volunteer 9	Time9	Armpit	5174.4
23C1_RC1_01_15008.mzXML	Volunteer 9	Time9	Armpit	15097.6
23C2_RC2_01_15009.mzXML	Volunteer 9	Time9	Armpit	19802.5
23C3_RC3_01_15010.mzXML	Volunteer 9	Time9	Armpit	6479.2
Feature table: m/z 371.188_rt 4.351
filemes	Subject	Timepoint	BodyPart	371.188_4.351
1A10_RA10_01_12674.mzXML	Volunteer 1	Time0	Armpit	3819.2
1A11_RA11_01_12675.mzXML	Volunteer 1	Time0	Armpit	3875.3
1A12_RA12_01_12676.mzXML	Volunteer 1	Time0	Armpit	2171.25
1A9_RA9_01_12673.mzXML	Volunteer 1	Time0	Armpit	2436
4A10_RA10_01_13771.mzXML	Volunteer 1	Time1	Armpit	0
4A11_RA11_01_13772.mzXML	Volunteer 1	Time1	Armpit	13017.1
4A12_RA12_01_13773.mzXML	Volunteer 1	Time1	Armpit	4383.09
4A9_RA9_01_13770.mzXML	Volunteer 1	Time1	Armpit	4314.8
6A10_BA10_01_13974.mzXML	Volunteer 1	Time2	Armpit	6651.62
6A11_BA11_01_13975.mzXML	Volunteer 1	Time2	Armpit	23508.6
6A12_BA12_01_13976.mzXML	Volunteer 1	Time2	Armpit	6318.94
6A9_BA9_01_13973.mzXML	Volunteer 1	Time2	Armpit	7235.2
8C2_BC2_01_14415.mzXML	Volunteer 1	Time3	Armpit	0
8C3_BC3_01_14416.mzXML	Volunteer 1	Time3	Armpit	0
8C4_BC4_01_14417.mzXML	Volunteer 1	Time3	Armpit	3945.18
8C5_BC5_01_14418.mzXML	Volunteer 1	Time3	Armpit	3314.52
11A10_BA10_01_33002.mzXML	Volunteer 1	Time4	Armpit	17537.8
11A7_BA7_01_32998.mzXML	Volunteer 1	Time4	Armpit	16906
11A8_BA8_01_32999.mzXML	Volunteer 1	Time4	Armpit	14771.6
11A9_BA9_01_33000.mzXML	Volunteer 1	Time4	Armpit	21945
13E10_BE10_01_32828.mzXML	Volunteer 1	Time5	Armpit	20856.3
13E11_BE11_01_32829.mzXML	Volunteer 1	Time5	Armpit	12696.8
13E12_BE12_01_32830.mzXML	Volunteer 1	Time5	Armpit	18130.3
13F1_BF1_01_32831.mzXML	Volunteer 1	Time5	Armpit	16539
15G3_BG3_01_32981.mzXML	Volunteer 1	Time6	Armpit	16296.3
15G4_BG4_01_32982.mzXML	Volunteer 1	Time6	Armpit	12650.3
15G5_BG5_01_32983.mzXML	Volunteer 1	Time6	Armpit	27181.7
15G6_BG6_01_32984.mzXML	Volunteer 1	Time6	Armpit	13226.1
18D5_RD5_01_14571.mzXML	Volunteer 1	Time7	Armpit	23462.5
18D6_RD6_01_14572.mzXML	Volunteer 1	Time7	Armpit	7294
18D7_RD7_01_14573.mzXML	Volunteer 1	Time7	Armpit	27638.9
18D8_RD8_01_14574.mzXML	Volunteer 1	Time7	Armpit	16950.3
20E10_BE10_01_14696.mzXML	Volunteer 1	Time8	Armpit	19548
20E11_BE11_01_14697.mzXML	Volunteer 1	Time8	Armpit	10939.6
20E12_BE12_01_14698.mzXML	Volunteer 1	Time8	Armpit	29220.8
20F1_BF1_01_14699.mzXML	Volunteer 1	Time8	Armpit	21941.6
23D5_RD5_01_15013.mzXML	Volunteer 1	Time9	Armpit	25384.3
23D6_RD6_01_15014.mzXML	Volunteer 1	Time9	Armpit	24356.1
23D7_RD7_01_15015.mzXML	Volunteer 1	Time9	Armpit	52674.7
23D8_RD8_01_15016.mzXML	Volunteer 1	Time9	Armpit	37210.5
2G6_RG6_01_13684.mzXML	Volunteer 10	Time0	Armpit	0
2G7_RG7_01_13685.mzXML	Volunteer 10	Time0	Armpit	0
2G8_RG8_01_13686.mzXML	Volunteer 10	Time0	Armpit	0
2G9_RG9_01_13687.mzXML	Volunteer 10	Time0	Armpit	0
AD10_RD10_01_15764.mzXML	Volunteer 10	Time0.5	Armpit	0
AD11_RD11_01_15765.mzXML	Volunteer 10	Time0.5	Armpit	0
AD12_RD12_01_15766.mzXML	Volunteer 10	Time0.5	Armpit	0
AD9_RD9_01_15763.mzXML	Volunteer 10	Time0.5	Armpit	0
5D10_RD10_01_14316.mzXML	Volunteer 10	Time1	Armpit	2200.32
5D7_RD7_01_14313.mzXML	Volunteer 10	Time1	Armpit	0
5D8_RD8_01_14314.mzXML	Volunteer 10	Time1	Armpit	0
5D9_RD9_01_14315.mzXML	Volunteer 10	Time1	Armpit	6949.6
BA10_BA10_01_15283.mzXML	Volunteer 10	Time1.5	Armpit	7363.94
BA11_BA11_01_15284.mzXML	Volunteer 10	Time1.5	Armpit	3659.78
BA12_BA12_01_15285.mzXML	Volunteer 10	Time1.5	Armpit	6099.3
BA9_BA9_01_15282.mzXML	Volunteer 10	Time1.5	Armpit	0
7E12_BE12_01_14212.mzXML	Volunteer 10	Time2	Armpit	0
7F1_BF1_01_14213.mzXML	Volunteer 10	Time2	Armpit	2388.87
7F2_BF2_01_14214.mzXML	Volunteer 10	Time2	Armpit	0
7F3_BF3_01_14215.mzXML	Volunteer 10	Time2	Armpit	0
BD10_BD10_01_15297.mzXML	Volunteer 10	Time2.5	Armpit	0
BD7_BD7_01_15294.mzXML	Volunteer 10	Time2.5	Armpit	0
BD8_BD8_01_15295.mzXML	Volunteer 10	Time2.5	Armpit	2319.02
BD9_BD9_01_15296.mzXML	Volunteer 10	Time2.5	Armpit	2064.92
9G3_RG3_01_14105.mzXML	Volunteer 10	Time3	Armpit	0
9G4_RG4_01_14107.mzXML	Volunteer 10	Time3	Armpit	0
9G5_RG5_01_14108.mzXML	Volunteer 10	Time3	Armpit	0
9G6_RG6_01_14109.mzXML	Volunteer 10	Time3	Armpit	0
BG5_BG5_01_35843.mzXML	Volunteer 10	Time3.5	Armpit	0
BG6_BG6_01_35844.mzXML	Volunteer 10	Time3.5	Armpit	3130.96
BG7_BG7_01_35845.mzXML	Volunteer 10	Time3.5	Armpit	2968
BG8_BG8_01_35846.mzXML	Volunteer 10	Time3.5	Armpit	0
12E10_GE10_01_32897.mzXML	Volunteer 10	Time4	Armpit	2614.21
12E11_GE11_01_32898.mzXML	Volunteer 10	Time4	Armpit	3827.78
12E12_GE12_01_32899.mzXML	Volunteer 10	Time4	Armpit	8316.16
12F1_GF1_01_32900.mzXML	Volunteer 10	Time4	Armpit	0
CE10_BE10_01_35809.mzXML	Volunteer 10	Time4.5	Armpit	0
CE11_BE11_01_35810.mzXML	Volunteer 10	Time4.5	Armpit	0
CE12_BE12_01_35811.mzXML	Volunteer 10	Time4.5	Armpit	0
CF1_BF1_01_35812.mzXML	Volunteer 10	Time4.5	Armpit	0
14E10_GE10_01_32789.mzXML	Volunteer 10	Time5	Armpit	2029.9
14E11_GE11_01_32790.mzXML	Volunteer 10	Time5	Armpit	2596.56
14E12_GE12_01_32791.mzXML	Volunteer 10	Time5	Armpit	3070.01
14F1_GF1_01_32792.mzXML	Volunteer 10	Time5	Armpit	2770.84
DA10_RA10_01_35824.mzXML	Volunteer 10	Time5.5	Armpit	0
DA7_RA7_01_35821.mzXML	Volunteer 10	Time5.5	Armpit	0
DA8_RA8_01_35822.mzXML	Volunteer 10	Time5.5	Armpit	2257.11
DA9_RA9_01_35823.mzXML	Volunteer 10	Time5.5	Armpit	3075.6
16D5_RD5_01_32920.mzXML	Volunteer 10	Time6	Armpit	0
16D6_RD6_01_32921.mzXML	Volunteer 10	Time6	Armpit	0
16D7_RD7_01_32922.mzXML	Volunteer 10	Time6	Armpit	0
16D8_RD8_01_32923.mzXML	Volunteer 10	Time6	Armpit	0
EA10_BA10_01_15538.mzXML	Volunteer 10	Time6.5	Armpit	0
EA7_BA7_01_15535.mzXML	Volunteer 10	Time6.5	Armpit	0
EA8_BA8_01_15536.mzXML	Volunteer 10	Time6.5	Armpit	0
EA9_BA9_01_15537.mzXML	Volunteer 10	Time6.5	Armpit	0
19D5_RD5_01_14792.mzXML	Volunteer 10	Time7	Armpit	1601.6
19D6_RD6_01_14793.mzXML	Volunteer 10	Time7	Armpit	0
19D7_RD7_01_14794.mzXML	Volunteer 10	Time7	Armpit	2522.97
19D8_RD8_01_14795.mzXML	Volunteer 10	Time7	Armpit	0
ED5_BD5_01_15547.mzXML	Volunteer 10	Time7.5	Armpit	0
ED6_BD6_01_15548.mzXML	Volunteer 10	Time7.5	Armpit	0
ED7_BD7_01_15549.mzXML	Volunteer 10	Time7.5	Armpit	0
ED8_BD8_01_15550.mzXML	Volunteer 10	Time7.5	Armpit	2652.4
21G3_BG3_01_14918.mzXML	Volunteer 10	Time8	Armpit	1621.68
21G4_BG4_01_14919.mzXML	Volunteer 10	Time8	Armpit	0
21G5_BG5_01_14920.mzXML	Volunteer 10	Time8	Armpit	2343.6
21G6_BG6_01_14921.mzXML	Volunteer 10	Time8	Armpit	3213.59
EE10_BE10_01_15553.mzXML	Volunteer 10	Time8.5	Armpit	0
EE11_BE11_01_15554.mzXML	Volunteer 10	Time8.5	Armpit	0
EE12_BE12_01_15555.mzXML	Volunteer 10	Time8.5	Armpit	0
EF1_BF1_01_15556.mzXML	Volunteer 10	Time8.5	Armpit	0
22G3_BG3_01_15133.mzXML	Volunteer 10	Time9	Armpit	2891.06
22G4_BG4_01_15134.mzXML	Volunteer 10	Time9	Armpit	0
22G5_BG5_01_15135.mzXML	Volunteer 10	Time9	Armpit	0
22G6_BG6_01_15136.mzXML	Volunteer 10	Time9	Armpit	0
3A10_RA10_01_13865.mzXML	Volunteer 11	Time0	Armpit	8493.67
3A11_RA11_01_13866.mzXML	Volunteer 11	Time0	Armpit	13285.5
3A12_RA12_01_13867.mzXML	Volunteer 11	Time0	Armpit	9207.16
3A9_RA9_01_13864.mzXML	Volunteer 11	Time0	Armpit	4916.71
4D10_RD10_01_13783.mzXML	Volunteer 11	Time1	Armpit	3123.13
4D7_RD7_01_13780.mzXML	Volunteer 11	Time1	Armpit	8346.43
4D8_RD8_01_13781.mzXML	Volunteer 11	Time1	Armpit	0
4D9_RD9_01_13789.mzXML	Volunteer 11	Time1	Armpit	4678.26
6D10_BD10_01_13989.mzXML	Volunteer 11	Time2	Armpit	5143.6
6D7_BD7_01_13986.mzXML	Volunteer 11	Time2	Armpit	7266.8
6D8_BD8_01_13987.mzXML	Volunteer 11	Time2	Armpit	7652.53
6D9_BD9_01_13988.mzXML	Volunteer 11	Time2	Armpit	0
8G6_BG6_01_14433.mzXML	Volunteer 11	Time3	Armpit	23168.5
8G7_BG7_01_14434.mzXML	Volunteer 11	Time3	Armpit	20650.7
8G8_BG8_01_14435.mzXML	Volunteer 11	Time3	Armpit	11807.4
8G9_BG9_01_14436.mzXML	Volunteer 11	Time3	Armpit	16202.2
11E10_BE10_01_33018.mzXML	Volunteer 11	Time4	Armpit	22436.9
11E11_BE11_01_33019.mzXML	Volunteer 11	Time4	Armpit	31721.3
11E12_BE12_01_33020.mzXML	Volunteer 11	Time4	Armpit	18139.9
11F1_BF1_01_33021.mzXML	Volunteer 11	Time4	Armpit	16340.5
14B12_GB12_01_32817.mzXML	Volunteer 11	Time5	Armpit	12475.8
14C1_GC1_01_32818.mzXML	Volunteer 11	Time5	Armpit	25013.4
14C2_GC2_01_32819.mzXML	Volunteer 11	Time5	Armpit	23447.5
14C3_GC3_01_32820.mzXML	Volunteer 11	Time5	Armpit	15768.2
16G3_RG3_01_32940.mzXML	Volunteer 11	Time6	Armpit	34637.4
16G4_RG4_01_32941.mzXML	Volunteer 11	Time6	Armpit	13954.1
16G5_RG5_01_32942.mzXML	Volunteer 11	Time6	Armpit	18395.3
16G6_RG6_01_32943.mzXML	Volunteer 11	Time6	Armpit	16105.7
19E10_RE10_01_14798.mzXML	Volunteer 11	Time7	Armpit	11656.4
19E11_RE11_01_14799.mzXML	Volunteer 11	Time7	Armpit	24800.5
19E12_RE12_01_14800.mzXML	Volunteer 11	Time7	Armpit	13969
19F1_RF1_01_14801.mzXML	Volunteer 11	Time7	Armpit	12443.1
22A10_BA10_01_15112.mzXML	Volunteer 11	Time8	Armpit	8259.33
22A7_BA7_01_15109.mzXML	Volunteer 11	Time8	Armpit	16219.8
22A8_BA8_01_15110.mzXML	Volunteer 11	Time8	Armpit	8396.12
22A9_BA9_01_15111.mzXML	Volunteer 11	Time8	Armpit	10971.8
24A10_RA10_01_15190.mzXML	Volunteer 11	Time9	Armpit	15524.9
24A7_RA7_01_15187.mzXML	Volunteer 11	Time9	Armpit	17365.1
24A8_RA8_01_15188.mzXML	Volunteer 11	Time9	Armpit	11332.9
24A9_RA9_01_15189.mzXML	Volunteer 11	Time9	Armpit	38653.2
3D2_RD2_01_13882.mzXML	Volunteer 12	Time0	Armpit	0
3D3_RD3_01_13883.mzXML	Volunteer 12	Time0	Armpit	0
3D4_RD4_01_13887.mzXML	Volunteer 12	Time0	Armpit	0
3D5_RD5_01_13888.mzXML	Volunteer 12	Time0	Armpit	0
4G5_RG5_01_13791.mzXML	Volunteer 12	Time1	Armpit	0
4G6_RG6_01_13792.mzXML	Volunteer 12	Time1	Armpit	0
4G7_RG7_01_13793.mzXML	Volunteer 12	Time1	Armpit	0
4G8_RG8_01_13794.mzXML	Volunteer 12	Time1	Armpit	0
8A10_BA10_01_14410.mzXML	Volunteer 12	Time2	Armpit	0
8A11_BA11_01_14411.mzXML	Volunteer 12	Time2	Armpit	0
8A12_BA12_01_14412.mzXML	Volunteer 12	Time2	Armpit	0
8A9_BA9_01_14409.mzXML	Volunteer 12	Time2	Armpit	0
10B12_RB12_01_14480.mzXML	Volunteer 12	Time3	Armpit	0
10C1_RC1_01_14481.mzXML	Volunteer 12	Time3	Armpit	0
10C2_RC2_01_14482.mzXML	Volunteer 12	Time3	Armpit	0
10C3_RC3_01_14483.mzXML	Volunteer 12	Time3	Armpit	0
12D5_GD5_01_32891.mzXML	Volunteer 12	Time4	Armpit	0
12D6_GD6_01_32892.mzXML	Volunteer 12	Time4	Armpit	0
12D7_GD7_01_32893.mzXML	Volunteer 12	Time4	Armpit	0
12D8_GD8_01_32894.mzXML	Volunteer 12	Time4	Armpit	0
15A10_BA10_01_32965.mzXML	Volunteer 12	Time5	Armpit	0
15A7_BA7_01_32962.mzXML	Volunteer 12	Time5	Armpit	0
15A8_BA8_01_32963.mzXML	Volunteer 12	Time5	Armpit	0
15A9_BA9_01_32964.mzXML	Volunteer 12	Time5	Armpit	0
16B12_RB12_01_32945.mzXML	Volunteer 12	Time6	Armpit	0
16C1_RC1_01_32946.mzXML	Volunteer 12	Time6	Armpit	0
16C2_RC2_01_32947.mzXML	Volunteer 12	Time6	Armpit	0
16C3_RC3_01_32948.mzXML	Volunteer 12	Time6	Armpit	0
19A10_RA10_01_14813.mzXML	Volunteer 12	Time7	Armpit	0
19A7_RA7_01_14810.mzXML	Volunteer 12	Time7	Armpit	0
19A8_RA8_01_14811.mzXML	Volunteer 12	Time7	Armpit	0
19A9_RA9_01_14812.mzXML	Volunteer 12	Time7	Armpit	0
21A10_BA10_01_14896.mzXML	Volunteer 12	Time8	Armpit	0
21A7_BA7_01_14893.mzXML	Volunteer 12	Time8	Armpit	0
21A8_BA8_01_14894.mzXML	Volunteer 12	Time8	Armpit	0
21A9_BA9_01_14895.mzXML	Volunteer 12	Time8	Armpit	0
23E10_RE10_01_15019.mzXML	Volunteer 12	Time9	Armpit	0
23E11_RE11_01_15020.mzXML	Volunteer 12	Time9	Armpit	0
23E12_RE12_01_15021.mzXML	Volunteer 12	Time9	Armpit	0
23F1_RF1_01_15022.mzXML	Volunteer 12	Time9	Armpit	0
1C5_RC5_01_12685.mzXML	Volunteer 2	Time0	Armpit	4444.47
1C6_RC6_01_12686.mzXML	Volunteer 2	Time0	Armpit	0
1C7_RC7_01_12687.mzXML	Volunteer 2	Time0	Armpit	0
1C8_RC8_01_12688.mzXML	Volunteer 2	Time0	Armpit	0
5A10_RA10_01_14302.mzXML	Volunteer 2	Time1	Armpit	7126
5A11_RA11_01_14303.mzXML	Volunteer 2	Time1	Armpit	27360.3
5A12_RA12_01_14304.mzXML	Volunteer 2	Time1	Armpit	12634.6
5A9_RA9_01_14301.mzXML	Volunteer 2	Time1	Armpit	14660.8
6E12_BE12_01_13991.mzXML	Volunteer 2	Time2	Armpit	5602.8
6F1_BF1_01_13992.mzXML	Volunteer 2	Time2	Armpit	4902.1
6F2_BF2_01_13993.mzXML	Volunteer 2	Time2	Armpit	5608.4
6F3_BF3_01_13994.mzXML	Volunteer 2	Time2	Armpit	7058.24
8E12_BE12_01_14427.mzXML	Volunteer 2	Time3	Armpit	11011.8
8F1_BF1_01_14428.mzXML	Volunteer 2	Time3	Armpit	16006.4
8F2_BF2_01_14429.mzXML	Volunteer 2	Time3	Armpit	28600
8F3_BF3_01_14430.mzXML	Volunteer 2	Time3	Armpit	49097.5
11D5_BD5_01_33006.mzXML	Volunteer 2	Time4	Armpit	55164.5
11D6_BD6_01_33007.mzXML	Volunteer 2	Time4	Armpit	73277.6
11D7_BD7_01_33008.mzXML	Volunteer 2	Time4	Armpit	33740.9
11D8_BD8_01_33009.mzXML	Volunteer 2	Time4	Armpit	44962.5
14A10_GA10_01_32799.mzXML	Volunteer 2	Time5	Armpit	26582.3
14A7_GA7_01_32796.mzXML	Volunteer 2	Time5	Armpit	15252.4
14A8_GA8_01_32797.mzXML	Volunteer 2	Time5	Armpit	34366.2
14A9_GA9_01_32798.mzXML	Volunteer 2	Time5	Armpit	23598.8
15D5_BD5_01_32975.mzXML	Volunteer 2	Time6	Armpit	30898.2
15D6_BD6_01_32976.mzXML	Volunteer 2	Time6	Armpit	26489.6
15D7_BD7_01_32977.mzXML	Volunteer 2	Time6	Armpit	39429
15D8_BD8_01_32978.mzXML	Volunteer 2	Time6	Armpit	39342.6
18B12_RB12_01_14593.mzXML	Volunteer 2	Time7	Armpit	33894.8
18C1_RC1_01_14594.mzXML	Volunteer 2	Time7	Armpit	25085.5
18C2_RC2_01_14595.mzXML	Volunteer 2	Time7	Armpit	22260
18C3_RC3_01_14596.mzXML	Volunteer 2	Time7	Armpit	15452.8
20D5_BD5_01_14689.mzXML	Volunteer 2	Time8	Armpit	26036.4
20D6_BD6_01_14690.mzXML	Volunteer 2	Time8	Armpit	20659
20D7_BD7_01_14691.mzXML	Volunteer 2	Time8	Armpit	43834.7
20D8_BD8_01_14692.mzXML	Volunteer 2	Time8	Armpit	17111.8
22D5_BD5_01_15121.mzXML	Volunteer 2	Time9	Armpit	19275.8
22D6_BD6_01_15122.mzXML	Volunteer 2	Time9	Armpit	0
22D7_BD7_01_15123.mzXML	Volunteer 2	Time9	Armpit	32440
22D8_BD8_01_15124.mzXML	Volunteer 2	Time9	Armpit	9406.89
1D11_RD11_01_12691.mzXML	Volunteer 3	Time0	Armpit	0
1D12_RD12_01_12692.mzXML	Volunteer 3	Time0	Armpit	0
1E1_RE1_01_12693.mzXML	Volunteer 3	Time0	Armpit	0
1E2_RE2_01_12695.mzXML	Volunteer 3	Time0	Armpit	0
4E12_RE12_01_13784.mzXML	Volunteer 3	Time1	Armpit	11090.1
4F1_RF1_01_13785.mzXML	Volunteer 3	Time1	Armpit	9587.94
4F2_RF2_01_13786.mzXML	Volunteer 3	Time1	Armpit	6571.6
4F3_RF3_01_13787.mzXML	Volunteer 3	Time1	Armpit	3004.4
6G5_BG5_01_13997.mzXML	Volunteer 3	Time2	Armpit	4135.28
6G6_BG6_01_13998.mzXML	Volunteer 3	Time2	Armpit	14156.7
6G7_BG7_01_13999.mzXML	Volunteer 3	Time2	Armpit	6653.64
6G8_BG8_01_14000.mzXML	Volunteer 3	Time2	Armpit	8203.46
8D10_BD10_01_14424.mzXML	Volunteer 3	Time3	Armpit	11607.2
8D7_BD7_01_14421.mzXML	Volunteer 3	Time3	Armpit	4797.56
8D8_BD8_01_14422.mzXML	Volunteer 3	Time3	Armpit	7518.44
8D9_BD9_01_14423.mzXML	Volunteer 3	Time3	Armpit	10268.6
11B12_BB12_01_32992.mzXML	Volunteer 3	Time4	Armpit	16447.6
11C1_BC1_01_32993.mzXML	Volunteer 3	Time4	Armpit	19601.6
11C2_BC2_01_32994.mzXML	Volunteer 3	Time4	Armpit	15637.7
11C3_BC3_01_32995.mzXML	Volunteer 3	Time4	Armpit	24025.8
13G3_BG3_01_32853.mzXML	Volunteer 3	Time5	Armpit	12684
13G4_BG4_01_32854.mzXML	Volunteer 3	Time5	Armpit	11005.1
13G5_BG5_01_32855.mzXML	Volunteer 3	Time5	Armpit	32189.2
13G6_BG6_01_32856.mzXML	Volunteer 3	Time5	Armpit	8818.58
17D5_RD5_01_32875.mzXML	Volunteer 3	Time6	Armpit	15754.8
17D6_RD6_01_32876.mzXML	Volunteer 3	Time6	Armpit	7652.53
17D7_RD7_01_32877.mzXML	Volunteer 3	Time6	Armpit	36286.7
17D8_Rerun_RD8_01_32878.mzXML	Volunteer 3	Time6	Armpit	16004.3
18E10_RE10_01_14579.mzXML	Volunteer 3	Time7	Armpit	6939.67
18E11_RE11_01_14580.mzXML	Volunteer 3	Time7	Armpit	4487.58
18E12_RE12_01_14581.mzXML	Volunteer 3	Time7	Armpit	5736.24
18F1_RF1_01_14582.mzXML	Volunteer 3	Time7	Armpit	6606.95
20G3_BG3_01_14703.mzXML	Volunteer 3	Time8	Armpit	12079.1
20G4_BG4_01_14704.mzXML	Volunteer 3	Time8	Armpit	5653.2
20G5_BG5_01_14705.mzXML	Volunteer 3	Time8	Armpit	5888.38
20G6_BG6_01_14706.mzXML	Volunteer 3	Time8	Armpit	10225.7
23G3_RG3_01_15025.mzXML	Volunteer 3	Time9	Armpit	6854.92
23G4_RG4_01_15026.mzXML	Volunteer 3	Time9	Armpit	12228.5
23G5_RG5_01_15027.mzXML	Volunteer 3	Time9	Armpit	16041.2
23G6_RG6_01_15028.mzXML	Volunteer 3	Time9	Armpit	10819.2
1F5_RF5_01_12699.mzXML	Volunteer 4	Time0	Armpit	0
1F6_RF6_01_12700.mzXML	Volunteer 4	Time0	Armpit	0
1F7_RF7_01_12702.mzXML	Volunteer 4	Time0	Armpit	0
1F8_RF8_01_12703.mzXML	Volunteer 4	Time0	Armpit	0
AC3_RC3_01_15756.mzXML	Volunteer 4	Time0.5	Armpit	26592.7
AC4_RC4_01_15757.mzXML	Volunteer 4	Time0.5	Armpit	20143.2
AC5_RC5_01_15758.mzXML	Volunteer 4	Time0.5	Armpit	30931.9
AC6_RC6_01_15759.mzXML	Volunteer 4	Time0.5	Armpit	63381.7
5E12_RE12_01_14319.mzXML	Volunteer 4	Time1	Armpit	1546.46
5F1_RF1_01_14320.mzXML	Volunteer 4	Time1	Armpit	6685.62
5F2_RF2_01_14321.mzXML	Volunteer 4	Time1	Armpit	15531.1
5F3_RF3_01_14322.mzXML	Volunteer 4	Time1	Armpit	10833.9
AG10_RG10_01_15778.mzXML	Volunteer 4	Time1.5	Armpit	8532.88
AG7_RG7_01_15775.mzXML	Volunteer 4	Time1.5	Armpit	18368
AG8_RG8_01_15776.mzXML	Volunteer 4	Time1.5	Armpit	31463.8
AG9_RG9_01_15777.mzXML	Volunteer 4	Time1.5	Armpit	21841.9
7D10_BD10_01_14209.mzXML	Volunteer 4	Time2	Armpit	10043.6
7D7_BD7_01_14206.mzXML	Volunteer 4	Time2	Armpit	11533
7D8_BD8_01_14207.mzXML	Volunteer 4	Time2	Armpit	22903.1
7D9_BD9_01_14208.mzXML	Volunteer 4	Time2	Armpit	17048.3
BE12_BE12_01_15300.mzXML	Volunteer 4	Time2.5	Armpit	4060.1
BF1_BF1_01_15301.mzXML	Volunteer 4	Time2.5	Armpit	13394.8
BF2_BF2_01_15302.mzXML	Volunteer 4	Time2.5	Armpit	8615.04
BF3_BF3_01_15303.mzXML	Volunteer 4	Time2.5	Armpit	20310.5
9E10_RE10_01_14099.mzXML	Volunteer 4	Time3	Armpit	12501.7
9E11_RE11_01_14100.mzXML	Volunteer 4	Time3	Armpit	18926.6
9E12_RE12_01_14101.mzXML	Volunteer 4	Time3	Armpit	10733.8
9F1_RF1_01_14102.mzXML	Volunteer 4	Time3	Armpit	41159.8
CA10_BA10_01_35760.mzXML	Volunteer 4	Time3.5	Armpit	9577.55
CA7_BA7_01_35757.mzXML	Volunteer 4	Time3.5	Armpit	0
CA8_BA8_01_35758.mzXML	Volunteer 4	Time3.5	Armpit	5316.98
CA9_BA9_01_35805.mzXML	Volunteer 4	Time3.5	Armpit	4728.04
13A10_BA10_01_32844.mzXML	Volunteer 4	Time4	Armpit	4795.77
13A7_BA7_01_32841.mzXML	Volunteer 4	Time4	Armpit	2352.55
13A8_BA8_01_32842.mzXML	Volunteer 4	Time4	Armpit	4655.87
13A9_BA9_01_32843.mzXML	Volunteer 4	Time4	Armpit	0
CG3_BG3_01_35930.mzXML	Volunteer 4	Time4.5	Armpit	0
CG4_BG4_01_35782.mzXML	Volunteer 4	Time4.5	Armpit	3892
CG5_BG5_01_35783.mzXML	Volunteer 4	Time4.5	Armpit	17382.8
CG6_01_35803.mzXML	Volunteer 4	Time4.5	Armpit	0
14G3_GG3_01_32810.mzXML	Volunteer 4	Time5	Armpit	15953.6
14G4_GG4_01_32811.mzXML	Volunteer 4	Time5	Armpit	16888.2
14G5_GG5_01_32812.mzXML	Volunteer 4	Time5	Armpit	14830
14G6_GG6_01_32813.mzXML	Volunteer 4	Time5	Armpit	21569.8
DD5_RD5_01_35828.mzXML	Volunteer 4	Time5.5	Armpit	0
DD6_RD6_01_35829.mzXML	Volunteer 4	Time5.5	Armpit	0
DD7_RD7_01_35830.mzXML	Volunteer 4	Time5.5	Armpit	0
DD8_RD8_01_35831.mzXML	Volunteer 4	Time5.5	Armpit	0
16E10_RE10_01_32932.mzXML	Volunteer 4	Time6	Armpit	0
16E11_RE11_01_32933.mzXML	Volunteer 4	Time6	Armpit	2124.36
16E12_RE12_01_32934.mzXML	Volunteer 4	Time6	Armpit	0
16F1_Rerun_RF1_01_32937.mzXML	Volunteer 4	Time6	Armpit	30656.7
DG3_RG3_01_15420.mzXML	Volunteer 4	Time6.5	Armpit	32999.7
DG4_RG4_01_15421.mzXML	Volunteer 4	Time6.5	Armpit	41350.4
DG5_RG5_01_15422.mzXML	Volunteer 4	Time6.5	Armpit	33227.3
DG6_RG6_01_15423.mzXML	Volunteer 4	Time6.5	Armpit	25192.8
19B12_RB12_01_14786.mzXML	Volunteer 4	Time7	Armpit	30139.3
19C1_RC1_01_14787.mzXML	Volunteer 4	Time7	Armpit	29361.6
19C2_RC2_01_14788.mzXML	Volunteer 4	Time7	Armpit	23681.8
19C3_RC3_01_14789.mzXML	Volunteer 4	Time7	Armpit	31370.8
21E10_BE10_01_14912.mzXML	Volunteer 4	Time8	Armpit	18335.3
21E11_BE11_01_14913.mzXML	Volunteer 4	Time8	Armpit	13224.4
21E12_BE12_01_14914.mzXML	Volunteer 4	Time8	Armpit	30670.2
21F1_BF1_01_14915.mzXML	Volunteer 4	Time8	Armpit	4432.03
EG4_BG4_01_15559.mzXML	Volunteer 4	Time8.5	Armpit	18077.7
EG5_BG5_01_15560.mzXML	Volunteer 4	Time8.5	Armpit	26414.3
EG6_BG6_01_15561.mzXML	Volunteer 4	Time8.5	Armpit	19445.4
EG7_BG7_01_15562.mzXML	Volunteer 4	Time8.5	Armpit	0
23A10_RA10_01_15004.mzXML	Volunteer 4	Time9	Armpit	0
23A7_RA7_01_15001.mzXML	Volunteer 4	Time9	Armpit	0
23A8_RA8_01_15002.mzXML	Volunteer 4	Time9	Armpit	5414.91
23A9_RA9_01_15003.mzXML	Volunteer 4	Time9	Armpit	3682.17
1G10_RG10_01_12707.mzXML	Volunteer 5	Time0	Armpit	0
1G11_RG11_01_12708.mzXML	Volunteer 5	Time0	Armpit	0
1G12_RG12_01_12710.mzXML	Volunteer 5	Time0	Armpit	0
1H1_RH1_01_12711.mzXML	Volunteer 5	Time0	Armpit	0
3E10_RE10_01_13877.mzXML	Volunteer 5	Time1	Armpit	2694.47
3E11_RE11_01_13878.mzXML	Volunteer 5	Time1	Armpit	0
3E8_RE8_01_13875.mzXML	Volunteer 5	Time1	Armpit	0
3E9_RE9_01_13876.mzXML	Volunteer 5	Time1	Armpit	0
6C2_BC2_01_13979.mzXML	Volunteer 5	Time2	Armpit	3805.36
6C3_BC3_01_13980.mzXML	Volunteer 5	Time2	Armpit	0
6C4_BC4_01_13983.mzXML	Volunteer 5	Time2	Armpit	0
6C5_BC5_01_13982.mzXML	Volunteer 5	Time2	Armpit	0
9A10_RA10_01_14086.mzXML	Volunteer 5	Time3	Armpit	3500
9A7_RA7_01_14083.mzXML	Volunteer 5	Time3	Armpit	2907.18
9A8_RA8_01_14084.mzXML	Volunteer 5	Time3	Armpit	0
9A9_RA9_01_14085.mzXML	Volunteer 5	Time3	Armpit	0
11G3_BG3_01_33012.mzXML	Volunteer 5	Time4	Armpit	2918.03
11G4_BG4_01_33013.mzXML	Volunteer 5	Time4	Armpit	0
11G5_BG5_01_33014.mzXML	Volunteer 5	Time4	Armpit	0
11G6_BG6_01_33015.mzXML	Volunteer 5	Time4	Armpit	10286.9
15B12_BB12_01_32968.mzXML	Volunteer 5	Time5	Armpit	12757.1
15C1_BC1_01_32970.mzXML	Volunteer 5	Time5	Armpit	6800.46
15C2_BC2_01_32971.mzXML	Volunteer 5	Time5	Armpit	0
15C3_BC3_01_32972.mzXML	Volunteer 5	Time5	Armpit	9731.54
17B12_RB12_01_32867.mzXML	Volunteer 5	Time6	Armpit	0
17C1_RC1_01_32868.mzXML	Volunteer 5	Time6	Armpit	11697.4
17C2_RC2_01_32869.mzXML	Volunteer 5	Time6	Armpit	8173.68
17C3_RC3_01_32870.mzXML	Volunteer 5	Time6	Armpit	4857.33
19G3_RG3_01_14804.mzXML	Volunteer 5	Time7	Armpit	10648.7
19G4_RG4_01_14805.mzXML	Volunteer 5	Time7	Armpit	5717.98
19G5_RG5_01_14806.mzXML	Volunteer 5	Time7	Armpit	8355.63
19G6_RG6_01_14807.mzXML	Volunteer 5	Time7	Armpit	5090.7
21B12_BB12_01_14899.mzXML	Volunteer 5	Time8	Armpit	0
21C1_BC1_01_14900.mzXML	Volunteer 5	Time8	Armpit	2553.92
21C2_BC2_01_14902.mzXML	Volunteer 5	Time8	Armpit	0
21C3_BC3_01_14903.mzXML	Volunteer 5	Time8	Armpit	0
24D5_RD5_01_15198.mzXML	Volunteer 5	Time9	Armpit	10126.4
24D6_RD6_01_15199.mzXML	Volunteer 5	Time9	Armpit	0
24D7_RD7_01_15200.mzXML	Volunteer 5	Time9	Armpit	12843.6
24D8_RD8_01_15201.mzXML	Volunteer 5	Time9	Armpit	2816.9
2A10_RA10_01_13680.mzXML	Volunteer 6	Time0	Armpit	0
2A11_GC2_01_13688.mzXML	Volunteer 6	Time0	Armpit	8523.91
2A12_RA12_01_13682.mzXML	Volunteer 6	Time0	Armpit	0
2A9_RA9_01_13662.mzXML	Volunteer 6	Time0	Armpit	13821.8
3G2_RG2_01_13870.mzXML	Volunteer 6	Time1	Armpit	0
3G3_RG3_01_13871.mzXML	Volunteer 6	Time1	Armpit	3272.22
3G4_RG4_01_13872.mzXML	Volunteer 6	Time1	Armpit	7493.28
3G5_RG5_01_13873.mzXML	Volunteer 6	Time1	Armpit	11287.4
7G5_BG5_01_14218.mzXML	Volunteer 6	Time2	Armpit	4711.95
7G6_BG6_01_14219.mzXML	Volunteer 6	Time2	Armpit	22943.5
7G7_BG7_01_14220.mzXML	Volunteer 6	Time2	Armpit	27838.3
7G8_BG8_01_14221.mzXML	Volunteer 6	Time2	Armpit	11555.9
10A10_RA10_01_14477.mzXML	Volunteer 6	Time3	Armpit	2590
10A7_RA7_01_14474.mzXML	Volunteer 6	Time3	Armpit	0
10A8_RA8_01_14475.mzXML	Volunteer 6	Time3	Armpit	8543.52
10A9_RA9_01_14476.mzXML	Volunteer 6	Time3	Armpit	8898.25
12A10_GA10_01_32888.mzXML	Volunteer 6	Time4	Armpit	14294.2
12A7_GA7_01_32885.mzXML	Volunteer 6	Time4	Armpit	9083.07
12A8_GA8_01_32886.mzXML	Volunteer 6	Time4	Armpit	15252.4
12A9_GA9_01_32887.mzXML	Volunteer 6	Time4	Armpit	16412.1
13D5_BD5_01_32834.mzXML	Volunteer 6	Time5	Armpit	18284.9
13D6_BD6_01_32835.mzXML	Volunteer 6	Time5	Armpit	25312.8
13D7_BD7_01_32836.mzXML	Volunteer 6	Time5	Armpit	40357.2
13D8_BD8_01_32837.mzXML	Volunteer 6	Time5	Armpit	18273.7
17A10_RA10_01_32864.mzXML	Volunteer 6	Time6	Armpit	24425
17A7_RA7_01_32861.mzXML	Volunteer 6	Time6	Armpit	6284.31
17A8_RA8_01_32862.mzXML	Volunteer 6	Time6	Armpit	21046.6
17A9_RA9_01_32863.mzXML	Volunteer 6	Time6	Armpit	19986.7
20A10_BA10_01_14680.mzXML	Volunteer 6	Time7	Armpit	23685.6
20A7_BA7_01_14677.mzXML	Volunteer 6	Time7	Armpit	34939.5
20A8_BA8_01_14678.mzXML	Volunteer 6	Time7	Armpit	26355.9
20A9_BA9_01_14679.mzXML	Volunteer 6	Time7	Armpit	34950.8
22B12_BB12_01_15115.mzXML	Volunteer 6	Time8	Armpit	12225.8
22C1_BC1_01_15116.mzXML	Volunteer 6	Time8	Armpit	4420.48
22C2_BC2_01_15117.mzXML	Volunteer 6	Time8	Armpit	7517.77
22C3_BC3_01_15118.mzXML	Volunteer 6	Time8	Armpit	13379.2
22E10_BE10_01_15127.mzXML	Volunteer 6	Time9	Armpit	7837.17
22E11_BE11_01_15128.mzXML	Volunteer 6	Time9	Armpit	12678.6
22E12_BE12_01_15129.mzXML	Volunteer 6	Time9	Armpit	17647.6
22F1_BF1_01_15130.mzXML	Volunteer 6	Time9	Armpit	10313.3
2C2_RC2_01_13675.mzXML	Volunteer 7	Time0	Armpit	0
2C3_RC3_01_13676.mzXML	Volunteer 7	Time0	Armpit	0
2C4_RC4_01_13677.mzXML	Volunteer 7	Time0	Armpit	0
2C5_RC5_01_13678.mzXML	Volunteer 7	Time0	Armpit	0
5C2_RC2_01_14307.mzXML	Volunteer 7	Time1	Armpit	0
5C3_RC3_01_14308.mzXML	Volunteer 7	Time1	Armpit	0
5C4_RC4_01_14309.mzXML	Volunteer 7	Time1	Armpit	0
5C5_RC5_01_14310.mzXML	Volunteer 7	Time1	Armpit	0
7A10_BA10_01_14194.mzXML	Volunteer 7	Time2	Armpit	0
7A11_BA11_01_14196.mzXML	Volunteer 7	Time2	Armpit	0
7A12_BA12_01_14197.mzXML	Volunteer 7	Time2	Armpit	0
7A9_BA9_01_14193.mzXML	Volunteer 7	Time2	Armpit	0
9B12_RB12_01_14089.mzXML	Volunteer 7	Time3	Armpit	0
9C1_RC1_01_14090.mzXML	Volunteer 7	Time3	Armpit	0
9C2_RC2_01_14091.mzXML	Volunteer 7	Time3	Armpit	0
9C3_RC3_01_14092.mzXML	Volunteer 7	Time3	Armpit	0
12B12_GB12_01_32910.mzXML	Volunteer 7	Time4	Armpit	0
12C1_GC1_01_32911.mzXML	Volunteer 7	Time4	Armpit	0
12C2_GC2_01_32912.mzXML	Volunteer 7	Time4	Armpit	0
12C3_GC3_01_32913.mzXML	Volunteer 7	Time4	Armpit	0
13B12_BB12_01_32847.mzXML	Volunteer 7	Time5	Armpit	0
13C1_BC1_01_32848.mzXML	Volunteer 7	Time5	Armpit	0
13C2_BC2_01_32849.mzXML	Volunteer 7	Time5	Armpit	0
13C3_BC3_01_32850.mzXML	Volunteer 7	Time5	Armpit	0
15E10_BE10_01_32956.mzXML	Volunteer 7	Time6	Armpit	0
15E11_BE11_01_32957.mzXML	Volunteer 7	Time6	Armpit	0
15E12_BE12_01_32958.mzXML	Volunteer 7	Time6	Armpit	0
15F1_BF1_01_32959.mzXML	Volunteer 7	Time6	Armpit	0
18A10_RA10_01_14568.mzXML	Volunteer 7	Time7	Armpit	0
18A7_RA7_01_14565.mzXML	Volunteer 7	Time7	Armpit	0
18A8_RA8_01_14566.mzXML	Volunteer 7	Time7	Armpit	0
18A9_RA9_01_14567.mzXML	Volunteer 7	Time7	Armpit	0
20B12_BB12_01_14683.mzXML	Volunteer 7	Time8	Armpit	0
20C1_BC1_01_14684.mzXML	Volunteer 7	Time8	Armpit	0
20C2_BC2_01_14685.mzXML	Volunteer 7	Time8	Armpit	0
20C3_BC3_01_14686.mzXML	Volunteer 7	Time8	Armpit	0
24B12_RB12_01_15192.mzXML	Volunteer 7	Time9	Armpit	0
24C1_RC1_01_15193.mzXML	Volunteer 7	Time9	Armpit	0
24C2_RC2_01_15194.mzXML	Volunteer 7	Time9	Armpit	0
24C3_RC3_01_15195.mzXML	Volunteer 7	Time9	Armpit	0
2D10_RD10_01_13658.mzXML	Volunteer 8	Time0	Armpit	0
2D7_RD7_01_13655.mzXML	Volunteer 8	Time0	Armpit	0
2D8_RD8_01_13656.mzXML	Volunteer 8	Time0	Armpit	0
2D9_RD9_01_13657.mzXML	Volunteer 8	Time0	Armpit	0
4C2_GC2_01_13790.mzXML	Volunteer 8	Time1	Armpit	0
4C3_RC3_01_13776.mzXML	Volunteer 8	Time1	Armpit	0
4C4_RC4_01_13777.mzXML	Volunteer 8	Time1	Armpit	0
4C5_RC5_01_13778.mzXML	Volunteer 8	Time1	Armpit	0
2F1_GC1_01_13673.mzXML	Volunteer 9	Time0	Armpit	0
2F2_RF2_01_13669.mzXML	Volunteer 9	Time0	Armpit	4420.48
2F3_RF3_01_13671.mzXML	Volunteer 9	Time0	Armpit	32033.2
2F4_RF4_01_13672.mzXML	Volunteer 9	Time0	Armpit	0
AA10_RA10_01_15751.mzXML	Volunteer 9	Time0.5	Armpit	18503.8
AA11_RA11_01_15752.mzXML	Volunteer 9	Time0.5	Armpit	50925.8
AA12_RA12_01_15753.mzXML	Volunteer 9	Time0.5	Armpit	36078.8
AA9_RA9_01_15750.mzXML	Volunteer 9	Time0.5	Armpit	14121.5
5G5_RG5_01_14325.mzXML	Volunteer 9	Time1	Armpit	18191.6
5G6_RG6_01_14326.mzXML	Volunteer 9	Time1	Armpit	13114.9
5G7_RG7_01_14327.mzXML	Volunteer 9	Time1	Armpit	45824.9
5G8_RG8_01_14328.mzXML	Volunteer 9	Time1	Armpit	26248.6
AF2_RF2_01_15769.mzXML	Volunteer 9	Time1.5	Armpit	0
AF3_RF3_01_15770.mzXML	Volunteer 9	Time1.5	Armpit	18193.2
AF4_RF4_01_15771.mzXML	Volunteer 9	Time1.5	Armpit	16363.3
AF5_RF5_01_15772.mzXML	Volunteer 9	Time1.5	Armpit	7831.6
7C2_BC2_01_14200.mzXML	Volunteer 9	Time2	Armpit	3514.05
7C3_BC3_01_14201.mzXML	Volunteer 9	Time2	Armpit	10424.7
7C4_BC4_01_14202.mzXML	Volunteer 9	Time2	Armpit	15640.4
7C5_BC5_01_14203.mzXML	Volunteer 9	Time2	Armpit	5889.52
BC2_BC2_01_15288.mzXML	Volunteer 9	Time2.5	Armpit	4216.59
BC3_BC3_01_15289.mzXML	Volunteer 9	Time2.5	Armpit	12249.6
BC4_BC4_01_15290.mzXML	Volunteer 9	Time2.5	Armpit	11076
BC5_BC5_01_15291.mzXML	Volunteer 9	Time2.5	Armpit	10380.6
9D5_RD5_01_14094.mzXML	Volunteer 9	Time3	Armpit	5910.84
9D6_RD6_01_14095.mzXML	Volunteer 9	Time3	Armpit	8333.73
9D7_RD7_01_14096.mzXML	Volunteer 9	Time3	Armpit	5294.8
9D8_RD8_01_14097.mzXML	Volunteer 9	Time3	Armpit	9552.79
CB12_BB12_01_35804.mzXML	Volunteer 9	Time3.5	Armpit	0
CC1_BC1_01_35768.mzXML	Volunteer 9	Time3.5	Armpit	0
CC2_BC2_01_35769.mzXML	Volunteer 9	Time3.5	Armpit	12524.4
CC3_BC3_01_35770.mzXML	Volunteer 9	Time3.5	Armpit	7522.02
12G3_GG3_01_32904.mzXML	Volunteer 9	Time4	Armpit	0
12G4_GG4_01_32905.mzXML	Volunteer 9	Time4	Armpit	3816.4
12G5_GG5_01_32906.mzXML	Volunteer 9	Time4	Armpit	9860.47
12G6_GG6_01_32907.mzXML	Volunteer 9	Time4	Armpit	14071.4
CD5_BD5_01_35798.mzXML	Volunteer 9	Time4.5	Armpit	0
CD6_BD6_01_35799.mzXML	Volunteer 9	Time4.5	Armpit	3780.1
CD7_BD7_01_35795.mzXML	Volunteer 9	Time4.5	Armpit	22639.6
CD8_BD8_01_35791.mzXML	Volunteer 9	Time4.5	Armpit	35644
14D5_GD5_01_32803.mzXML	Volunteer 9	Time5	Armpit	6748.78
14D6_GD6_01_32804.mzXML	Volunteer 9	Time5	Armpit	15691.2
14D7_GD7_01_32805.mzXML	Volunteer 9	Time5	Armpit	8092
14D8_GD8_01_32806.mzXML	Volunteer 9	Time5	Armpit	23887.1
DB12_RB12_01_35835.mzXML	Volunteer 9	Time5.5	Armpit	11687.2
DC1_RC1_01_35836.mzXML	Volunteer 9	Time5.5	Armpit	10688.4
DC2_RC2_01_35837.mzXML	Volunteer 9	Time5.5	Armpit	16139.2
DC3_RC3_01_35838.mzXML	Volunteer 9	Time5.5	Armpit	15001
16A10_RA10_01_32929.mzXML	Volunteer 9	Time6	Armpit	20287
16A7_RA7_01_32926.mzXML	Volunteer 9	Time6	Armpit	18455.6
16A8_RA8_01_32927.mzXML	Volunteer 9	Time6	Armpit	13598.3
16A9_RA9_01_32928.mzXML	Volunteer 9	Time6	Armpit	26407
DE10_RE10_01_15413.mzXML	Volunteer 9	Time6.5	Armpit	19644.5
DE11_RE11_01_15414.mzXML	Volunteer 9	Time6.5	Armpit	6792.8
DE12_RE12_01_15415.mzXML	Volunteer 9	Time6.5	Armpit	34448.1
DF1_RF1_01_15416.mzXML	Volunteer 9	Time6.5	Armpit	27767.2
18G3_RG3_01_14586.mzXML	Volunteer 9	Time7	Armpit	6725.46
18G4_RG4_01_14587.mzXML	Volunteer 9	Time7	Armpit	20770.9
18G5_RG5_01_14588.mzXML	Volunteer 9	Time7	Armpit	93312.7
18G6_RG6_01_14589.mzXML	Volunteer 9	Time7	Armpit	16681.7
EB12_BB12_01_15541.mzXML	Volunteer 9	Time7.5	Armpit	10564.4
EC1_BC1_01_15542.mzXML	Volunteer 9	Time7.5	Armpit	17156.9
EC2_BC2_01_15543.mzXML	Volunteer 9	Time7.5	Armpit	9472.71
EC3_BC3_01_15544.mzXML	Volunteer 9	Time7.5	Armpit	5814.24
21D5_BD5_01_14906.mzXML	Volunteer 9	Time8	Armpit	7317.29
21D6_BD6_01_14907.mzXML	Volunteer 9	Time8	Armpit	12022.6
21D7_BD7_01_14908.mzXML	Volunteer 9	Time8	Armpit	21476
21D8_BD8_01_14909.mzXML	Volunteer 9	Time8	Armpit	6249.6
FA10_BA10_01_15802.mzXML	Volunteer 9	Time8.5	Armpit	5006.4
FA7_BA7_01_15799.mzXML	Volunteer 9	Time8.5	Armpit	3019.04
FA8_BA8_01_15800.mzXML	Volunteer 9	Time8.5	Armpit	19154.6
FA9_BA9_01_15801.mzXML	Volunteer 9	Time8.5	Armpit	21380.8
23B12_RB12_01_15007.mzXML	Volunteer 9	Time9	Armpit	3214.9
23C1_RC1_01_15008.mzXML	Volunteer 9	Time9	Armpit	7383.92
23C2_RC2_01_15009.mzXML	Volunteer 9	Time9	Armpit	19195.8
23C3_RC3_01_15010.mzXML	Volunteer 9	Time9	Armpit	10896.7
Feature table: m/z 285.184_rt 4.55
Filenames	Subject	Timepoint	BodyPart	285.184_4.55
10A10_RA10_01_14477.mzXML	Volunteer 6	Time3	Armpit	0
10A7_RA7_01_14474.mzXML	Volunteer 6	Time3	Armpit	0
10A8_RA8_01_14475.mzXML	Volunteer 6	Time3	Armpit	0
10A9_RA9_01_14476.mzXML	Volunteer 6	Time3	Armpit	0
10B12_RB12_01_14480.mzXML	Volunteer 12	Time3	Armpit	0
10C1_RC1_01_14481.mzXML	Volunteer 12	Time3	Armpit	0
10C2_RC2_01_14482.mzXML	Volunteer 12	Time3	Armpit	0
10C3_RC3_01_14483.mzXML	Volunteer 12	Time3	Armpit	0
11A10_BA10_01_33002.mzXML	Volunteer 1	Time4	Armpit	0
11A7_BA7_01_32998.mzXML	Volunteer 1	Time4	Armpit	0
11A8_BA8_01_32999.mzXML	Volunteer 1	Time4	Armpit	0
11A9_BA9_01_33000.mzXML	Volunteer 1	Time4	Armpit	0
11B12_BB12_01_32992.mzXML	Volunteer 3	Time4	Armpit	0
11C1_BC1_01_32993.mzXML	Volunteer 3	Time4	Armpit	0
11C2_BC2_01_32994.mzXML	Volunteer 3	Time4	Armpit	0
11C3_BC3_01_32995.mzXML	Volunteer 3	Time4	Armpit	0
11D5_BD5_01_33006.mzXML	Volunteer 2	Time4	Armpit	0
11D6_BD6_01_33007.mzXML	Volunteer 2	Time4	Armpit	0
11D7_BD7_01_33008.mzXML	Volunteer 2	Time4	Armpit	0
11D8_BD8_01_33009.mzXML	Volunteer 2	Time4	Armpit	0
11E10_BE10_01_33018.mzXML	Volunteer 11	Time4	Armpit	25747.2
11E11_BE11_01_33019.mzXML	Volunteer 11	Time4	Armpit	32263
11E12_BE12_01_33020.mzXML	Volunteer 11	Time4	Armpit	0
11F1_BF1_01_33021.mzXML	Volunteer 11	Time4	Armpit	15836.7
11G3_BG3_01_33012.mzXML	Volunteer 5	Time4	Armpit	0
11G4_BG4_01_33013.mzXML	Volunteer 5	Time4	Armpit	0
11G5_BG5_01_33014.mzXML	Volunteer 5	Time4	Armpit	0
11G6_BG6_01_33015.mzXML	Volunteer 5	Time4	Armpit	0
12A10_GA10_01_32888.mzXML	Volunteer 6	Time4	Armpit	0
12A7_GA7_01_32885.mzXML	Volunteer 6	Time4	Armpit	0
12A8_GA8_01_32886.mzXML	Volunteer 6	Time4	Armpit	0
12A9_GA9_01_32887.mzXML	Volunteer 6	Time4	Armpit	0
12B12_GB12_01_32910.mzXML	Volunteer 7	Time4	Armpit	0
12C1_GC1_01_32911.mzXML	Volunteer 7	Time4	Armpit	0
12C2_GC2_01_32912.mzXML	Volunteer 7	Time4	Armpit	0
12C3_GC3_01_32913.mzXML	Volunteer 7	Time4	Armpit	0
12D5_GD5_01_32891.mzXML	Volunteer 12	Time4	Armpit	0
12D6_GD6_01_32892.mzXML	Volunteer 12	Time4	Armpit	0
12D7_GD7_01_32893.mzXML	Volunteer 12	Time4	Armpit	0
12D8_GD8_01_32894.mzXML	Volunteer 12	Time4	Armpit	0
12E10_GE10_01_32897.mzXML	Volunteer 10	Time4	Armpit	0
12E11_GE11_01_32898.mzXML	Volunteer 10	Time4	Armpit	0
12E12_GE12_01_32899.mzXML	Volunteer 10	Time4	Armpit	0
12F1_GF1_01_32900.mzXML	Volunteer 10	Time4	Armpit	0
12G3_GG3_01_32904.mzXML	Volunteer 9	Time4	Armpit	0
12G4_GG4_01_32905.mzXML	Volunteer 9	Time4	Armpit	0
12G5_GG5_01_32906.mzXML	Volunteer 9	Time4	Armpit	0
12G6_GG6_01_32907.mzXML	Volunteer 9	Time4	Armpit	0
13A10_BA10_01_32844.mzXML	Volunteer 4	Time4	Armpit	0
13A7_BA7_01_32841.mzXML	Volunteer 4	Time4	Armpit	0
13A8_BA8_01_32842.mzXML	Volunteer 4	Time4	Armpit	0
13A9_BA9_01_32843.mzXML	Volunteer 4	Time4	Armpit	0
13B12_BB12_01_32847.mzXML	Volunteer 7	Time5	Armpit	0
13C1_BC1_01_32848.mzXML	Volunteer 7	Time5	Armpit	0
13C2_BC2_01_32849.mzXML	Volunteer 7	Time5	Armpit	0
13C3_BC3_01_32850.mzXML	Volunteer 7	Time5	Armpit	0
13D5_BD5_01_32834.mzXML	Volunteer 6	Time5	Armpit	0
13D6_BD6_01_32835.mzXML	Volunteer 6	Time5	Armpit	0
13D7_BD7_01_32836.mzXML	Volunteer 6	Time5	Armpit	0
13D8_BD8_01_32837.mzXML	Volunteer 6	Time5	Armpit	0
13E10_BE10_01_32828.mzXML	Volunteer 1	Time5	Armpit	0
13E11_BE11_01_32829.mzXML	Volunteer 1	Time5	Armpit	0
13E12_BE12_01_32830.mzXML	Volunteer 1	Time5	Armpit	0
13F1_BF1_01_32831.mzXML	Volunteer 1	Time5	Armpit	0
13G3_BG3_01_32853.mzXML	Volunteer 3	Time5	Armpit	0
13G4_BG4_01_32854.mzXML	Volunteer 3	Time5	Armpit	0
13G5_BG5_01_32855.mzXML	Volunteer 3	Time5	Armpit	0
13G6_BG6_01_32856.mzXML	Volunteer 3	Time5	Armpit	0
14A10_GA10_01_32799.mzXML	Volunteer 2	Time5	Armpit	0
14A7_GA7_01_32796.mzXML	Volunteer 2	Time5	Armpit	0
14A8_GA8_01_32797.mzXML	Volunteer 2	Time5	Armpit	0
14A9_GA9_01_32798.mzXML	Volunteer 2	Time5	Armpit	0
14B12_GB12_01_32817.mzXML	Volunteer 11	Time5	Armpit	7159.6
14C1_GC1_01_32818.mzXML	Volunteer 11	Time5	Armpit	6145.61
14C2_GC2_01_32819.mzXML	Volunteer 11	Time5	Armpit	11511
14C3_GC3_01_32820.mzXML	Volunteer 11	Time5	Armpit	9790.2
14D5_GD5_01_32803.mzXML	Volunteer 9	Time5	Armpit	0
14D6_GD6_01_32804.mzXML	Volunteer 9	Time5	Armpit	0
14D7_GD7_01_32805.mzXML	Volunteer 9	Time5	Armpit	0
14D8_GD8_01_32806.mzXML	Volunteer 9	Time5	Armpit	0
14E10_GE10_01_32789.mzXML	Volunteer 10	Time5	Armpit	0
14E11_GE11_01_32790.mzXML	Volunteer 10	Time5	Armpit	0
14E12_GE12_01_32791.mzXML	Volunteer 10	Time5	Armpit	0
14F1_GF1_01_32792.mzXML	Volunteer 10	Time5	Armpit	0
14G3_GG3_01_32810.mzXML	Volunteer 4	Time5	Armpit	307.67
14G4_GG4_01_32811.mzXML	Volunteer 4	Time5	Armpit	0
14G5_GG5_01_32812.mzXML	Volunteer 4	Time5	Armpit	0
14G6_GG6_01_32813.mzXML	Volunteer 4	Time5	Armpit	0
15A10_BA10_01_32965.mzXML	Volunteer 12	Time5	Armpit	0
15A7_BA7_01_32962.mzXML	Volunteer 12	Time5	Armpit	0
15A8_BA8_01_32963.mzXML	Volunteer 12	Time5	Armpit	0
15A9_BA9_01_32964.mzXML	Volunteer 12	Time5	Armpit	0
15B12_BB12_01_32968.mzXML	Volunteer 5	Time5	Armpit	0
15C1_BC1_01_32970.mzXML	Volunteer 5	Time5	Armpit	0
15C2_BC2_01_32971.mzXML	Volunteer 5	Time5	Armpit	0
15C3_BC3_01_32972.mzXML	Volunteer 5	Time5	Armpit	0
15D5_BD5_01_32975.mzXML	Volunteer 2	Time6	Armpit	0
15D6_BD6_01_32976.mzXML	Volunteer 2	Time6	Armpit	0
15D7_BD7_01_32977.mzXML	Volunteer 2	Time6	Armpit	0
15D8_BD8_01_32978.mzXML	Volunteer 2	Time6	Armpit	0
15E10_BE10_01_32956.mzXML	Volunteer 7	Time6	Armpit	0
15E11_BE11_01_32957.mzXML	Volunteer 7	Time6	Armpit	0
15E12_BE12_01_32958.mzXML	Volunteer 7	Time6	Armpit	0
15F1_BF1_01_32959.mzXML	Volunteer 7	Time6	Armpit	0
15G3_BG3_01_32981.mzXML	Volunteer 1	Time6	Armpit	0
15G4_BG4_01_32982.mzXML	Volunteer 1	Time6	Armpit	0
15G5_BG5_01_32983.mzXML	Volunteer 1	Time6	Armpit	0
15G6_BG6_01_32984.mzXML	Volunteer 1	Time6	Armpit	0
16A10_RA10_01_32929.mzXML	Volunteer 9	Time6	Armpit	0
16A7_RA7_01_32926.mzXML	Volunteer 9	Time6	Armpit	0
16A8_RA8_01_32927.mzXML	Volunteer 9	Time6	Armpit	0
16A9_RA9_01_32928.mzXML	Volunteer 9	Time6	Armpit	0
16B12_RB12_01_32945.mzXML	Volunteer 12	Time6	Armpit	0
16C1_RC1_01_32946.mzXML	Volunteer 12	Time6	Armpit	0
16C2_RC2_01_32947.mzXML	Volunteer 12	Time6	Armpit	0
16C3_RC3_01_32948.mzXML	Volunteer 12	Time6	Armpit	0
16D5_RD5_01_32920.mzXML	Volunteer 10	Time6	Armpit	0
16D6_RD6_01_32921.mzXML	Volunteer 10	Time6	Armpit	0
16D7_RD7_01_32922.mzXML	Volunteer 10	Time6	Armpit	0
16D8_RD8_01_32923.mzXML	Volunteer 10	Time6	Armpit	0
16E10_RE10_01_32932.mzXML	Volunteer 4	Time6	Armpit	0
16E11_RE11_01_32933.mzXML	Volunteer 4	Time6	Armpit	0
16E12_RE12_01_32934.mzXML	Volunteer 4	Time6	Armpit	0
16F1_Rerun_RF1_01_32937.mzXML	Volunteer 4	Time6	Armpit	0
16G3_RG3_01_32940.mzXML	Volunteer 11	Time6	Armpit	1729.16
16G4_RG4_01_32941.mzXML	Volunteer 11	Time6	Armpit	3816.54
16G5_RG5_01_32942.mzXML	Volunteer 11	Time6	Armpit	7642.66
16G6_RG6_01_32943.mzXML	Volunteer 11	Time6	Armpit	12944.2
17A10_RA10_01_32864.mzXML	Volunteer 6	Time6	Armpit	0
17A7_RA7_01_32861.mzXML	Volunteer 6	Time6	Armpit	0
17A8_RA8_01_32862.mzXML	Volunteer 6	Time6	Armpit	0
17A9_RA9_01_32863.mzXML	Volunteer 6	Time6	Armpit	0
17B12_RB12_01_32867.mzXML	Volunteer 5	Time6	Armpit	0
17C1_RC1_01_32868.mzXML	Volunteer 5	Time6	Armpit	0
17C2_RC2_01_32869.mzXML	Volunteer 5	Time6	Armpit	0
17C3_RC3_01_32870.mzXML	Volunteer 5	Time6	Armpit	0
17D5_RD5_01_32875.mzXML	Volunteer 3	Time6	Armpit	0
17D6_RD6_01_32876.mzXML	Volunteer 3	Time6	Armpit	0
17D7_RD7_01_32877.mzXML	Volunteer 3	Time6	Armpit	0
17D8_Rerun_RD8_01_32878.mzXML	Volunteer 3	Time6	Armpit	0
18A10_RA10_01_14568.mzXML	Volunteer 7	Time7	Armpit	0
18A7_RA7_01_14565.mzXML	Volunteer 7	Time7	Armpit	0
18A8_RA8_01_14566.mzXML	Volunteer 7	Time7	Armpit	0
18A9_RA9_01_14567.mzXML	Volunteer 7	Time7	Armpit	0
18B12_RB12_01_14593.mzXML	Volunteer 2	Time7	Armpit	0
18C1_RC1_01_14594.mzXML	Volunteer 2	Time7	Armpit	0
18C2_RC2_01_14595.mzXML	Volunteer 2	Time7	Armpit	0
18C3_RC3_01_14596.mzXML	Volunteer 2	Time7	Armpit	0
18D5_RD5_01_14571.mzXML	Volunteer 1	Time7	Armpit	0
18D6_RD6_01_14572.mzXML	Volunteer 1	Time7	Armpit	0
18D7_RD7_01_14573.mzXML	Volunteer 1	Time7	Armpit	0
18D8_RD8_01_14574.mzXML	Volunteer 1	Time7	Armpit	0
18E10_RE10_01_14579.mzXML	Volunteer 3	Time7	Armpit	0
18E11_RE11_01_14580.mzXML	Volunteer 3	Time7	Armpit	0
18E12_RE12_01_14581.mzXML	Volunteer 3	Time7	Armpit	0
18F1_RF1_01_14582.mzXML	Volunteer 3	Time7	Armpit	0
18G3_RG3_01_14586.mzXML	Volunteer 9	Time7	Armpit	0
18G4_RG4_01_14587.mzXML	Volunteer 9	Time7	Armpit	0
18G5_RG5_01_14588.mzXML	Volunteer 9	Time7	Armpit	0
18G6_RG6_01_14589.mzXML	Volunteer 9	Time7	Armpit	0
19A10_RA10_01_14813.mzXML	Volunteer 12	Time7	Armpit	0
19A7_RA7_01_14810.mzXML	Volunteer 12	Time7	Armpit	0
19A8_RA8_01_14811.mzXML	Volunteer 12	Time7	Armpit	0
19A9_RA9_01_14812.mzXML	Volunteer 12	Time7	Armpit	0
19B12_RB12_01_14786.mzXML	Volunteer 4	Time7	Armpit	0
19C1_RC1_01_14787.mzXML	Volunteer 4	Time7	Armpit	0
19C2_RC2_01_14788.mzXML	Volunteer 4	Time7	Armpit	0
19C3_RC3_01_14789.mzXML	Volunteer 4	Time7	Armpit	0
19D5_RD5_01_14792.mzXML	Volunteer 10	Time7	Armpit	0
19D6_RD6_01_14793.mzXML	Volunteer 10	Time7	Armpit	0
19D7_RD7_01_14794.mzXML	Volunteer 10	Time7	Armpit	0
19D8_RD8_01_14795.mzXML	Volunteer 10	Time7	Armpit	0
19E10_RE10_01_14798.mzXML	Volunteer 11	Time7	Armpit	60194.4
19E11_RE11_01_14799.mzXML	Volunteer 11	Time7	Armpit	72976.4
19E12_RE12_01_14800.mzXML	Volunteer 11	Time7	Armpit	59606.4
19F1_RF1_01_14801.mzXML	Volunteer 11	Time7	Armpit	57259.3
19G3_RG3_01_14804.mzXML	Volunteer 5	Time7	Armpit	0
19G4_RG4_01_14805.mzXML	Volunteer 5	Time7	Armpit	0
19G5_RG5_01_14806.mzXML	Volunteer 5	Time7	Armpit	0
19G6_RG6_01_14807.mzXML	Volunteer 5	Time7	Armpit	0
1A10_RA10_01_12674.mzXML	Volunteer 1	Time0	Armpit	0
1A11_RA11_01_12675.mzXML	Volunteer 1	Time0	Armpit	0
1A12_RA12_01_12676.mzXML	Volunteer 1	Time0	Armpit	0
1A9_RA9_01_12673.mzXML	Volunteer 1	Time0	Armpit	0
1C5_RC5_01_12685.mzXML	Volunteer 2	Time0	Armpit	0
1C6_RC6_01_12686.mzXML	Volunteer 2	Time0	Armpit	0
1C7_RC7_01_12687.mzXML	Volunteer 2	Time0	Armpit	0
1C8_RC8_01_12688.mzXML	Volunteer 2	Time0	Armpit	510.936
1D11_RD11_01_12691.mzXML	Volunteer 3	Time0	Armpit	0
1D12_RD12_01_12692.mzXML	Volunteer 3	Time0	Armpit	0
1E1_RE1_01_12693.mzXML	Volunteer 3	Time0	Armpit	0
1E2_RE2_01_12695.mzXML	Volunteer 3	Time0	Armpit	0
1F5_RF5_01_12699.mzXML	Volunteer 4	Time0	Armpit	0
1F6_RF6_01_12700.mzXML	Volunteer 4	Time0	Armpit	0
1F7_RF7_01_12702.mzXML	Volunteer 4	Time0	Armpit	0
1F8_RF8_01_12703.mzXML	Volunteer 4	Time0	Armpit	0
1G10_RG10_01_12707.mzXML	Volunteer 5	Time0	Armpit	4294.66
1G11_RG11_01_12708.mzXML	Volunteer 5	Time0	Armpit	4202.6
1G12_RG12_01_12710.mzXML	Volunteer 5	Time0	Armpit	6322.4
1H1_RH1_01_12711.mzXML	Volunteer 5	Time0	Armpit	11642.4
20A10_BA10_01_14680.mzXML	Volunteer 6	Time7	Armpit	0
20A7_BA7_01_14677.mzXML	Volunteer 6	Time7	Armpit	0
20A8_BA8_01_14678.mzXML	Volunteer 6	Time7	Armpit	0
20A9_BA9_01_14679.mzXML	Volunteer 6	Time7	Armpit	0
20B12_BB12_01_14683.mzXML	Volunteer 7	Time8	Armpit	0
20C1_BC1_01_14684.mzXML	Volunteer 7	Time8	Armpit	0
20C2_BC2_01_14685.mzXML	Volunteer 7	Time8	Armpit	0
20C3_BC3_01_14686.mzXML	Volunteer 7	Time8	Armpit	0
20D5_BD5_01_14689.mzXML	Volunteer 2	Time8	Armpit	0
20D6_BD6_01_14690.mzXML	Volunteer 2	Time8	Armpit	0
20D7_BD7_01_14691.mzXML	Volunteer 2	Time8	Armpit	0
20D8_BD8_01_14692.mzXML	Volunteer 2	Time8	Armpit	0
20E10_BE10_01_14696.mzXML	Volunteer 1	Time8	Armpit	0
20E11_BE11_01_14697.mzXML	Volunteer 1	Time8	Armpit	0
20E12_BE12_01_14698.mzXML	Volunteer 1	Time8	Armpit	0
20F1_BF1_01_14699.mzXML	Volunteer 1	Time8	Armpit	0
20G3_BG3_01_14703.mzXML	Volunteer 3	Time8	Armpit	0
20G4_BG4_01_14704.mzXML	Volunteer 3	Time8	Armpit	0
20G5_BG5_01_14705.mzXML	Volunteer 3	Time8	Armpit	0
20G6_BG6_01_14706.mzXML	Volunteer 3	Time8	Armpit	0
21A10_BA10_01_14896.mzXML	Volunteer 12	Time8	Armpit	0
21A7_BA7_01_14893.mzXML	Volunteer 12	Time8	Armpit	0
21A8_BA8_01_14894.mzXML	Volunteer 12	Time8	Armpit	0
21A9_BA9_01_14895.mzXML	Volunteer 12	Time8	Armpit	0
21B12_BB12_01_14899.mzXML	Volunteer 5	Time8	Armpit	0
21C1_BC1_01_14900.mzXML	Volunteer 5	Time8	Armpit	0
21C2_BC2_01_14902.mzXML	Volunteer 5	Time8	Armpit	0
21C3_BC3_01_14903.mzXML	Volunteer 5	Time8	Armpit	0
21D5_BD5_01_14906.mzXML	Volunteer 9	Time8	Armpit	0
21D6_BD6_01_14907.mzXML	Volunteer 9	Time8	Armpit	0
21D7_BD7_01_14908.mzXML	Volunteer 9	Time8	Armpit	0
21D8_BD8_01_14909.mzXML	Volunteer 9	Time8	Armpit	0
21E10_BE10_01_14912.mzXML	Volunteer 4	Time8	Armpit	0
21E11_BE11_01_14913.mzXML	Volunteer 4	Time8	Armpit	0
21E12_BE12_01_14914.mzXML	Volunteer 4	Time8	Armpit	0
21F1_BF1_01_14915.mzXML	Volunteer 4	Time8	Armpit	0
21G3_BG3_01_14918.mzXML	Volunteer 10	Time8	Armpit	0
21G4_BG4_01_14919.mzXML	Volunteer 10	Time8	Armpit	0
21G5_BG5_01_14920.mzXML	Volunteer 10	Time8	Armpit	0
21G6_BG6_01_14921.mzXML	Volunteer 10	Time8	Armpit	0
22A10_BA10_01_15112.mzXML	Volunteer 11	Time8	Armpit	156960
22A7_BA7_01_15109.mzXML	Volunteer 11	Time8	Armpit	28721.2
22A8_BA8_01_15110.mzXML	Volunteer 11	Time8	Armpit	40669.5
22A9_BA9_01_15111.mzXML	Volunteer 11	Time8	Armpit	114481
22B12_BB12_01_15115.mzXML	Volunteer 6	Time8	Armpit	0
22C1_BC1_01_15116.mzXML	Volunteer 6	Time8	Armpit	0
22C2_BC2_01_15117.mzXML	Volunteer 6	Time8	Armpit	0
22C3_BC3_01_15118.mzXML	Volunteer 6	Time8	Armpit	0
22D5_BD5_01_15121.mzXML	Volunteer 2	Time9	Armpit	0
22D6_BD6_01_15122.mzXML	Volunteer 2	Time9	Armpit	0
22D7_BD7_01_15123.mzXML	Volunteer 2	Time9	Armpit	0
22D8_BD8_01_15124.mzXML	Volunteer 2	Time9	Armpit	0
22E10_BE10_01_15127.mzXML	Volunteer 6	Time9	Armpit	0
22E11_BE11_01_15128.mzXML	Volunteer 6	Time9	Armpit	0
22E12_BE12_01_15129.mzXML	Volunteer 6	Time9	Armpit	0
22F1_BF1_01_15130.mzXML	Volunteer 6	Time9	Armpit	0
22G3_BG3_01_15133.mzXML	Volunteer 10	Time9	Armpit	0
22G4_BG4_01_15134.mzXML	Volunteer 10	Time9	Armpit	0
22G5_BG5_01_15135.mzXML	Volunteer 10	Time9	Armpit	0
22G6_BG6_01_15136.mzXML	Volunteer 10	Time9	Armpit	0
23A10_RA10_01_15004.mzXML	Volunteer 4	Time9	Armpit	0
23A7_RA7_01_15001.mzXML	Volunteer 4	Time9	Armpit	0
23A8_RA8_01_15002.mzXML	Volunteer 4	Time9	Armpit	0
23A9_RA9_01_15003.mzXML	Volunteer 4	Time9	Armpit	0
23B12_RB12_01_15007.mzXML	Volunteer 9	Time9	Armpit	0
23C1_RC1_01_15008.mzXML	Volunteer 9	Time9	Armpit	0
23C2_RC2_01_15009.mzXML	Volunteer 9	Time9	Armpit	0
23C3_RC3_01_15010.mzXML	Volunteer 9	Time9	Armpit	0
23D5_RD5_01_15013.mzXML	Volunteer 1	Time9	Armpit	0
23D6_RD6_01_15014.mzXML	Volunteer 1	Time9	Armpit	0
23D7_RD7_01_15015.mzXML	Volunteer 1	Time9	Armpit	0
23D8_RD8_01_15016.mzXML	Volunteer 1	Time9	Armpit	0
23E10_RE10_01_15019.mzXML	Volunteer 12	Time9	Armpit	0
23E11_RE11_01_15020.mzXML	Volunteer 12	Time9	Armpit	0
23E12_RE12_01_15021.mzXML	Volunteer 12	Time9	Armpit	0
23F1_RF1_01_15022.mzXML	Volunteer 12	Time9	Armpit	0
23G3_RG3_01_15025.mzXML	Volunteer 3	Time9	Armpit	0
23G4_RG4_01_15026.mzXML	Volunteer 3	Time9	Armpit	0
23G5_RG5_01_15027.mzXML	Volunteer 3	Time9	Armpit	0
23G6_RG6_01_15028.mzXML	Volunteer 3	Time9	Armpit	0
24A10_RA10_01_15190.mzXML	Volunteer 11	Time9	Armpit	57391.3
24A7_RA7_01_15187.mzXML	Volunteer 11	Time9	Armpit	62590.7
24A8_RA8_01_15188.mzXML	Volunteer 11	Time9	Armpit	285213
24A9_RA9_01_15189.mzXML	Volunteer 11	Time9	Armpit	290622
24B12_RB12_01_15192.mzXML	Volunteer 7	Time9	Armpit	0
24C1_RC1_01_15193.mzXML	Volunteer 7	Time9	Armpit	0
24C2_RC2_01_15194.mzXML	Volunteer 7	Time9	Armpit	0
24C3_RC3_01_15195.mzXML	Volunteer 7	Time9	Armpit	271.296
24D5_RD5_01_15198.mzXML	Volunteer 5	Time9	Armpit	0
24D6_RD6_01_15199.mzXML	Volunteer 5	Time9	Armpit	0
24D7_RD7_01_15200.mzXML	Volunteer 5	Time9	Armpit	0
24D8_RD8_01_15201.mzXML	Volunteer 5	Time9	Armpit	0
2A10_RA10_01_13680.mzXML	Volunteer 6	Time0	Armpit	0
2A11_GC2_01_13688.mzXML	Volunteer 6	Time0	Armpit	0
2A12_RA12_01_13682.mzXML	Volunteer 6	Time0	Armpit	0
2A9_RA9_01_13662.mzXML	Volunteer 6	Time0	Armpit	0
2C2_RC2_01_13675.mzXML	Volunteer 7	Time0	Armpit	0
2C3_RC3_01_13676.mzXML	Volunteer 7	Time0	Armpit	0
2C4_RC4_01_13677.mzXML	Volunteer 7	Time0	Armpit	0
2C5_RC5_01_13678.mzXML	Volunteer 7	Time0	Armpit	0
2D10_RD10_01_13658.mzXML	Volunteer 8	Time0	Armpit	0
2D7_RD7_01_13655.mzXML	Volunteer 8	Time0	Armpit	0
2D8_RD8_01_13656.mzXML	Volunteer 8	Time0	Armpit	0
2D9_RD9_01_13657.mzXML	Volunteer 8	Time0	Armpit	0
2F1_GC1_01_13673.mzXML	Volunteer 9	Time0	Armpit	0
2F2_RF2_01_13669.mzXML	Volunteer 9	Time0	Armpit	0
2F3_RF3_01_13671.mzXML	Volunteer 9	Time0	Armpit	0
2F4_RF4_01_13672.mzXML	Volunteer 9	Time0	Armpit	0
2G6_RG6_01_13684.mzXML	Volunteer 10	Time0	Armpit	0
2G7_RG7_01_13685.mzXML	Volunteer 10	Time0	Armpit	0
2G8_RG8_01_13686.mzXML	Volunteer 10	Time0	Armpit	0
2G9_RG9_01_13687.mzXML	Volunteer 10	Time0	Armpit	0
3A10_RA10_01_13865.mzXML	Volunteer 11	Time0	Armpit	66751.5
3A11_RA11_01_13866.mzXML	Volunteer 11	Time0	Armpit	98352.1
3A12_RA12_01_13867.mzXML	Volunteer 11	Time0	Armpit	71471.4
3A9_RA9_01_13864.mzXML	Volunteer 11	Time0	Armpit	84686.9
3D2_RD2_01_13882.mzXML	Volunteer 12	Time0	Armpit	0
3D3_RD3_01_13883.mzXML	Volunteer 12	Time0	Armpit	0
3D4_RD4_01_13887.mzXML	Volunteer 12	Time0	Armpit	0
3D5_RD5_01_13888.mzXML	Volunteer 12	Time0	Armpit	0
3E10_RE10_01_13877.mzXML	Volunteer 5	Time1	Armpit	0
3E11_RE11_01_13878.mzXML	Volunteer 5	Time1	Armpit	0
3E8_RE8_01_13875.mzXML	Volunteer 5	Time1	Armpit	0
3E9_RE9_01_13876.mzXML	Volunteer 5	Time1	Armpit	2261.96
3G2_RG2_01_13870.mzXML	Volunteer 6	Time1	Armpit	0
3G3_RG3_01_13871.mzXML	Volunteer 6	Time1	Armpit	0
3G4_RG4_01_13872.mzXML	Volunteer 6	Time1	Armpit	0
3G5_RG5_01_13873.mzXML	Volunteer 6	Time1	Armpit	0
4A10_RA10_01_13771.mzXML	Volunteer 1	Time1	Armpit	0
4A11_RA11_01_13772.mzXML	Volunteer 1	Time1	Armpit	0
4A12_RA12_01_13773.mzXML	Volunteer 1	Time1	Armpit	0
4A9_RA9_01_13770.mzXML	Volunteer 1	Time1	Armpit	0
4C2_GC2_01_13790.mzXML	Volunteer 8	Time1	Armpit	0
4C3_RC3_01_13776.mzXML	Volunteer 8	Time1	Armpit	0
4C4_RC4_01_13777.mzXML	Volunteer 8	Time1	Armpit	0
4C5_RC5_01_13778.mzXML	Volunteer 8	Time1	Armpit	0
4D10_RD10_01_13783.mzXML	Volunteer 11	Time1	Armpit	27272.1
4D7_RD7_01_13780.mzXML	Volunteer 11	Time1	Armpit	127716
4D8_RD8_01_13781.mzXML	Volunteer 11	Time1	Armpit	114030
4D9_RD9_01_13789.mzXML	Volunteer 11	Time1	Armpit	129261
4E12_RE12_01_13784.mzXML	Volunteer 3	Time1	Armpit	0
4F1_RF1_01_13785.mzXML	Volunteer 3	Time1	Armpit	0
4F2_RF2_01_13786.mzXML	Volunteer 3	Time1	Armpit	0
4F3_RF3_01_13787.mzXML	Volunteer 3	Time1	Armpit	0
4G5_RG5_01_13791.mzXML	Volunteer 12	Time1	Armpit	0
4G6_RG6_01_13792.mzXML	Volunteer 12	Time1	Armpit	0
4G7_RG7_01_13793.mzXML	Volunteer 12	Time1	Armpit	0
4G8_RG8_01_13794.mzXML	Volunteer 12	Time1	Armpit	0
5A10_RA10_01_14302.mzXML	Volunteer 2	Time1	Armpit	0
5A11_RA11_01_14303.mzXML	Volunteer 2	Time1	Armpit	0
5A12_RA12_01_14304.mzXML	Volunteer 2	Time1	Armpit	0
5A9_RA9_01_14301.mzXML	Volunteer 2	Time1	Armpit	0
5C2_RC2_01_14307.mzXML	Volunteer 7	Time1	Armpit	0
5C3_RC3_01_14308.mzXML	Volunteer 7	Time1	Armpit	0
5C4_RC4_01_14309.mzXML	Volunteer 7	Time1	Armpit	0
5C5_RC5_01_14310.mzXML	Volunteer 7	Time1	Armpit	0
5D10_RD10_01_14316.mzXML	Volunteer 10	Time1	Armpit	0
5D7_RD7_01_14313.mzXML	Volunteer 10	Time1	Armpit	0
5D8_RD8_01_14314.mzXML	Volunteer 10	Time1	Armpit	0
5D9_RD9_01_14315.mzXML	Volunteer 10	Time1	Armpit	0
5E12_RE12_01_14319.mzXML	Volunteer 4	Time1	Armpit	0
5F1_RF1_01_14320.mzXML	Volunteer 4	Time1	Armpit	0
5F2_RF2_01_14321.mzXML	Volunteer 4	Time1	Armpit	0
5F3_RF3_01_14322.mzXML	Volunteer 4	Time1	Armpit	0
5G5_RG5_01_14325.mzXML	Volunteer 9	Time1	Armpit	0
5G6_RG6_01_14326.mzXML	Volunteer 9	Time1	Armpit	0
5G7_RG7_01_14327.mzXML	Volunteer 9	Time1	Armpit	0
5G8_RG8_01_14328.mzXML	Volunteer 9	Time1	Armpit	0
6A10_BA10_01_13974.mzXML	Volunteer 1	Time2	Armpit	0
6A11_BA11_01_13975.mzXML	Volunteer 1	Time2	Armpit	0
6A12_BA12_01_13976.mzXML	Volunteer 1	Time2	Armpit	0
6A9_BA9_01_13973.mzXML	Volunteer 1	Time2	Armpit	0
6C2_BC2_01_13979.mzXML	Volunteer 5	Time2	Armpit	4096.14
6C3_BC3_01_13980.mzXML	Volunteer 5	Time2	Armpit	2819.92
6C4_BC4_01_13983.mzXML	Volunteer 5	Time2	Armpit	0
6C5_BC5_01_13982.mzXML	Volunteer 5	Time2	Armpit	2143
6D10_BD10_01_13989.mzXML	Volunteer 11	Time2	Armpit	47526.8
6D7_BD7_01_13986.mzXML	Volunteer 11	Time2	Armpit	65976.4
6D8_BD8_01_13987.mzXML	Volunteer 11	Time2	Armpit	155955
6D9_BD9_01_13988.mzXML	Volunteer 11	Time2	Armpit	87763.6
6E12_BE12_01_13991.mzXML	Volunteer 2	Time2	Armpit	0
6F1_BF1_01_13992.mzXML	Volunteer 2	Time2	Armpit	0
6F2_BF2_01_13993.mzXML	Volunteer 2	Time2	Armpit	0
6F3_BF3_01_13994.mzXML	Volunteer 2	Time2	Armpit	0
6G5_BG5_01_13997.mzXML	Volunteer 3	Time2	Armpit	0
6G6_BG6_01_13998.mzXML	Volunteer 3	Time2	Armpit	0
6G7_BG7_01_13999.mzXML	Volunteer 3	Time2	Armpit	0
6G8_BG8_01_14000.mzXML	Volunteer 3	Time2	Armpit	0
7A10_BA10_01_14194.mzXML	Volunteer 7	Time2	Armpit	0
7A11_BA11_01_14196.mzXML	Volunteer 7	Time2	Armpit	0
7A12_BA12_01_14197.mzXML	Volunteer 7	Time2	Armpit	0
7A9_BA9_01_14193.mzXML	Volunteer 7	Time2	Armpit	0
7C2_BC2_01_14200.mzXML	Volunteer 9	Time2	Armpit	0
7C3_BC3_01_14201.mzXML	Volunteer 9	Time2	Armpit	0
7C4_BC4_01_14202.mzXML	Volunteer 9	Time2	Armpit	0
7C5_BC5_01_14203.mzXML	Volunteer 9	Time2	Armpit	0
7D10_BD10_01_14209.mzXML	Volunteer 4	Time2	Armpit	0
7D7_BD7_01_14206.mzXML	Volunteer 4	Time2	Armpit	0
7D8_BD8_01_14207.mzXML	Volunteer 4	Time2	Armpit	0
7D9_BD9_01_14208.mzXML	Volunteer 4	Time2	Armpit	0
7E12_BE12_01_14212.mzXML	Volunteer 10	Time2	Armpit	0
7F1_BF1_01_14213.mzXML	Volunteer 10	Time2	Armpit	0
7F2_BF2_01_14214.mzXML	Volunteer 10	Time2	Armpit	0
7F3_BF3_01_14215.mzXML	Volunteer 10	Time2	Armpit	0
7G5_BG5_01_14218.mzXML	Volunteer 6	Time2	Armpit	0
7G6_BG6_01_14219.mzXML	Volunteer 6	Time2	Armpit	0
7G7_BG7_01_14220.mzXML	Volunteer 6	Time2	Armpit	0
7G8_BG8_01_14221.mzXML	Volunteer 6	Time2	Armpit	0
8A10_BA10_01_14410.mzXML	Volunteer 12	Time2	Armpit	0
8A11_BA11_01_14411.mzXML	Volunteer 12	Time2	Armpit	0
8A12_BA12_01_14412.mzXML	Volunteer 12	Time2	Armpit	0
8A9_BA9_01_14409.mzXML	Volunteer 12	Time2	Armpit	0
8C2_BC2_01_14415.mzXML	Volunteer 1	Time3	Armpit	0
8C3_BC3_01_14416.mzXML	Volunteer 1	Time3	Armpit	0
8C4_BC4_01_14417.mzXML	Volunteer 1	Time3	Armpit	0
8C5_BC5_01_14418.mzXML	Volunteer 1	Time3	Armpit	0
8D10_BD10_01_14424.mzXML	Volunteer 3	Time3	Armpit	0
8D7_BD7_01_14421.mzXML	Volunteer 3	Time3	Armpit	0
8D8_BD8_01_14422.mzXML	Volunteer 3	Time3	Armpit	0
8D9_BD9_01_14423.mzXML	Volunteer 3	Time3	Armpit	0
8E12_BE12_01_14427.mzXML	Volunteer 2	Time3	Armpit	0
8F1_BF1_01_14428.mzXML	Volunteer 2	Time3	Armpit	0
8F2_BF2_01_14429.mzXML	Volunteer 2	Time3	Armpit	0
8F3_BF3_01_14430.mzXML	Volunteer 2	Time3	Armpit	0
8G6_BG6_01_14433.mzXML	Volunteer 11	Time3	Armpit	0
8G7_BG7_01_14434.mzXML	Volunteer 11	Time3	Armpit	80282.1
8G8_BG8_01_14435.mzXML	Volunteer 11	Time3	Armpit	102216
8G9_BG9_01_14436.mzXML	Volunteer 11	Time3	Armpit	102075
9A10_RA10_01_14086.mzXML	Volunteer 5	Time3	Armpit	0
9A7_RA7_01_14083.mzXML	Volunteer 5	Time3	Armpit	0
9A8_RA8_01_14084.mzXML	Volunteer 5	Time3	Armpit	0
9A9_RA9_01_14085.mzXML	Volunteer 5	Time3	Armpit	2725.25
9B12_RB12_01_14089.mzXML	Volunteer 7	Time3	Armpit	0
9C1_RC1_01_14090.mzXML	Volunteer 7	Time3	Armpit	0
9C2_RC2_01_14091.mzXML	Volunteer 7	Time3	Armpit	0
9C3_RC3_01_14092.mzXML	Volunteer 7	Time3	Armpit	0
9D5_RD5_01_14094.mzXML	Volunteer 9	Time3	Armpit	0
9D6_RD6_01_14095.mzXML	Volunteer 9	Time3	Armpit	390.88
9D7_RD7_01_14096.mzXML	Volunteer 9	Time3	Armpit	0
9D8_RD8_01_14097.mzXML	Volunteer 9	Time3	Armpit	0
9E10_RE10_01_14099.mzXML	Volunteer 4	Time3	Armpit	0
9E11_RE11_01_14100.mzXML	Volunteer 4	Time3	Armpit	0
9E12_RE12_01_14101.mzXML	Volunteer 4	Time3	Armpit	0
9F1_RF1_01_14102.mzXML	Volunteer 4	Time3	Armpit	0
9G3_RG3_01_14105.mzXML	Volunteer 10	Time3	Armpit	0
9G4_RG4_01_14107.mzXML	Volunteer 10	Time3	Armpit	0
9G5_RG5_01_14108.mzXML	Volunteer 10	Time3	Armpit	0
9G6_RG6_01_14109.mzXML	Volunteer 10	Time3	Armpit	0
AA10_RA10_01_15751.mzXML	Volunteer 9	Time0.5	Armpit	0
AA11_RA11_01_15752.mzXML	Volunteer 9	Time0.5	Armpit	0
AA12_RA12_01_15753.mzXML	Volunteer 9	Time0.5	Armpit	0
AA9_RA9_01_15750.mzXML	Volunteer 9	Time0.5	Armpit	0
AC3_RC3_01_15756.mzXML	Volunteer 4	Time0.5	Armpit	0
AC4_RC4_01_15757.mzXML	Volunteer 4	Time0.5	Armpit	0
AC5_RC5_01_15758.mzXML	Volunteer 4	Time0.5	Armpit	0
AC6_RC6_01_15759.mzXML	Volunteer 4	Time0.5	Armpit	0
AD10_RD10_01_15764.mzXML	Volunteer 10	Time0.5	Armpit	0
AD11_RD11_01_15765.mzXML	Volunteer 10	Time0.5	Armpit	0
AD12_RD12_01_15766.mzXML	Volunteer 10	Time0.5	Armpit	0
AD9_RD9_01_15763.mzXML	Volunteer 10	Time0.5	Armpit	0
AF2_RF2_01_15769.mzXML	Volunteer 9	Time1.5	Armpit	0
AF3_RF3_01_15770.mzXML	Volunteer 9	Time1.5	Armpit	0
AF4_RF4_01_15771.mzXML	Volunteer 9	Time1.5	Armpit	0
AF5_RF5_01_15772.mzXML	Volunteer 9	Time1.5	Armpit	0
AG10_RG10_01_15778.mzXML	Volunteer 4	Time1.5	Armpit	0
AG7_RG7_01_15775.mzXML	Volunteer 4	Time1.5	Armpit	0
AG8_RG8_01_15776.mzXML	Volunteer 4	Time1.5	Armpit	0
AG9_RG9_01_15777.mzXML	Volunteer 4	Time1.5	Armpit	0
BA10_BA10_01_15283.mzXML	Volunteer 10	Time1.5	Armpit	0
BA11_BA11_01_15284.mzXML	Volunteer 10	Time1.5	Armpit	0
BA12_BA12_01_15285.mzXML	Volunteer 10	Time1.5	Armpit	0
BA9_BA9_01_15282.mzXML	Volunteer 10	Time1.5	Armpit	0
BC2_BC2_01_15288.mzXML	Volunteer 9	Time2.5	Armpit	0
BC3_BC3_01_15289.mzXML	Volunteer 9	Time2.5	Armpit	0
BC4_BC4_01_15290.mzXML	Volunteer 9	Time2.5	Armpit	0
BC5_BC5_01_15291.mzXML	Volunteer 9	Time2.5	Armpit	0
BD10_BD10_01_15297.mzXML	Volunteer 10	Time2.5	Armpit	0
BD7_BD7_01_15294.mzXML	Volunteer 10	Time2.5	Armpit	0
BD8_BD8_01_15295.mzXML	Volunteer 10	Time2.5	Armpit	0
BD9_BD9_01_15296.mzXML	Volunteer 10	Time2.5	Armpit	0
BE12_BE12_01_15300.mzXML	Volunteer 4	Time2.5	Armpit	0
BF1_BF1_01_15301.mzXML	Volunteer 4	Time2.5	Armpit	0
BF2_BF2_01_15302.mzXML	Volunteer 4	Time2.5	Armpit	0
BF3_BF3_01_15303.mzXML	Volunteer 4	Time2.5	Armpit	0
BG5_BG5_01_35843.mzXML	Volunteer 10	Time3.5	Armpit	0
BG6_BG6_01_35844.mzXML	Volunteer 10	Time3.5	Armpit	0
BG7_BG7_01_35845.mzXML	Volunteer 10	Time3.5	Armpit	0
BG8_BG8_01_35846.mzXML	Volunteer 10	Time3.5	Armpit	0
CA10_BA10_01_35760.mzXML	Volunteer 4	Time3.5	Armpit	0
CA7_BA7_01_35757.mzXML	Volunteer 4	Time3.5	Armpit	0
CA8_BA8_01_35758.mzXML	Volunteer 4	Time3.5	Armpit	0
CA9_BA9_01_35805.mzXML	Volunteer 4	Time3.5	Armpit	0
CB12_BB12_01_35804.mzXML	Volunteer 9	Time3.5	Armpit	0
CC1_BC1_01_35768.mzXML	Volunteer 9	Time3.5	Armpit	0
CC2_BC2_01_35769.mzXML	Volunteer 9	Time3.5	Armpit	0
CC3_BC3_01_35770.mzXML	Volunteer 9	Time3.5	Armpit	0
CD5_BD5_01_35798.mzXML	Volunteer 9	Time4.5	Armpit	0
CD6_BD6_01_35799.mzXML	Volunteer 9	Time4.5	Armpit	0
CD7_BD7_01_35795.mzXML	Volunteer 9	Time4.5	Armpit	0
CD8_BD8_01_35791.mzXML	Volunteer 9	Time4.5	Armpit	0
CE10_BE10_01_35809.mzXML	Volunteer 10	Time4.5	Armpit	0
CE11_BE11_01_35810.mzXML	Volunteer 10	Time4.5	Armpit	0
CE12_BE12_01_35811.mzXML	Volunteer 10	Time4.5	Armpit	0
CF1_BF1_01_35812.mzXML	Volunteer 10	Time4.5	Armpit	0
CG3_BG3_01_35930.mzXML	Volunteer 4	Time4.5	Armpit	0
CG4_BG4_01_35782.mzXML	Volunteer 4	Time4.5	Armpit	0
CG5_BG5_01_35783.mzXML	Volunteer 4	Time4.5	Armpit	481.084
CG6_01_35803.mzXML	Volunteer 4	Time4.5	Armpit	0
DA10_RA10_01_35824.mzXML	Volunteer 10	Time5.5	Armpit	0
DA7_RA7_01_35821.mzXML	Volunteer 10	Time5.5	Armpit	0
DA8_RA8_01_35822.mzXML	Volunteer 10	Time5.5	Armpit	0
DA9_RA9_01_35823.mzXML	Volunteer 10	Time5.5	Armpit	0
DB12_RB12_01_35835.mzXML	Volunteer 9	Time5.5	Armpit	0
DC1_RC1_01_35836.mzXML	Volunteer 9	Time5.5	Armpit	0
DC2_RC2_01_35837.mzXML	Volunteer 9	Time5.5	Armpit	0
DC3_RC3_01_35838.mzXML	Volunteer 9	Time5.5	Armpit	0
DD5_RD5_01_35828.mzXML	Volunteer 4	Time5.5	Armpit	0
DD6_RD6_01_35829.mzXML	Volunteer 4	Time5.5	Armpit	0
DD7_RD7_01_35830.mzXML	Volunteer 4	Time5.5	Armpit	0
DD8_RD8_01_35831.mzXML	Volunteer 4	Time5.5	Armpit	0
DE10_RE10_01_15413.mzXML	Volunteer 9	Time6.5	Armpit	0
DE11_RE11_01_15414.mzXML	Volunteer 9	Time6.5	Armpit	0
DE12_RE12_01_15415.mzXML	Volunteer 9	Time6.5	Armpit	0
DF1_RF1_01_15416.mzXML	Volunteer 9	Time6.5	Armpit	0
DG3_RG3_01_15420.mzXML	Volunteer 4	Time6.5	Armpit	0
DG4_RG4_01_15421.mzXML	Volunteer 4	Time6.5	Armpit	0
DG5_RG5_01_15422.mzXML	Volunteer 4	Time6.5	Armpit	0
DG6_RG6_01_15423.mzXML	Volunteer 4	Time6.5	Armpit	0
EA10_BA10_01_15538.mzXML	Volunteer 10	Time6.5	Armpit	0
EA7_BA7_01_15535.mzXML	Volunteer 10	Time6.5	Armpit	0
EA8_BA8_01_15536.mzXML	Volunteer 10	Time6.5	Armpit	0
EA9_BA9_01_15537.mzXML	Volunteer 10	Time6.5	Armpit	0
EB12_BB12_01_15541.mzXML	Volunteer 9	Time7.5	Armpit	0
EC1_BC1_01_15542.mzXML	Volunteer 9	Time7.5	Armpit	0
EC2_BC2_01_15543.mzXML	Volunteer 9	Time7.5	Armpit	0
EC3_BC3_01_15544.mzXML	Volunteer 9	Time7.5	Armpit	0
ED5_BD5_01_15547.mzXML	Volunteer 10	Time7.5	Armpit	0
ED6_BD6_01_15548.mzXML	Volunteer 10	Time7.5	Armpit	0
ED7_BD7_01_15549.mzXML	Volunteer 10	Time7.5	Armpit	0
ED8_BD8_01_15550.mzXML	Volunteer 10	Time7.5	Armpit	0
EE10_BE10_01_15553.mzXML	Volunteer 10	Time8.5	Armpit	0
EE11_BE11_01_15554.mzXML	Volunteer 10	Time8.5	Armpit	0
EE12_BE12_01_15555.mzXML	Volunteer 10	Time8.5	Armpit	0
EF1_BF1_01_15556.mzXML	Volunteer 10	Time8.5	Armpit	0
EG4_BG4_01_15559.mzXML	Volunteer 4	Time8.5	Armpit	0
EG5_BG5_01_15560.mzXML	Volunteer 4	Time8.5	Armpit	0
EG6_BG6_01_15561.mzXML	Volunteer 4	Time8.5	Armpit	0
EG7_BG7_01_15562.mzXML	Volunteer 4	Time8.5	Armpit	0
FA10_BA10_01_15802.mzXML	Volunteer 9	Time8.5	Armpit	0
FA7_BA7_01_15799.mzXML	Volunteer 9	Time8.5	Armpit	0
FA8_BA8_01_15800.mzXML	Volunteer 9	Time8.5	Armpit	0
FA9_BA9_01_15801.mzXML	Volunteer 9	Time8.5	Armpit	0
Feature table: m/z 289.215_rt 5.055
filemes	Subject	Timepoint	BodyPart	289.215_5.055
10A10_RA10_01_14477.mzXML	Volunteer 6	Time3	Armpit	0
10A9_RA9_01_14476.mzXML	Volunteer 6	Time3	Armpit	0
10C2_RC2_01_14482.mzXML	Volunteer 12	Time3	Armpit	301.536
10C3_RC3_01_14483.mzXML	Volunteer 12	Time3	Armpit	0
11A10_BA10_01_33002.mzXML	Volunteer 1	Time4	Armpit	804.852
11A9_BA9_01_33000.mzXML	Volunteer 1	Time4	Armpit	674.016
11C2_BC2_01_32994.mzXML	Volunteer 3	Time4	Armpit	0
11C3_BC3_01_32995.mzXML	Volunteer 3	Time4	Armpit	865.98
11D7_BD7_01_33008.mzXML	Volunteer 2	Time4	Armpit	262.824
11D8_BD8_01_33009.mzXML	Volunteer 2	Time4	Armpit	2019.99
11E12_BE12_01_33020.mzXML	Volunteer 11	Time4	Armpit	44069.3
11F1_BF1_01_33021.mzXML	Volunteer 11	Time4	Armpit	33122.5
11G5_BG5_01_33014.mzXML	Volunteer 5	Time4	Armpit	687.704
11G6_BG6_01_33015.mzXML	Volunteer 5	Time4	Armpit	1122.98
12A10_GA10_01_32888.mzXML	Volunteer 6	Time4	Armpit	558.8
12A9_GA9_01_32887.mzXML	Volunteer 6	Time4	Armpit	0
12C2_GC2_01_32912.mzXML	Volunteer 7	Time4	Armpit	883.596
12C3_GC3_01_32913.mzXML	Volunteer 7	Time4	Armpit	0
12D7_GD7_01_32893.mzXML	Volunteer 12	Time4	Armpit	1245.49
12D8_GD8_01_32894.mzXML	Volunteer 12	Time4	Armpit	223.68
12E12_GE12_01_32899.mzXML	Volunteer 10	Time4	Armpit	777.382
12F1_GF1_01_32900.mzXML	Volunteer 10	Time4	Armpit	0
12G5_GG5_01_32906.mzXML	Volunteer 9	Time4	Armpit	0
12G6_GG6_01_32907.mzXML	Volunteer 9	Time4	Armpit	0
13A10_BA10_01_32844.mzXML	Volunteer 4	Time4	Armpit	0
13A9_BA9_01_32843.mzXML	Volunteer 4	Time4	Armpit	0
13C2_BC2_01_32849.mzXML	Volunteer 7	Time5	Armpit	1549.3
13C3_BC3_01_32850.mzXML	Volunteer 7	Time5	Armpit	1496.7
13D7_BD7_01_32836.mzXML	Volunteer 6	Time5	Armpit	1360.79
13D8_BD8_01_32837.mzXML	Volunteer 6	Time5	Armpit	1149.16
13E12_BE12_01_32830.mzXML	Volunteer 1	Time5	Armpit	615.34
13F1_BF1_01_32831.mzXML	Volunteer 1	Time5	Armpit	587.16
13G5_BG5_01_32855.mzXML	Volunteer 3	Time5	Armpit	1256.3
13G6_BG6_01_32856.mzXML	Volunteer 3	Time5	Armpit	430.738
14A10_GA10_01_32799.mzXML	Volunteer 2	Time5	Armpit	1352.58
14A9_GA9_01_32798.mzXML	Volunteer 2	Time5	Armpit	1100.05
14C2_GC2_01_32819.mzXML	Volunteer 11	Time5	Armpit	61883.6
14C3_GC3_01_32820.mzXML	Volunteer 11	Time5	Armpit	25576.5
14D7_GD7_01_32805.mzXML	Volunteer 9	Time5	Armpit	1484.14
14D8_GD8_01_32806.mzXML	Volunteer 9	Time5	Armpit	881.37
14E12_GE12_01_32791.mzXML	Volunteer 10	Time5	Armpit	664.972
14F1_GF1_01_32792.mzXML	Volunteer 10	Time5	Armpit	950.64
14G5_GG5_01_32812.mzXML	Volunteer 4	Time5	Armpit	2126.05
14G6_GG6_01_32813.mzXML	Volunteer 4	Time5	Armpit	0
15A10_BA10_01_32965.mzXML	Volunteer 12	Time5	Armpit	986.866
15A9_BA9_01_32964.mzXML	Volunteer 12	Time5	Armpit	0
15C2_BC2_01_32971.mzXML	Volunteer 5	Time5	Armpit	872.872
15C3_BC3_01_32972.mzXML	Volunteer 5	Time5	Armpit	519.064
15D7_BD7_01_32977.mzXML	Volunteer 2	Time6	Armpit	0
15D8_BD8_01_32978.mzXML	Volunteer 2	Time6	Armpit	0
15E12_BE12_01_32958.mzXML	Volunteer 7	Time6	Armpit	0
15F1_BF1_01_32959.mzXML	Volunteer 7	Time6	Armpit	710.508
15G5_BG5_01_32983.mzXML	Volunteer 1	Time6	Armpit	703.708
15G6_BG6_01_32984.mzXML	Volunteer 1	Time6	Armpit	1030.63
16A10_RA10_01_32929.mzXML	Volunteer 9	Time6	Armpit	421.05
16A9_RA9_01_32928.mzXML	Volunteer 9	Time6	Armpit	1068.45
16C2_RC2_01_32947.mzXML	Volunteer 12	Time6	Armpit	718.62
16C3_RC3_01_32948.mzXML	Volunteer 12	Time6	Armpit	0
16D7_RD7_01_32922.mzXML	Volunteer 10	Time6	Armpit	1728.15
16D8_RD8_01_32923.mzXML	Volunteer 10	Time6	Armpit	805.2
16E12_RE12_01_32934.mzXML	Volunteer 4	Time6	Armpit	541.896
16F1_Rerun_RF1_01_32937.mzXML	Volunteer 4	Time6	Armpit	0
16G5_RG5_01_32942.mzXML	Volunteer 11	Time6	Armpit	25383.9
16G6_RG6_01_32943.mzXML	Volunteer 11	Time6	Armpit	56326.7
17A10_RA10_01_32864.mzXML	Volunteer 6	Time6	Armpit	324.684
17A9_RA9_01_32863.mzXML	Volunteer 6	Time6	Armpit	0
17C2_RC2_01_32869.mzXML	Volunteer 5	Time6	Armpit	2016.83
17C3_RC3_01_32870.mzXML	Volunteer 5	Time6	Armpit	1566.34
17D7_RD7_01_32877.mzXML	Volunteer 3	Time6	Armpit	0
17D8_Rerun_RD8_01_32878.mzXML	Volunteer 3	Time6	Armpit	564.792
18A10_RA10_01_14568.mzXML	Volunteer 7	Time7	Armpit	0
18A9_RA9_01_14567.mzXML	Volunteer 7	Time7	Armpit	542.192
18C2_RC2_01_14595.mzXML	Volunteer 2	Time7	Armpit	0
18C3_RC3_01_14596.mzXML	Volunteer 2	Time7	Armpit	0
18D7_RD7_01_14573.mzXML	Volunteer 1	Time7	Armpit	246.136
18D8_RD8_01_14574.mzXML	Volunteer 1	Time7	Armpit	1241.59
18E12_RE12_01_14581.mzXML	Volunteer 3	Time7	Armpit	0
18F1_RF1_01_14582.mzXML	Volunteer 3	Time7	Armpit	0
18G5_RG5_01_14588.mzXML	Volunteer 9	Time7	Armpit	0
18G6_RG6_01_14589.mzXML	Volunteer 9	Time7	Armpit	0
19A10_RA10_01_14813.mzXML	Volunteer 12	Time7	Armpit	0
19A9_RA9_01_14812.mzXML	Volunteer 12	Time7	Armpit	0
19C2_RC2_01_14788.mzXML	Volunteer 4	Time7	Armpit	0
19C3_RC3_01_14789.mzXML	Volunteer 4	Time7	Armpit	158.592
19D7_RD7_01_14794.mzXML	Volunteer 10	Time7	Armpit	511.38
19D8_RD8_01_14795.mzXML	Volunteer 10	Time7	Armpit	379.84
19E12_RE12_01_14800.mzXML	Volunteer 11	Time7	Armpit	35833.6
19F1_RF1_01_14801.mzXML	Volunteer 11	Time7	Armpit	100193
19G5_RG5_01_14806.mzXML	Volunteer 5	Time7	Armpit	0
19G6_RG6_01_14807.mzXML	Volunteer 5	Time7	Armpit	0
1A11_RA11_01_12675.mzXML	Volunteer 1	Time0	Armpit	296.8
1A12_RA12_01_12676.mzXML	Volunteer 1	Time0	Armpit	0
1C7_RC7_01_12687.mzXML	Volunteer 2	Time0	Armpit	0
1C8_RC8_01_12688.mzXML	Volunteer 2	Time0	Armpit	0
1E1_RE1_01_12693.mzXML	Volunteer 3	Time0	Armpit	424.232
1E2_RE2_01_12695.mzXML	Volunteer 3	Time0	Armpit	0
1F7_RF7_01_12702.mzXML	Volunteer 4	Time0	Armpit	0
1F8_RF8_01_12703.mzXML	Volunteer 4	Time0	Armpit	0
1G12_RG12_01_12710.mzXML	Volunteer 5	Time0	Armpit	0
1H1_RH1_01_12711.mzXML	Volunteer 5	Time0	Armpit	0
20A10_BA10_01_14680.mzXML	Volunteer 6	Time7	Armpit	0
20A9_BA9_01_14679.mzXML	Volunteer 6	Time7	Armpit	587.79
20C2_BC2_01_14685.mzXML	Volunteer 7	Time8	Armpit	520.8
20C3_BC3_01_14686.mzXML	Volunteer 7	Time8	Armpit	0
20D7_BD7_01_14691.mzXML	Volunteer 2	Time8	Armpit	0
20D8_BD8_01_14692.mzXML	Volunteer 2	Time8	Armpit	789.368
20E12_BE12_01_14698.mzXML	Volunteer 1	Time8	Armpit	313.152
20F1_BF1_01_14699.mzXML	Volunteer 1	Time8	Armpit	0
20G5_BG5_01_14705.mzXML	Volunteer 3	Time8	Armpit	0
20G6_BG6_01_14706.mzXML	Volunteer 3	Time8	Armpit	251.37
21A10_BA10_01_14896.mzXML	Volunteer 12	Time8	Armpit	0
21A9_BA9_01_14895.mzXML	Volunteer 12	Time8	Armpit	0
21C2_BC2_01_14902.mzXML	Volunteer 5	Time8	Armpit	0
21C3_BC3_01_14903.mzXML	Volunteer 5	Time8	Armpit	0
21D7_BD7_01_14908.mzXML	Volunteer 9	Time8	Armpit	0
21D8_BD8_01_14909.mzXML	Volunteer 9	Time8	Armpit	0
21E12_BE12_01_14914.mzXML	Volunteer 4	Time8	Armpit	0
21F1_BF1_01_14915.mzXML	Volunteer 4	Time8	Armpit	162.4
21G5_BG5_01_14920.mzXML	Volunteer 10	Time8	Armpit	0
21G6_BG6_01_14921.mzXML	Volunteer 10	Time8	Armpit	252.09
22A10_BA10_01_15112.mzXML	Volunteer 11	Time8	Armpit	33003.6
22A9_BA9_01_15111.mzXML	Volunteer 11	Time8	Armpit	43657.6
22C2_BC2_01_15117.mzXML	Volunteer 6	Time8	Armpit	0
22C3_BC3_01_15118.mzXML	Volunteer 6	Time8	Armpit	190.468
22D7_BD7_01_15123.mzXML	Volunteer 2	Time9	Armpit	0
22D8_BD8_01_15124.mzXML	Volunteer 2	Time9	Armpit	515.016
22E12_BE12_01_15129.mzXML	Volunteer 6	Time9	Armpit	562.654
22F1_BF1_01_15130.mzXML	Volunteer 6	Time9	Armpit	0
22G5_BG5_01_15135.mzXML	Volunteer 10	Time9	Armpit	0
22G6_BG6_01_15136.mzXML	Volunteer 10	Time9	Armpit	0
23A10_RA10_01_15004.mzXML	Volunteer 4	Time9	Armpit	0
23A9_RA9_01_15003.mzXML	Volunteer 4	Time9	Armpit	0
23C2_RC2_01_15009.mzXML	Volunteer 9	Time9	Armpit	229.6
23C3_RC3_01_15010.mzXML	Volunteer 9	Time9	Armpit	0
23D7_RD7_01_15015.mzXML	Volunteer 1	Time9	Armpit	0
23D8_RD8_01_15016.mzXML	Volunteer 1	Time9	Armpit	0
23E12_RE12_01_15021.mzXML	Volunteer 12	Time9	Armpit	0
23F1_RF1_01_15022.mzXML	Volunteer 12	Time9	Armpit	0
23G5_RG5_01_15027.mzXML	Volunteer 3	Time9	Armpit	0
23G6_RG6_01_15028.mzXML	Volunteer 3	Time9	Armpit	0
24A10_RA10_01_15190.mzXML	Volunteer 11	Time9	Armpit	8166.86
24A9_RA9_01_15189.mzXML	Volunteer 11	Time9	Armpit	85660.8
24C2_RC2_01_15194.mzXML	Volunteer 7	Time9	Armpit	0
24C3_RC3_01_15195.mzXML	Volunteer 7	Time9	Armpit	0
24D7_RD7_01_15200.mzXML	Volunteer 5	Time9	Armpit	3718.17
24D8_RD8_01_15201.mzXML	Volunteer 5	Time9	Armpit	2898.73
2A11_GC2_01_13688.mzXML	Volunteer 6	Time0	Armpit	719.328
2A12_RA12_01_13682.mzXML	Volunteer 6	Time0	Armpit	2120.12
2C4_RC4_01_13677.mzXML	Volunteer 7	Time0	Armpit	224
2C5_RC5_01_13678.mzXML	Volunteer 7	Time0	Armpit	342
2D10_RD10_01_13658.mzXML	Volunteer 8	Time0	Armpit	311.74
2D9_RD9_01_13657.mzXML	Volunteer 8	Time0	Armpit	378.55
2F3_RF3_01_13671.mzXML	Volunteer 9	Time0	Armpit	0
2F4_RF4_01_13672.mzXML	Volunteer 9	Time0	Armpit	0
2G8_RG8_01_13686.mzXML	Volunteer 10	Time0	Armpit	0
2G9_RG9_01_13687.mzXML	Volunteer 10	Time0	Armpit	0
3A11_RA11_01_13866.mzXML	Volunteer 11	Time0	Armpit	12660.3
3A12_RA12_01_13867.mzXML	Volunteer 11	Time0	Armpit	8062.98
3D4_RD4_01_13887.mzXML	Volunteer 12	Time0	Armpit	0
3D5_RD5_01_13888.mzXML	Volunteer 12	Time0	Armpit	0
3E10_RE10_01_13877.mzXML	Volunteer 5	Time1	Armpit	0
3E11_RE11_01_13878.mzXML	Volunteer 5	Time1	Armpit	0
3G4_RG4_01_13872.mzXML	Volunteer 6	Time1	Armpit	593.176
3G5_RG5_01_13873.mzXML	Volunteer 6	Time1	Armpit	0
4A11_RA11_01_13772.mzXML	Volunteer 1	Time1	Armpit	0
4A12_RA12_01_13773.mzXML	Volunteer 1	Time1	Armpit	0
4C4_RC4_01_13777.mzXML	Volunteer 8	Time1	Armpit	358.272
4C5_RC5_01_13778.mzXML	Volunteer 8	Time1	Armpit	0
4D10_RD10_01_13783.mzXML	Volunteer 11	Time1	Armpit	6538.86
4D9_RD9_01_13789.mzXML	Volunteer 11	Time1	Armpit	8035.86
4F2_RF2_01_13786.mzXML	Volunteer 3	Time1	Armpit	240.8
4F3_RF3_01_13787.mzXML	Volunteer 3	Time1	Armpit	0
4G7_RG7_01_13793.mzXML	Volunteer 12	Time1	Armpit	0
4G8_RG8_01_13794.mzXML	Volunteer 12	Time1	Armpit	0
5A11_RA11_01_14303.mzXML	Volunteer 2	Time1	Armpit	0
5A12_RA12_01_14304.mzXML	Volunteer 2	Time1	Armpit	313.28
5C4_RC4_01_14309.mzXML	Volunteer 7	Time1	Armpit	0
5C5_RC5_01_14310.mzXML	Volunteer 7	Time1	Armpit	0
5D10_RD10_01_14316.mzXML	Volunteer 10	Time1	Armpit	0
5D9_RD9_01_14315.mzXML	Volunteer 10	Time1	Armpit	0
5F2_RF2_01_14321.mzXML	Volunteer 4	Time1	Armpit	0
5F3_RF3_01_14322.mzXML	Volunteer 4	Time1	Armpit	720.934
5G7_RG7_01_14327.mzXML	Volunteer 9	Time1	Armpit	0
5G8_RG8_01_14328.mzXML	Volunteer 9	Time1	Armpit	0
6A11_BA11_01_13975.mzXML	Volunteer 1	Time2	Armpit	0
6A12_BA12_01_13976.mzXML	Volunteer 1	Time2	Armpit	239.652
6C4_BC4_01_13983.mzXML	Volunteer 5	Time2	Armpit	866.52
6C5_BC5_01_13982.mzXML	Volunteer 5	Time2	Armpit	1795.68
6D10_BD10_01_13989.mzXML	Volunteer 11	Time2	Armpit	7649.6
6D9_BD9_01_13988.mzXML	Volunteer 11	Time2	Armpit	7979.4
6F2_BF2_01_13993.mzXML	Volunteer 2	Time2	Armpit	291.096
6F3_BF3_01_13994.mzXML	Volunteer 2	Time2	Armpit	251.55
6G7_BG7_01_13999.mzXML	Volunteer 3	Time2	Armpit	0
6G8_BG8_01_14000.mzXML	Volunteer 3	Time2	Armpit	626.724
7A11_BA11_01_14196.mzXML	Volunteer 7	Time2	Armpit	0
7A12_BA12_01_14197.mzXML	Volunteer 7	Time2	Armpit	252.63
7C4_BC4_01_14202.mzXML	Volunteer 9	Time2	Armpit	603.328
7C5_BC5_01_14203.mzXML	Volunteer 9	Time2	Armpit	0
7D10_BD10_01_14209.mzXML	Volunteer 4	Time2	Armpit	718.868
7D9_BD9_01_14208.mzXML	Volunteer 4	Time2	Armpit	0
7F2_BF2_01_14214.mzXML	Volunteer 10	Time2	Armpit	828.934
7F3_BF3_01_14215.mzXML	Volunteer 10	Time2	Armpit	0
7G7_BG7_01_14220.mzXML	Volunteer 6	Time2	Armpit	0
7G8_BG8_01_14221.mzXML	Volunteer 6	Time2	Armpit	0
8A11_BA11_01_14411.mzXML	Volunteer 12	Time2	Armpit	0
8A12_BA12_01_14412.mzXML	Volunteer 12	Time2	Armpit	0
8C4_BC4_01_14417.mzXML	Volunteer 1	Time3	Armpit	0
8C5_BC5_01_14418.mzXML	Volunteer 1	Time3	Armpit	429.506
8D10_BD10_01_14424.mzXML	Volunteer 3	Time3	Armpit	0
8D9_BD9_01_14423.mzXML	Volunteer 3	Time3	Armpit	0
8F2_BF2_01_14429.mzXML	Volunteer 2	Time3	Armpit	0
8F3_BF3_01_14430.mzXML	Volunteer 2	Time3	Armpit	0
8G8_BG8_01_14435.mzXML	Volunteer 11	Time3	Armpit	7177.42
8G9_BG9_01_14436.mzXML	Volunteer 11	Time3	Armpit	7306.38
9A10_RA10_01_14086.mzXML	Volunteer 5	Time3	Armpit	0
9A9_RA9_01_14085.mzXML	Volunteer 5	Time3	Armpit	638.4
9C2_RC2_01_14091.mzXML	Volunteer 7	Time3	Armpit	0
9C3_RC3_01_14092.mzXML	Volunteer 7	Time3	Armpit	744.8
9D7_RD7_01_14096.mzXML	Volunteer 9	Time3	Armpit	0
9D8_RD8_01_14097.mzXML	Volunteer 9	Time3	Armpit	0
9E12_RE12_01_14101.mzXML	Volunteer 4	Time3	Armpit	336
9F1_RF1_01_14102.mzXML	Volunteer 4	Time3	Armpit	0
9G5_RG5_01_14108.mzXML	Volunteer 10	Time3	Armpit	0
9G6_RG6_01_14109.mzXML	Volunteer 10	Time3	Armpit	0
AA11_RA11_01_15752.mzXML	Volunteer 9	Time0.5	Armpit	0
AA12_RA12_01_15753.mzXML	Volunteer 9	Time0.5	Armpit	0
AC5_RC5_01_15758.mzXML	Volunteer 4	Time0.5	Armpit	0
AC6_RC6_01_15759.mzXML	Volunteer 4	Time0.5	Armpit	212.572
AD11_RD11_01_15765.mzXML	Volunteer 10	Time0.5	Armpit	0
AD12_RD12_01_15766.mzXML	Volunteer 10	Time0.5	Armpit	173.104
AF4_RF4_01_15771.mzXML	Volunteer 9	Time1.5	Armpit	411.384
AF5_RF5_01_15772.mzXML	Volunteer 9	Time1.5	Armpit	0
AG10_RG10_01_15778.mzXML	Volunteer 4	Time1.5	Armpit	0
AG9_RG9_01_15777.mzXML	Volunteer 4	Time1.5	Armpit	0
BA11_BA11_01_15284.mzXML	Volunteer 10	Time1.5	Armpit	0
BA12_BA12_01_15285.mzXML	Volunteer 10	Time1.5	Armpit	0
BC4_BC4_01_15290.mzXML	Volunteer 9	Time2.5	Armpit	1304.74
BC5_BC5_01_15291.mzXML	Volunteer 9	Time2.5	Armpit	0
BD10_BD10_01_15297.mzXML	Volunteer 10	Time2.5	Armpit	872.456
BD9_BD9_01_15296.mzXML	Volunteer 10	Time2.5	Armpit	0
BF2_BF2_01_15302.mzXML	Volunteer 4	Time2.5	Armpit	0
BF3_BF3_01_15303.mzXML	Volunteer 4	Time2.5	Armpit	0
BG7_BG7_01_35845.mzXML	Volunteer 10	Time3.5	Armpit	1079.64
BG8_BG8_01_35846.mzXML	Volunteer 10	Time3.5	Armpit	0
CA10_BA10_01_35760.mzXML	Volunteer 4	Time3.5	Armpit	0
CA9_BA9_01_35805.mzXML	Volunteer 4	Time3.5	Armpit	476
CC2_BC2_01_35769.mzXML	Volunteer 9	Time3.5	Armpit	319.086
CC3_BC3_01_35770.mzXML	Volunteer 9	Time3.5	Armpit	0
CD7_BD7_01_35795.mzXML	Volunteer 9	Time4.5	Armpit	0
CD8_BD8_01_35791.mzXML	Volunteer 9	Time4.5	Armpit	0
CE12_BE12_01_35811.mzXML	Volunteer 10	Time4.5	Armpit	547.82
CF1_BF1_01_35812.mzXML	Volunteer 10	Time4.5	Armpit	246.224
CG5_BG5_01_35783.mzXML	Volunteer 4	Time4.5	Armpit	0
CG6_01_35803.mzXML	Volunteer 4	Time4.5	Armpit	0
DA10_RA10_01_35824.mzXML	Volunteer 10	Time5.5	Armpit	696.616
DA9_RA9_01_35823.mzXML	Volunteer 10	Time5.5	Armpit	553.806
DC2_RC2_01_35837.mzXML	Volunteer 9	Time5.5	Armpit	0
DC3_RC3_01_35838.mzXML	Volunteer 9	Time5.5	Armpit	0
DD7_RD7_01_35830.mzXML	Volunteer 4	Time5.5	Armpit	240.456
DD8_RD8_01_35831.mzXML	Volunteer 4	Time5.5	Armpit	0
DE12_RE12_01_15415.mzXML	Volunteer 9	Time6.5	Armpit	254.918
DF1_RF1_01_15416.mzXML	Volunteer 9	Time6.5	Armpit	0
DG5_RG5_01_15422.mzXML	Volunteer 4	Time6.5	Armpit	0
DG6_RG6_01_15423.mzXML	Volunteer 4	Time6.5	Armpit	0
EA10_BA10_01_15538.mzXML	Volunteer 10	Time6.5	Armpit	0
EA9_BA9_01_15537.mzXML	Volunteer 10	Time6.5	Armpit	0
EC2_BC2_01_15543.mzXML	Volunteer 9	Time7.5	Armpit	0
EC3_BC3_01_15544.mzXML	Volunteer 9	Time7.5	Armpit	548.446
ED7_BD7_01_15549.mzXML	Volunteer 10	Time7.5	Armpit	0
ED8_BD8_01_15550.mzXML	Volunteer 10	Time7.5	Armpit	619.176
EE12_BE12_01_15555.mzXML	Volunteer 10	Time8.5	Armpit	0
EF1_BF1_01_15556.mzXML	Volunteer 10	Time8.5	Armpit	560.8
EG6_BG6_01_15561.mzXML	Volunteer 4	Time8.5	Armpit	0
EG7_BG7_01_15562.mzXML	Volunteer 4	Time8.5	Armpit	0
FA10_BA10_01_15802.mzXML	Volunteer 9	Time8.5	Armpit	262.918
FA9_BA9_01_15801.mzXML	Volunteer 9	Time8.5	Armpit	520.614
10A7_RA7_01_14474.mzXML	Volunteer 6	Time3	Armpit	212.496
10A8_RA8_01_14475.mzXML	Volunteer 6	Time3	Armpit	0
10B12_RB12_01_14480.mzXML	Volunteer 12	Time3	Armpit	0
10C1_RC1_01_14481.mzXML	Volunteer 12	Time3	Armpit	0
11A7_BA7_01_32998.mzXML	Volunteer 1	Time4	Armpit	673.302
11A8_BA8_01_32999.mzXML	Volunteer 1	Time4	Armpit	498.08
11B12_BB12_01_32992.mzXML	Volunteer 3	Time4	Armpit	2135.48
11C1_BC1_01_32993.mzXML	Volunteer 3	Time4	Armpit	498.288
11D5_BD5_01_33006.mzXML	Volunteer 2	Time4	Armpit	859.492
11D6_BD6_01_33007.mzXML	Volunteer 2	Time4	Armpit	0
11E10_BE10_01_33018.mzXML	Volunteer 11	Time4	Armpit	45408.1
11E11_BE11_01_33019.mzXML	Volunteer 11	Time4	Armpit	61368.9
11G3_BG3_01_33012.mzXML	Volunteer 5	Time4	Armpit	381.632
11G4_BG4_01_33013.mzXML	Volunteer 5	Time4	Armpit	592.8
12A7_GA7_01_32885.mzXML	Volunteer 6	Time4	Armpit	0
12A8_GA8_01_32886.mzXML	Volunteer 6	Time4	Armpit	2827
12B12_GB12_01_32910.mzXML	Volunteer 7	Time4	Armpit	0
12C1_GC1_01_32911.mzXML	Volunteer 7	Time4	Armpit	791.01
12D5_GD5_01_32891.mzXML	Volunteer 12	Time4	Armpit	402.48
12D6_GD6_01_32892.mzXML	Volunteer 12	Time4	Armpit	0
12E10_GE10_01_32897.mzXML	Volunteer 10	Time4	Armpit	733.996
12E11_GE11_01_32898.mzXML	Volunteer 10	Time4	Armpit	0
12G3_GG3_01_32904.mzXML	Volunteer 9	Time4	Armpit	0
12G4_GG4_01_32905.mzXML	Volunteer 9	Time4	Armpit	0
13A7_BA7_01_32841.mzXML	Volunteer 4	Time4	Armpit	0
13A8_BA8_01_32842.mzXML	Volunteer 4	Time4	Armpit	839.002
13B12_BB12_01_32847.mzXML	Volunteer 7	Time5	Armpit	0
13C1_BC1_01_32848.mzXML	Volunteer 7	Time5	Armpit	525.836
13D5_BD5_01_32834.mzXML	Volunteer 6	Time5	Armpit	699.4
13D6_BD6_01_32835.mzXML	Volunteer 6	Time5	Armpit	1007.48
13E10_BE10_01_32828.mzXML	Volunteer 1	Time5	Armpit	542.424
13E11_BE11_01_32829.mzXML	Volunteer 1	Time5	Armpit	0
13G3_BG3_01_32853.mzXML	Volunteer 3	Time5	Armpit	1066.04
13G4_BG4_01_32854.mzXML	Volunteer 3	Time5	Armpit	1301.23
14A7_GA7_01_32796.mzXML	Volunteer 2	Time5	Armpit	736.56
14A8_GA8_01_32797.mzXML	Volunteer 2	Time5	Armpit	0
14B12_GB12_01_32817.mzXML	Volunteer 11	Time5	Armpit	57348.8
14C1_GC1_01_32818.mzXML	Volunteer 11	Time5	Armpit	75613.8
14D5_GD5_01_32803.mzXML	Volunteer 9	Time5	Armpit	1001.28
14D6_GD6_01_32804.mzXML	Volunteer 9	Time5	Armpit	0
14E10_GE10_01_32789.mzXML	Volunteer 10	Time5	Armpit	637.032
14E11_GE11_01_32790.mzXML	Volunteer 10	Time5	Armpit	1918.05
14G3_GG3_01_32810.mzXML	Volunteer 4	Time5	Armpit	0
14G4_GG4_01_32811.mzXML	Volunteer 4	Time5	Armpit	2086.39
15A7_BA7_01_32962.mzXML	Volunteer 12	Time5	Armpit	372.768
15A8_BA8_01_32963.mzXML	Volunteer 12	Time5	Armpit	0
15B12_BB12_01_32968.mzXML	Volunteer 5	Time5	Armpit	310.09
15C1_BC1_01_32970.mzXML	Volunteer 5	Time5	Armpit	475.49
15D5_BD5_01_32975.mzXML	Volunteer 2	Time6	Armpit	0
15D6_BD6_01_32976.mzXML	Volunteer 2	Time6	Armpit	1112.38
15E10_BE10_01_32956.mzXML	Volunteer 7	Time6	Armpit	276.066
15E11_BE11_01_32957.mzXML	Volunteer 7	Time6	Armpit	501.96
15G3_BG3_01_32981.mzXML	Volunteer 1	Time6	Armpit	848.7
15G4_BG4_01_32982.mzXML	Volunteer 1	Time6	Armpit	547.174
16A7_RA7_01_32926.mzXML	Volunteer 9	Time6	Armpit	0
16A8_RA8_01_32927.mzXML	Volunteer 9	Time6	Armpit	371.976
16B12_RB12_01_32945.mzXML	Volunteer 12	Time6	Armpit	0
16C1_RC1_01_32946.mzXML	Volunteer 12	Time6	Armpit	426.968
16D5_RD5_01_32920.mzXML	Volunteer 10	Time6	Armpit	338.64
16D6_RD6_01_32921.mzXML	Volunteer 10	Time6	Armpit	1319.04
16E10_RE10_01_32932.mzXML	Volunteer 4	Time6	Armpit	0
[truncated: 5,198 more rows]
