# Supplementary material for: The impact of skin care products on skin chemistry and microbiome dynamics
Source: BMC Biol. 2019 Jun 12;17:47. doi: 10.1186/s12915-019-0660-6 (PMC6560912; doi:10.1186/s12915-019-0660-6)
Supplement: Supplementary file 8 — Table S7. Metadata for Calour analysis. (TXT 129 kb) [file 12915_2019_660_MOESM8_ESM.txt]

	Subject	Timepoint	BodyPart	Side	BeautyProducts
10A1_RA1_01_14442.mzXML	Empty	Time3	Blank
10A2_RA2_01_14443.mzXML	Swab blank	Time3	Blank
10C12_RC12_01_14456.mzXML	Empty	Time3	Blank
11A1_BA1_01_32990.mzXML	New Empty	Time3	New Blank
11A1_RA1_01_12908.mzXML	Empty	Time4	Blank
11A2_BA2_01_32991.mzXML	New Swab blank	Time3	New Blank
11A2_RA2_01_12909.mzXML	Swab blank	Time4	Blank
12A1_GA1_01_32883.mzXML	New Empty	Time4	New Blank
12A1_RA1_01_13261.mzXML	Empty	Time4	Blank
12A2_GA2_01_32884.mzXML	New Swab blank	Time4	New Blank
12A2_RA2_01_13262.mzXML	Swab blank	Time4	Blank
13A1_BA1_01_32826.mzXML	New Empty	Time4	New Blank
13A1_RA1_01_13034.mzXML	Empty	Time4	Blank
13A2_BA2_01_32827.mzXML	New Swab blank	Time4	New Blank
13A2_RA2_01_13035.mzXML	Swab blank	Time4	Blank
14A1_GA1_01_32787.mzXML	New Empty	Time5	New Blank
14A1_RA1_01_13374.mzXML	Empty	Time5	Blank
14A2_GA1_01_32788.mzXML	New Swab blank	Time5	New Blank
14A2_RA2_01_13375.mzXML	Swab blank	Time5	Blank
15A1_BA1_01_32954.mzXML	New Empty	Time5	New Blank
15A1_RA1_01_13145.mzXML	Empty	Time5	Blank
15A2_BA2_01_32955.mzXML	New Swab blank	Time5	New Blank
15A2_RA2_01_13146.mzXML	Swab blank	Time5	Blank
16A1_RA1_01_12738.mzXML	Empty	Time6	Blank
16A1_RA1_01_32918.mzXML	New Empty	Time6	New Blank
16A2_RA2_01_12739.mzXML	Swab blank	Time6	Blank
16A2_RA2_01_32919.mzXML	New Swab blank	Time6	New Blank
17A1_RA1_01_13486.mzXML	Empty	Time6	Blank
17A1_RA1_01_32859.mzXML	New Empty	Time6	New Blank
17A2_RA2_01_13487.mzXML	Swab blank	Time6	Blank
17A2_RA2_01_32860.mzXML	New Swab blank	Time6	New Blank
18A1_RA1_01_14493.mzXML	Empty	Time7	Blank
18A2_RA2_01_14494.mzXML	Swab blank	Time7	Blank
19A1_RA1_01_14712.mzXML	Empty	Time7	Blank
19A2_RA2_01_14713.mzXML	Swab blank	Time7	Blank
1A1_RA1_01_12523.mzXML	Empty	Time0	Blank
1A4_RA4_01_12526.mzXML	Swab blank	Time0	Blank
20A1_BA1_01_14603.mzXML	Empty	Time7	Blank
20A2_BA2_01_14604.mzXML	Swab blank	Time7	Blank
21A1_BA1_01_14819.mzXML	Empty	Time8	Blank
21A2_BA2_01_14820.mzXML	Swab blank	Time8	Blank
22A1_BA1_01_15035.mzXML	Empty	Time8	Blank
22A2_BA2_01_15036.mzXML	Swab blank	Time8	Blank
22H3_BH3_01_15049.mzXML	Empty	Time9	Blank
23A1_RA1_01_14927.mzXML	Empty	Time9	Blank
23A2_RA2_01_14928.mzXML	Swab blank	Time9	Blank
24A1_RA1_01_15141.mzXML	Empty	Time9	Blank
24A2_RA2_01_15142.mzXML	Swab blank	Time9	Blank
2A2_RA2_01_13564.mzXML	Empty	Time0	Blank
2A4_RA4_01_13566.mzXML	Swab blank	Time0	Blank
3A1_RA1_01_13803.mzXML	Empty	Time0	Blank
3A3_RA3_01_13805.mzXML	Swab blank	Time0	Blank
4A1_RA1_01_13696.mzXML	Empty	Time1	Blank
4A3_RA3_01_13697.mzXML	Swab blank	Time1	Blank
5A2_RA2_01_14227.mzXML	Empty	Time1	Blank
5A4_RA4_01_14229.mzXML	Swab blank	Time1	Blank
6A1_BA1_01_13898.mzXML	Empty	Time2	Blank
6A3_BA3_01_13900.mzXML	Swab blank	Time2	Blank
7A2_BA2_01_14119.mzXML	Empty	Time2	Blank
7A4_BA4_01_14121.mzXML	Swab blank	Time2	Blank
8A1_BA1_01_14333.mzXML	Empty	Time2	Blank
8A3_BA3_01_14335.mzXML	Swab blank	Time2	Blank
9A1_RA1_01_14009.mzXML	Empty	Time3	Blank
9A2_RA2_01_14010.mzXML	Swab blank	Time3	Blank
AA1_RA1_01_15674.mzXML	Empty	Time0.5	Blank
AA3_RA3_01_15676.mzXML	Swab blank	Time0.5	Blank
BA1_NewEmpty_RA1_01_35749.mzXML	New Empty	Time1.5	New Blank
BA2_BA2_01_15208.mzXML	Empty	Time1.5	Blank
BA3_NewBlank_RA3_01_35750.mzXML	New Swab blank	Time1.5	New Blank
BA4_BA4_01_15210.mzXML	Swab blank	Time1.5	Blank
BH5_BH5_01_15223.mzXML	Empty	Time3.5	Blank
CA1_NewEmpty_BA1_01_35764.mzXML	New Empty	Time3.5	New Blank
CA1_RA1_01_15567.mzXML	Empty	Time3.5	Blank
CA2_NewBlank_BA2_01_35765.mzXML	New Swab blank	Time3.5	New Blank
CA2_RA2_01_15568.mzXML	Swab blank	Time3.5	Blank
DA1_RA1_01_15317.mzXML	Empty	Time5.5	Blank
DA2_RA2_01_15318.mzXML	Swab blank	Time5.5	Blank
DH3_RH3_01_15395.mzXML	Empty	Time6.5	Blank
EA1_BA1_01_15463.mzXML	Empty	Time6.5	Blank
EA2_BA2_01_15464.mzXML	Swab blank	Time6.5	Blank
FA1_BA1_01_15783.mzXML	Empty	Time8.5	Blank
FA2_BA2_01_15784.mzXML	Swab blank	Time8.5	Blank
11A10_BA10_01_33002.mzXML	Volunteer 1	Time4	Armpit	Left
11A11_RA11_01_12914.mzXML	Volunteer 1	Time4	Arm	Right
11A12_RA12_01_12915.mzXML	Volunteer 1	Time4	Arm	Right
11A3_RA3_01_12910.mzXML	Volunteer 1	Time4	Face	Right
11A4_RA4_01_12911.mzXML	Volunteer 1	Time4	Face	Right
11A5_RA5_01_12912.mzXML	Volunteer 1	Time4	Face	Left
11A6_RA6_01_12913.mzXML	Volunteer 1	Time4	Face	Left
11A7_BA7_01_32998.mzXML	Volunteer 1	Time4	Armpit	Right
11A8_BA8_01_32999.mzXML	Volunteer 1	Time4	Armpit	Right
11A9_BA9_01_33000.mzXML	Volunteer 1	Time4	Armpit	Left
11B1_RB1_01_12929.mzXML	Volunteer 1	Time4	Arm	Left
11B2_RB2_01_12930.mzXML	Volunteer 1	Time4	Arm	Left
11B3_RB3_01_12931.mzXML	Volunteer 1	Time4	Foot	Right
11B4_RB4_01_12932.mzXML	Volunteer 1	Time4	Foot	Right
11B5_RB5_01_12933.mzXML	Volunteer 1	Time4	Foot	Left
11B6_RB6_01_12934.mzXML	Volunteer 1	Time4	Foot	Left
13E10_BE10_01_32828.mzXML	Volunteer 1	Time5	Armpit	Right
13E11_BE11_01_32829.mzXML	Volunteer 1	Time5	Armpit	Right
13E12_BE12_01_32830.mzXML	Volunteer 1	Time5	Armpit	Left
13E6_RE6_01_13096.mzXML	Volunteer 1	Time5	Face	Right
13E7_RE7_01_13097.mzXML	Volunteer 1	Time5	Face	Right
13E8_RE8_01_13098.mzXML	Volunteer 1	Time5	Face	Left
13E9_RE9_01_13099.mzXML	Volunteer 1	Time5	Face	Left
13F1_BF1_01_32831.mzXML	Volunteer 1	Time5	Armpit	Left
13F2_RF2_01_13102.mzXML	Volunteer 1	Time5	Arm	Right
13F3_RF3_01_13103.mzXML	Volunteer 1	Time5	Arm	Right
13F4_RF4_01_13104.mzXML	Volunteer 1	Time5	Arm	Left
13F5_RF5_01_13105.mzXML	Volunteer 1	Time5	Arm	Left
13F6_RF6_01_13106.mzXML	Volunteer 1	Time5	Foot	Right
13F7_RF7_01_13107.mzXML	Volunteer 1	Time5	Foot	Right
13F8_RF8_01_13108.mzXML	Volunteer 1	Time5	Foot	Left
13F9_RF9_01_13109.mzXML	Volunteer 1	Time5	Foot	Left
15F11_RF11_01_13147.mzXML	Volunteer 1	Time6	Face	Right
15F12_RF12_01_13148.mzXML	Volunteer 1	Time6	Face	Right
15G1_RG1_01_13149.mzXML	Volunteer 1	Time6	Face	Left
15G10_RG10_01_13154.mzXML	Volunteer 1	Time6	Arm	Left
15G11_RG11_01_13155.mzXML	Volunteer 1	Time6	Foot	Right
15G12_RG12_01_13156.mzXML	Volunteer 1	Time6	Foot	Right
15G2_RG2_01_13150.mzXML	Volunteer 1	Time6	Face	Left
15G3_BG3_01_32981.mzXML	Volunteer 1	Time6	Armpit	Right
15G4_BG4_01_32982.mzXML	Volunteer 1	Time6	Armpit	Right
15G5_BG5_01_32983.mzXML	Volunteer 1	Time6	Armpit	Left
15G6_BG6_01_32984.mzXML	Volunteer 1	Time6	Armpit	Left
15G7_RG7_01_13151.mzXML	Volunteer 1	Time6	Arm	Right
15G8_RG8_01_13152.mzXML	Volunteer 1	Time6	Arm	Right
15G9_RG9_01_13153.mzXML	Volunteer 1	Time6	Arm	Left
15H1_RH1_01_13157.mzXML	Volunteer 1	Time6	Foot	Left
15H2_RH2_01_13158.mzXML	Volunteer 1	Time6	Foot	Left
18D1_RD1_01_14509.mzXML	Volunteer 1	Time7	Face	Right
18D10_RD10_01_14514.mzXML	Volunteer 1	Time7	Arm	Right
18D11_RD11_01_14515.mzXML	Volunteer 1	Time7	Arm	Left
18D12_RD12_01_14516.mzXML	Volunteer 1	Time7	Arm	Left
18D2_RD2_01_14510.mzXML	Volunteer 1	Time7	Face	Right
18D3_RD3_01_14511.mzXML	Volunteer 1	Time7	Face	Left
18D4_RD4_01_14512.mzXML	Volunteer 1	Time7	Face	Left
18D5_RD5_01_14571.mzXML	Volunteer 1	Time7	Armpit	Right
18D6_RD6_01_14572.mzXML	Volunteer 1	Time7	Armpit	Right
18D7_RD7_01_14573.mzXML	Volunteer 1	Time7	Armpit	Left
18D8_RD8_01_14574.mzXML	Volunteer 1	Time7	Armpit	Left
18D9_RD9_01_14513.mzXML	Volunteer 1	Time7	Arm	Right
18E1_RE1_01_14517.mzXML	Volunteer 1	Time7	Foot	Right
18E2_RE2_01_14518.mzXML	Volunteer 1	Time7	Foot	Right
18E3_RE3_01_14519.mzXML	Volunteer 1	Time7	Foot	Left
18E4_RE4_01_14520.mzXML	Volunteer 1	Time7	Foot	Left
1A10_RA10_01_12674.mzXML	Volunteer 1	Time0	Armpit	Right
1A11_RA11_01_12675.mzXML	Volunteer 1	Time0	Armpit	Left
1A12_RA12_01_12676.mzXML	Volunteer 1	Time0	Armpit	Left
1A5_RA5_01_12628.mzXML	Volunteer 1	Time0	Face	Right
1A6_RA6_01_12638.mzXML	Volunteer 1	Time0	Face	Right
1A7_RA7_01_12644.mzXML	Volunteer 1	Time0	Face	Left
1A8_RA8_01_12650.mzXML	Volunteer 1	Time0	Face	Left
1A9_RA9_01_12673.mzXML	Volunteer 1	Time0	Armpit	Right
1B1_RB1_01_12596.mzXML	Volunteer 1	Time0	Arm	Right
1B2_RB2_01_12602.mzXML	Volunteer 1	Time0	Arm	Right
1B3_RB3_01_12609.mzXML	Volunteer 1	Time0	Arm	Left
1B4_RB4_01_12620.mzXML	Volunteer 1	Time0	Arm	Left
1B5_RB5_01_12629.mzXML	Volunteer 1	Time0	Foot	Right
1B6_RB6_01_12639.mzXML	Volunteer 1	Time0	Foot	Right
1B7_RB7_01_12645.mzXML	Volunteer 1	Time0	Foot	Left
1B8_RB8_01_12651.mzXML	Volunteer 1	Time0	Foot	Left
20E10_BE10_01_14696.mzXML	Volunteer 1	Time8	Armpit	Right
20E11_BE11_01_14697.mzXML	Volunteer 1	Time8	Armpit	Right
20E12_BE12_01_14698.mzXML	Volunteer 1	Time8	Armpit	Left
20E6_BE6_01_14662.mzXML	Volunteer 1	Time8	Face	Right
20E7_BE7_01_14663.mzXML	Volunteer 1	Time8	Face	Right
20E8_BE8_01_14664.mzXML	Volunteer 1	Time8	Face	Left
20E9_BE9_01_14665.mzXML	Volunteer 1	Time8	Face	Left
20F1_BF1_01_14699.mzXML	Volunteer 1	Time8	Armpit	Left
20F2_BF2_01_14666.mzXML	Volunteer 1	Time8	Arm	Right
20F3_BF3_01_14667.mzXML	Volunteer 1	Time8	Arm	Right
20F4_BF4_01_14668.mzXML	Volunteer 1	Time8	Arm	Left
20F5_BF5_01_14669.mzXML	Volunteer 1	Time8	Arm	Left
20F6_BF6_01_14670.mzXML	Volunteer 1	Time8	Foot	Right
20F7_BF7_01_14672.mzXML	Volunteer 1	Time8	Foot	Right
20F8_BF8_01_14673.mzXML	Volunteer 1	Time8	Foot	Left
20F9_BF9_01_14674.mzXML	Volunteer 1	Time8	Foot	Left
23D1_RD1_01_14957.mzXML	Volunteer 1	Time9	Face	Right
23D10_RD10_01_14962.mzXML	Volunteer 1	Time9	Arm	Right
23D11_RD11_01_14963.mzXML	Volunteer 1	Time9	Arm	Left
23D12_RD12_01_14964.mzXML	Volunteer 1	Time9	Arm	Left
23D2_RD2_01_14958.mzXML	Volunteer 1	Time9	Face	Right
23D3_RD3_01_14959.mzXML	Volunteer 1	Time9	Face	Left
23D4_RD4_01_14960.mzXML	Volunteer 1	Time9	Face	Left
23D5_RD5_01_15013.mzXML	Volunteer 1	Time9	Armpit	Right
23D6_RD6_01_15014.mzXML	Volunteer 1	Time9	Armpit	Right
23D7_RD7_01_15015.mzXML	Volunteer 1	Time9	Armpit	Left
23D8_RD8_01_15016.mzXML	Volunteer 1	Time9	Armpit	Left
23D9_RD9_01_14961.mzXML	Volunteer 1	Time9	Arm	Right
23E1_RE1_01_14965.mzXML	Volunteer 1	Time9	Foot	Right
23E2_RE2_01_14966.mzXML	Volunteer 1	Time9	Foot	Right
23E3_RE3_01_14967.mzXML	Volunteer 1	Time9	Foot	Left
23E4_RE4_01_14968.mzXML	Volunteer 1	Time9	Foot	Left
4A10_RA10_01_13771.mzXML	Volunteer 1	Time1	Armpit	Right
4A11_RA11_01_13772.mzXML	Volunteer 1	Time1	Armpit	Left
4A12_RA12_01_13773.mzXML	Volunteer 1	Time1	Armpit	Left
4A5_RA5_01_13712.mzXML	Volunteer 1	Time1	Face	Right
4A6_RA6_01_13713.mzXML	Volunteer 1	Time1	Face	Right
4A7_RA7_01_13714.mzXML	Volunteer 1	Time1	Face	Left
4A8_RA8_01_13715.mzXML	Volunteer 1	Time1	Face	Left
4A9_RA9_01_13770.mzXML	Volunteer 1	Time1	Armpit	Right
4B1_RB1_01_13716.mzXML	Volunteer 1	Time1	Arm	Right
4B2_RB2_01_13717.mzXML	Volunteer 1	Time1	Arm	Right
4B3_RB3_01_13718.mzXML	Volunteer 1	Time1	Arm	Left
4B4_RB4_01_13719.mzXML	Volunteer 1	Time1	Arm	Left
4B5_RB5_01_13720.mzXML	Volunteer 1	Time1	Foot	Right
4B6_RB6_01_13721.mzXML	Volunteer 1	Time1	Foot	Right
4B7_RB7_01_13722.mzXML	Volunteer 1	Time1	Foot	Left
4B8_RB8_01_13723.mzXML	Volunteer 1	Time1	Foot	Left
6A10_BA10_01_13974.mzXML	Volunteer 1	Time2	Armpit	Right
6A11_BA11_01_13975.mzXML	Volunteer 1	Time2	Armpit	Left
6A12_BA12_01_13976.mzXML	Volunteer 1	Time2	Armpit	Left
6A5_BA5_01_13902.mzXML	Volunteer 1	Time2	Face	Right
6A6_BA6_01_13903.mzXML	Volunteer 1	Time2	Face	Right
6A7_BA7_01_13904.mzXML	Volunteer 1	Time2	Face	Left
6A8_BA8_01_13905.mzXML	Volunteer 1	Time2	Face	Left
6A9_BA9_01_13973.mzXML	Volunteer 1	Time2	Armpit	Right
6B1_BB1_01_13907.mzXML	Volunteer 1	Time2	Arm	Right
6B2_BB2_01_13908.mzXML	Volunteer 1	Time2	Arm	Right
6B3_BB3_01_13909.mzXML	Volunteer 1	Time2	Arm	Left
6B4_BB4_01_13910.mzXML	Volunteer 1	Time2	Arm	Left
6B5_BB5_01_13911.mzXML	Volunteer 1	Time2	Foot	Right
6B6_BB6_01_13912.mzXML	Volunteer 1	Time2	Foot	Right
6B7_BB7_01_13913.mzXML	Volunteer 1	Time2	Foot	Left
6B8_BB8_01_13914.mzXML	Volunteer 1	Time2	Foot	Left
8B10_BB10_01_14367.mzXML	Volunteer 1	Time3	Face	Right
8B11_BB11_01_14368.mzXML	Volunteer 1	Time3	Face	Right
8B12_BB12_01_14369.mzXML	Volunteer 1	Time3	Face	Left
8C1_BC1_01_14370.mzXML	Volunteer 1	Time3	Face	Left
8C10_BC10_01_14375.mzXML	Volunteer 1	Time3	Foot	Right
8C11_BC11_01_14376.mzXML	Volunteer 1	Time3	Foot	Right
8C12_BC12_01_14377.mzXML	Volunteer 1	Time3	Foot	Left
8C2_BC2_01_14415.mzXML	Volunteer 1	Time3	Armpit	Right
8C3_BC3_01_14416.mzXML	Volunteer 1	Time3	Armpit	Right
8C4_BC4_01_14417.mzXML	Volunteer 1	Time3	Armpit	Left
8C5_BC5_01_14418.mzXML	Volunteer 1	Time3	Armpit	Left
8C6_BC6_01_14371.mzXML	Volunteer 1	Time3	Arm	Right
8C7_BC7_01_14372.mzXML	Volunteer 1	Time3	Arm	Right
8C8_BC8_01_14373.mzXML	Volunteer 1	Time3	Arm	Left
8C9_BC9_01_14374.mzXML	Volunteer 1	Time3	Arm	Left
8D1_BD1_01_14378.mzXML	Volunteer 1	Time3	Foot	Left
12E10_GE10_01_32897.mzXML	Volunteer 10	Time4	Armpit	Right
12E11_GE11_01_32898.mzXML	Volunteer 10	Time4	Armpit	Right
12E12_GE12_01_32899.mzXML	Volunteer 10	Time4	Armpit	Left
12E6_RE6_01_13292.mzXML	Volunteer 10	Time4	Face	Right
12E7_RE7_01_13293.mzXML	Volunteer 10	Time4	Face	Right
12E8_RE8_01_13294.mzXML	Volunteer 10	Time4	Face	Left
12E9_RE9_01_13295.mzXML	Volunteer 10	Time4	Face	Left
12F1_GF1_01_32900.mzXML	Volunteer 10	Time4	Armpit	Left
12F2_RF2_01_13296.mzXML	Volunteer 10	Time4	Arm	Right
12F3_RF3_01_13297.mzXML	Volunteer 10	Time4	Arm	Right
12F4_RF4_01_13298.mzXML	Volunteer 10	Time4	Arm	Left
12F5_RF5_01_13299.mzXML	Volunteer 10	Time4	Arm	Left
12F6_RF6_01_13300.mzXML	Volunteer 10	Time4	Foot	Right
12F7_RF7_01_13301.mzXML	Volunteer 10	Time4	Foot	Right
12F8_RF8_01_13302.mzXML	Volunteer 10	Time4	Foot	Left
12F9_RF9_01_13303.mzXML	Volunteer 10	Time4	Foot	Left
14E10_GE10_01_32789.mzXML	Volunteer 10	Time5	Armpit	Right
14E11_GE11_01_32790.mzXML	Volunteer 10	Time5	Armpit	Right
14E12_GE12_01_32791.mzXML	Volunteer 10	Time5	Armpit	Left
14E6_RE6_01_13419.mzXML	Volunteer 10	Time5	Face	Right
14E7_RE7_01_13420.mzXML	Volunteer 10	Time5	Face	Right
14E8_RE8_01_13421.mzXML	Volunteer 10	Time5	Face	Left
14E9_RE9_01_13422.mzXML	Volunteer 10	Time5	Face	Left
14F1_GF1_01_32792.mzXML	Volunteer 10	Time5	Armpit	Left
14F2_RF2_01_13423.mzXML	Volunteer 10	Time5	Arm	Right
14F3_RF3_01_13424.mzXML	Volunteer 10	Time5	Arm	Left
14F4_RF4_01_13425.mzXML	Volunteer 10	Time5	Arm	Right
14F5_RF5_01_13426.mzXML	Volunteer 10	Time5	Arm	Left
14F6_RF6_01_13427.mzXML	Volunteer 10	Time5	Foot	Right
14F7_RF7_01_13428.mzXML	Volunteer 10	Time5	Foot	Right
14F8_RF8_01_13429.mzXML	Volunteer 10	Time5	Foot	Left
14F9_RF9_01_13430.mzXML	Volunteer 10	Time5	Foot	Left
16D1_RD1_01_12792.mzXML	Volunteer 10	Time6	Face	Right
16D10_RD10_01_12797.mzXML	Volunteer 10	Time6	Arm	Right
16D11_RD11_01_12798.mzXML	Volunteer 10	Time6	Arm	Left
16D12_RD12_01_12799.mzXML	Volunteer 10	Time6	Arm	Left
16D2_RD2_01_12793.mzXML	Volunteer 10	Time6	Face	Right
16D3_RD3_01_12794.mzXML	Volunteer 10	Time6	Face	Left
16D4_RD4_01_12795.mzXML	Volunteer 10	Time6	Face	Left
16D5_RD5_01_32920.mzXML	Volunteer 10	Time6	Armpit	Right
16D6_RD6_01_32921.mzXML	Volunteer 10	Time6	Armpit	Right
16D7_RD7_01_32922.mzXML	Volunteer 10	Time6	Armpit	Left
16D8_RD8_01_32923.mzXML	Volunteer 10	Time6	Armpit	Left
16D9_RD9_01_12796.mzXML	Volunteer 10	Time6	Arm	Right
16E1_RE1_01_12800.mzXML	Volunteer 10	Time6	Foot	Right
16E2_RE2_01_12801.mzXML	Volunteer 10	Time6	Foot	Right
16E3_RE3_01_12802.mzXML	Volunteer 10	Time6	Foot	Left
16E4_RE4_01_12803.mzXML	Volunteer 10	Time6	Foot	Left
19D1_RD1_01_14728.mzXML	Volunteer 10	Time7	Face	Right
19D10_RD10_01_14733.mzXML	Volunteer 10	Time7	Arm	Right
19D11_RD11_01_14734.mzXML	Volunteer 10	Time7	Arm	Left
19D12_RD12_01_14735.mzXML	Volunteer 10	Time7	Arm	Left
19D2_RD2_01_14729.mzXML	Volunteer 10	Time7	Face	Right
19D3_RD3_01_14730.mzXML	Volunteer 10	Time7	Face	Left
19D4_RD4_01_14731.mzXML	Volunteer 10	Time7	Face	Left
19D5_RD5_01_14792.mzXML	Volunteer 10	Time7	Armpit	Right
19D6_RD6_01_14793.mzXML	Volunteer 10	Time7	Armpit	Right
19D7_RD7_01_14794.mzXML	Volunteer 10	Time7	Armpit	Left
19D8_RD8_01_14795.mzXML	Volunteer 10	Time7	Armpit	Left
19D9_RD9_01_14732.mzXML	Volunteer 10	Time7	Arm	Right
19E1_RE1_01_14736.mzXML	Volunteer 10	Time7	Foot	Right
19E2_RE2_01_14737.mzXML	Volunteer 10	Time7	Foot	Right
19E3_RE3_01_14738.mzXML	Volunteer 10	Time7	Foot	Left
19E4_RE4_01_14739.mzXML	Volunteer 10	Time7	Foot	Left
21F11_BF11_01_14821.mzXML	Volunteer 10	Time8	Face	Right
21F12_BF12_01_14822.mzXML	Volunteer 10	Time8	Face	Right
21G1_BG1_01_14823.mzXML	Volunteer 10	Time8	Face	Left
21G10_BG10_01_14828.mzXML	Volunteer 10	Time8	Arm	Left
21G11_BG11_01_14829.mzXML	Volunteer 10	Time8	Foot	Right
21G12_BG12_01_14830.mzXML	Volunteer 10	Time8	Foot	Right
21G2_BG2_01_14824.mzXML	Volunteer 10	Time8	Face	Left
21G3_BG3_01_14918.mzXML	Volunteer 10	Time8	Armpit	Right
21G4_BG4_01_14919.mzXML	Volunteer 10	Time8	Armpit	Right
21G5_BG5_01_14920.mzXML	Volunteer 10	Time8	Armpit	Left
21G6_BG6_01_14921.mzXML	Volunteer 10	Time8	Armpit	Left
21G7_BG7_01_14825.mzXML	Volunteer 10	Time8	Arm	Right
21G8_BG8_01_14826.mzXML	Volunteer 10	Time8	Arm	Right
21G9_BG9_01_14827.mzXML	Volunteer 10	Time8	Arm	Left
21H1_BH1_01_14831.mzXML	Volunteer 10	Time8	Foot	Left
21H2_BH2_01_14832.mzXML	Volunteer 10	Time8	Foot	Left
22F11_BF11_01_15037.mzXML	Volunteer 10	Time9	Face	Right
22F12_BF12_01_15038.mzXML	Volunteer 10	Time9	Face	Right
22G1_BG1_01_15039.mzXML	Volunteer 10	Time9	Face	Left
22G10_BG10_01_15044.mzXML	Volunteer 10	Time9	Arm	Left
22G11_BG11_01_15045.mzXML	Volunteer 10	Time9	Foot	Right
22G12_BG12_01_15046.mzXML	Volunteer 10	Time9	Foot	Right
22G2_BG2_01_15040.mzXML	Volunteer 10	Time9	Face	Left
22G3_BG3_01_15133.mzXML	Volunteer 10	Time9	Armpit	Right
22G4_BG4_01_15134.mzXML	Volunteer 10	Time9	Armpit	Right
22G5_BG5_01_15135.mzXML	Volunteer 10	Time9	Armpit	Left
22G6_BG6_01_15136.mzXML	Volunteer 10	Time9	Armpit	Left
22G7_BG7_01_15041.mzXML	Volunteer 10	Time9	Arm	Right
22G8_BG8_01_15042.mzXML	Volunteer 10	Time9	Arm	Right
22G9_BG9_01_15043.mzXML	Volunteer 10	Time9	Arm	Left
22H1_BH1_01_15047.mzXML	Volunteer 10	Time9	Foot	Left
22H2_BH2_01_15048.mzXML	Volunteer 10	Time9	Foot	Left
2G10_RG10_01_13607.mzXML	Volunteer 10	Time0	Arm	Right
2G11_RG11_01_13608.mzXML	Volunteer 10	Time0	Arm	Right
2G12_RG12_01_13609.mzXML	Volunteer 10	Time0	Arm	Left
2G2_RG2_01_13603.mzXML	Volunteer 10	Time0	Face	Right
2G3_RG3_01_13604.mzXML	Volunteer 10	Time0	Face	Right
2G4_RG4_01_13605.mzXML	Volunteer 10	Time0	Face	Left
2G5_RG5_01_13606.mzXML	Volunteer 10	Time0	Face	Left
2G6_RG6_01_13684.mzXML	Volunteer 10	Time0	Armpit	Right
2G7_RG7_01_13685.mzXML	Volunteer 10	Time0	Armpit	Right
2G8_RG8_01_13686.mzXML	Volunteer 10	Time0	Armpit	Left
2G9_RG9_01_13687.mzXML	Volunteer 10	Time0	Armpit	Left
2H1_RH1_01_13610.mzXML	Volunteer 10	Time0	Arm	Left
2H2_RH2_01_13611.mzXML	Volunteer 10	Time0	Foot	Right
2H3_RH3_01_13612.mzXML	Volunteer 10	Time0	Foot	Right
2H4_RH4_01_13613.mzXML	Volunteer 10	Time0	Foot	Left
2H5_RH5_01_13614.mzXML	Volunteer 10	Time0	Foot	Left
5D10_RD10_01_14316.mzXML	Volunteer 10	Time1	Armpit	Left
5D11_RD11_01_14234.mzXML	Volunteer 10	Time1	Arm	Right
5D12_RD12_01_14235.mzXML	Volunteer 10	Time1	Arm	Right
5D3_RD3_01_14230.mzXML	Volunteer 10	Time1	Face	Right
5D4_RD4_01_14231.mzXML	Volunteer 10	Time1	Face	Right
5D5_RD5_01_14232.mzXML	Volunteer 10	Time1	Face	Left
5D6_RD6_01_14233.mzXML	Volunteer 10	Time1	Face	Left
5D7_RD7_01_14313.mzXML	Volunteer 10	Time1	Armpit	Right
5D8_RD8_01_14314.mzXML	Volunteer 10	Time1	Armpit	Right
5D9_RD9_01_14315.mzXML	Volunteer 10	Time1	Armpit	Left
5E1_RE1_01_14236.mzXML	Volunteer 10	Time1	Arm	Left
5E2_RE2_01_14237.mzXML	Volunteer 10	Time1	Arm	Left
5E3_RE3_01_14238.mzXML	Volunteer 10	Time1	Foot	Right
5E4_RE4_01_14239.mzXML	Volunteer 10	Time1	Foot	Right
5E5_RE5_01_14240.mzXML	Volunteer 10	Time1	Foot	Left
5E6_RE6_01_14241.mzXML	Volunteer 10	Time1	Foot	Left
7E10_BE10_01_14180.mzXML	Volunteer 10	Time2	Face	Left
7E11_BE11_01_14181.mzXML	Volunteer 10	Time2	Face	Left
7E12_BE12_01_14212.mzXML	Volunteer 10	Time2	Armpit	Right
7E8_BE8_01_14178.mzXML	Volunteer 10	Time2	Face	Right
7E9_BE9_01_14179.mzXML	Volunteer 10	Time2	Face	Right
7F1_BF1_01_14213.mzXML	Volunteer 10	Time2	Armpit	Right
7F10_BF10_01_14188.mzXML	Volunteer 10	Time2	Foot	Left
7F11_BF11_01_14189.mzXML	Volunteer 10	Time2	Foot	Left
7F2_BF2_01_14214.mzXML	Volunteer 10	Time2	Armpit	Left
7F3_BF3_01_14215.mzXML	Volunteer 10	Time2	Armpit	Left
7F4_BF4_01_14182.mzXML	Volunteer 10	Time2	Arm	Right
7F5_BF5_01_14183.mzXML	Volunteer 10	Time2	Arm	Right
7F6_BF6_01_14184.mzXML	Volunteer 10	Time2	Arm	Left
7F7_BF7_01_14185.mzXML	Volunteer 10	Time2	Arm	Left
7F8_BF8_01_14186.mzXML	Volunteer 10	Time2	Foot	Right
7F9_BF9_01_14187.mzXML	Volunteer 10	Time2	Foot	Right
9F11_RF11_01_14026.mzXML	Volunteer 10	Time3	Face	Right
9F12_RF12_01_14027.mzXML	Volunteer 10	Time3	Face	Right
9G1_RG1_01_14028.mzXML	Volunteer 10	Time3	Face	Left
9G10_RG10_01_14033.mzXML	Volunteer 10	Time3	Arm	Left
9G11_RG11_01_14034.mzXML	Volunteer 10	Time3	Foot	Right
9G12_RG12_01_14035.mzXML	Volunteer 10	Time3	Foot	Right
9G2_RG2_01_14029.mzXML	Volunteer 10	Time3	Face	Left
9G3_RG3_01_14105.mzXML	Volunteer 10	Time3	Armpit	Right
9G4_RG4_01_14107.mzXML	Volunteer 10	Time3	Armpit	Right
9G5_RG5_01_14108.mzXML	Volunteer 10	Time3	Armpit	Left
9G6_RG6_01_14109.mzXML	Volunteer 10	Time3	Armpit	Left
9G7_RG7_01_14030.mzXML	Volunteer 10	Time3	Arm	Right
9G8_RG8_01_14031.mzXML	Volunteer 10	Time3	Arm	Right
9G9_RG9_01_14032.mzXML	Volunteer 10	Time3	Arm	Left
9H1_RH1_01_14036.mzXML	Volunteer 10	Time3	Foot	Left
9H2_RH2_01_14037.mzXML	Volunteer 10	Time3	Foot	Left
AD10_RD10_01_15764.mzXML	Volunteer 10	Time0.5	Armpit	Right
AD11_RD11_01_15765.mzXML	Volunteer 10	Time0.5	Armpit	Left
AD12_RD12_01_15766.mzXML	Volunteer 10	Time0.5	Armpit	Left
AD3_RD3_01_15717.mzXML	Volunteer 10	Time0.5	Blank
AD4_RD4_01_15718.mzXML	Volunteer 10	Time0.5	Blank
AD5_RD5_01_15678.mzXML	Volunteer 10	Time0.5	Face	Right
AD6_RD6_01_15679.mzXML	Volunteer 10	Time0.5	Face	Right
AD7_RD7_01_15680.mzXML	Volunteer 10	Time0.5	Face	Left
AD8_RD8_01_15681.mzXML	Volunteer 10	Time0.5	Face	Left
AD9_RD9_01_15763.mzXML	Volunteer 10	Time0.5	Armpit	Right
AE1_RE1_01_15682.mzXML	Volunteer 10	Time0.5	Arm	Right
AE2_RE2_01_15683.mzXML	Volunteer 10	Time0.5	Arm	Right
AE3_RE3_01_15684.mzXML	Volunteer 10	Time0.5	Arm	Left
AE4_RE4_01_15685.mzXML	Volunteer 10	Time0.5	Arm	Left
AE5_RE5_01_15686.mzXML	Volunteer 10	Time0.5	Foot	Right
AE6_RE6_01_15687.mzXML	Volunteer 10	Time0.5	Foot	Right
AE7_RE7_01_15688.mzXML	Volunteer 10	Time0.5	Foot	Left
AE8_RE8_01_15689.mzXML	Volunteer 10	Time0.5	Foot	Left
BA10_BA10_01_15283.mzXML	Volunteer 10	Time1.5	Armpit	Right
BA11_BA11_01_15284.mzXML	Volunteer 10	Time1.5	Armpit	Left
BA12_BA12_01_15285.mzXML	Volunteer 10	Time1.5	Armpit	Left
BA5_BA5_01_15239.mzXML	Volunteer 10	Time1.5	Face	Right
BA6_BA6_01_15240.mzXML	Volunteer 10	Time1.5	Face	Right
BA7_BA7_01_15241.mzXML	Volunteer 10	Time1.5	Face	Left
BA8_BA8_01_15242.mzXML	Volunteer 10	Time1.5	Face	Left
BA9_BA9_01_15282.mzXML	Volunteer 10	Time1.5	Armpit	Right
BB1_BB1_01_15243.mzXML	Volunteer 10	Time1.5	Arm	Right
BB2_BB2_01_15244.mzXML	Volunteer 10	Time1.5	Arm	Right
BB3_BB3_01_15245.mzXML	Volunteer 10	Time1.5	Arm	Left
BB4_BB4_01_15246.mzXML	Volunteer 10	Time1.5	Arm	Left
BB5_BB5_01_15247.mzXML	Volunteer 10	Time1.5	Foot	Right
BB6_BB6_01_15248.mzXML	Volunteer 10	Time1.5	Foot	Right
BB7_BB7_01_15249.mzXML	Volunteer 10	Time1.5	Foot	Left
BB8_BB8_01_15250.mzXML	Volunteer 10	Time1.5	Foot	Left
BD10_BD10_01_15297.mzXML	Volunteer 10	Time2.5	Armpit	Left
BD11_BD11_01_15257.mzXML	Volunteer 10	Time2.5	Arm	Right
BD12_BD12_01_15258.mzXML	Volunteer 10	Time2.5	Arm	Right
BD3_BD3_01_15253.mzXML	Volunteer 10	Time2.5	Face	Right
BD4_BD4_01_15254.mzXML	Volunteer 10	Time2.5	Face	Right
BD5_BD5_01_15255.mzXML	Volunteer 10	Time2.5	Face	Left
BD6_BD6_01_15256.mzXML	Volunteer 10	Time2.5	Face	Left
BD7_BD7_01_15294.mzXML	Volunteer 10	Time2.5	Armpit	Right
BD8_BD8_01_15295.mzXML	Volunteer 10	Time2.5	Armpit	Right
BD9_BD9_01_15296.mzXML	Volunteer 10	Time2.5	Armpit	Left
BE1_BE1_01_15259.mzXML	Volunteer 10	Time2.5	Arm	Left
BE2_BE2_01_15260.mzXML	Volunteer 10	Time2.5	Arm	Left
BE3_BE3_01_15261.mzXML	Volunteer 10	Time2.5	Foot	Right
BE4_BE4_01_15262.mzXML	Volunteer 10	Time2.5	Foot	Right
BE5_BE5_01_15263.mzXML	Volunteer 10	Time2.5	Foot	Left
BE6_BE6_01_15264.mzXML	Volunteer 10	Time2.5	Foot	Left
BG1_BG1_01_15211.mzXML	Volunteer 10	Time3.5	Face	Right
BG10_BG10_01_15216.mzXML	Volunteer 10	Time3.5	Arm	Right
BG11_BG11_01_15217.mzXML	Volunteer 10	Time3.5	Arm	Left
BG12_BG12_01_15218.mzXML	Volunteer 10	Time3.5	Arm	Left
BG2_BG2_01_15212.mzXML	Volunteer 10	Time3.5	Face	Right
BG3_BG3_01_15213.mzXML	Volunteer 10	Time3.5	Face	Left
BG4_BG4_01_15214.mzXML	Volunteer 10	Time3.5	Face	Left
BG5_BG5_01_35843.mzXML	Volunteer 10	Time3.5	Armpit	Right
BG6_BG6_01_35844.mzXML	Volunteer 10	Time3.5	Armpit	Right
BG7_BG7_01_35845.mzXML	Volunteer 10	Time3.5	Armpit	Left
BG8_BG8_01_35846.mzXML	Volunteer 10	Time3.5	Armpit	Left
BG9_BG9_01_15215.mzXML	Volunteer 10	Time3.5	Arm	Right
BH1_BH1_01_15219.mzXML	Volunteer 10	Time3.5	Foot	Right
BH2_BH2_01_15220.mzXML	Volunteer 10	Time3.5	Foot	Right
BH3_BH3_01_15221.mzXML	Volunteer 10	Time3.5	Foot	Left
BH4_BH4_01_15222.mzXML	Volunteer 10	Time3.5	Foot	Left
CE10_BE10_01_35809.mzXML	Volunteer 10	Time4.5	Armpit	Right
CE11_BE11_01_35810.mzXML	Volunteer 10	Time4.5	Armpit	Right
CE12_BE12_01_35811.mzXML	Volunteer 10	Time4.5	Armpit	Left
CE6_RE6_01_15611.mzXML	Volunteer 10	Time4.5	Face	Right
CE7_RE7_01_15612.mzXML	Volunteer 10	Time4.5	Face	Right
CE8_RE8_01_15613.mzXML	Volunteer 10	Time4.5	Face	Left
CE9_RE9_01_15614.mzXML	Volunteer 10	Time4.5	Face	Left
CF1_BF1_01_35812.mzXML	Volunteer 10	Time4.5	Armpit	Left
CF2_RF2_01_15615.mzXML	Volunteer 10	Time4.5	Arm	Right
CF3_RF3_01_15616.mzXML	Volunteer 10	Time4.5	Arm	Right
CF4_RF4_01_15617.mzXML	Volunteer 10	Time4.5	Arm	Left
CF5_RF5_01_15618.mzXML	Volunteer 10	Time4.5	Arm	Left
CF6_RF6_01_15619.mzXML	Volunteer 10	Time4.5	Foot	Right
CF7_RF7_01_15620.mzXML	Volunteer 10	Time4.5	Foot	Right
CF8_RF8_01_15621.mzXML	Volunteer 10	Time4.5	Foot	Left
CF9_RF9_01_15622.mzXML	Volunteer 10	Time4.5	Foot	Left
DA10_RA10_01_35824.mzXML	Volunteer 10	Time5.5	Armpit	Left
DA11_RA11_01_15402.mzXML	Volunteer 10	Time5.5	Arm	Right
DA12_RA12_01_15403.mzXML	Volunteer 10	Time5.5	Arm	Right
DA3_RA3_01_15398.mzXML	Volunteer 10	Time5.5	Face	Right
DA4_RA4_01_15399.mzXML	Volunteer 10	Time5.5	Face	Right
DA5_RA5_01_15400.mzXML	Volunteer 10	Time5.5	Face	Left
DA6_RA6_01_15401.mzXML	Volunteer 10	Time5.5	Face	Left
DA7_RA7_01_35821.mzXML	Volunteer 10	Time5.5	Armpit	Right
DA8_RA8_01_35822.mzXML	Volunteer 10	Time5.5	Armpit	Right
DA9_RA9_01_35823.mzXML	Volunteer 10	Time5.5	Armpit	Left
DB1_RB1_01_15404.mzXML	Volunteer 10	Time5.5	Arm	Left
DB2_RB2_01_15405.mzXML	Volunteer 10	Time5.5	Arm	Left
DB3_RB3_01_15406.mzXML	Volunteer 10	Time5.5	Foot	Right
DB4_RB4_01_15407.mzXML	Volunteer 10	Time5.5	Foot	Right
DB5_RB5_01_15408.mzXML	Volunteer 10	Time5.5	Foot	Left
DB6_RB6_01_15409.mzXML	Volunteer 10	Time5.5	Foot	Left
EA10_BA10_01_15538.mzXML	Volunteer 10	Time6.5	Armpit	Left
EA11_BA11_01_15511.mzXML	Volunteer 10	Time6.5	Arm	Right
EA12_BA12_01_15512.mzXML	Volunteer 10	Time6.5	Arm	Right
EA3_BA3_01_15507.mzXML	Volunteer 10	Time6.5	Face	Right
EA4_BA4_01_15508.mzXML	Volunteer 10	Time6.5	Face	Right
EA5_BA5_01_15509.mzXML	Volunteer 10	Time6.5	Face	Left
EA6_BA6_01_15510.mzXML	Volunteer 10	Time6.5	Face	Left
EA7_BA7_01_15535.mzXML	Volunteer 10	Time6.5	Armpit	Right
EA8_BA8_01_15536.mzXML	Volunteer 10	Time6.5	Armpit	Right
EA9_BA9_01_15537.mzXML	Volunteer 10	Time6.5	Armpit	Left
EB1_BB1_01_15513.mzXML	Volunteer 10	Time6.5	Arm	Left
EB2_BB2_01_15514.mzXML	Volunteer 10	Time6.5	Arm	Left
EB3_BB3_01_15515.mzXML	Volunteer 10	Time6.5	Foot	Right
EB4_BB4_01_15516.mzXML	Volunteer 10	Time6.5	Foot	Right
EB5_BB5_01_15517.mzXML	Volunteer 10	Time6.5	Foot	Left
EB6_BB6_01_15518.mzXML	Volunteer 10	Time6.5	Foot	Left
ED1_BD1_01_15521.mzXML	Volunteer 10	Time7.5	Face	Right
ED10_BD10_01_15526.mzXML	Volunteer 10	Time7.5	Arm	Right
ED11_BD11_01_15527.mzXML	Volunteer 10	Time7.5	Arm	Left
ED12_BD12_01_15528.mzXML	Volunteer 10	Time7.5	Arm	Left
ED2_BD2_01_15522.mzXML	Volunteer 10	Time7.5	Face	Right
ED3_BD3_01_15523.mzXML	Volunteer 10	Time7.5	Face	Left
ED4_BD4_01_15524.mzXML	Volunteer 10	Time7.5	Face	Left
ED5_BD5_01_15547.mzXML	Volunteer 10	Time7.5	Armpit	Right
ED6_BD6_01_15548.mzXML	Volunteer 10	Time7.5	Armpit	Right
ED7_BD7_01_15549.mzXML	Volunteer 10	Time7.5	Armpit	Left
ED8_BD8_01_15550.mzXML	Volunteer 10	Time7.5	Armpit	Left
ED9_BD9_01_15525.mzXML	Volunteer 10	Time7.5	Arm	Right
EE1_BE1_01_15529.mzXML	Volunteer 10	Time7.5	Foot	Right
EE10_BE10_01_15553.mzXML	Volunteer 10	Time8.5	Armpit	Right
EE11_BE11_01_15554.mzXML	Volunteer 10	Time8.5	Armpit	Right
EE12_BE12_01_15555.mzXML	Volunteer 10	Time8.5	Armpit	Left
EE2_BE2_01_15530.mzXML	Volunteer 10	Time7.5	Foot	Right
EE3_BE3_01_15532.mzXML	Volunteer 10	Time7.5	Foot	Left
EE4_BE4_01_15533.mzXML	Volunteer 10	Time7.5	Foot	Left
EE6_BE6_01_15493.mzXML	Volunteer 10	Time8.5	Face	Right
EE7_BE7_01_15494.mzXML	Volunteer 10	Time8.5	Face	Right
EE8_BE8_01_15495.mzXML	Volunteer 10	Time8.5	Face	Left
EE9_BE9_01_15496.mzXML	Volunteer 10	Time8.5	Face	Left
EF1_BF1_01_15556.mzXML	Volunteer 10	Time8.5	Armpit	Left
EF2_BF2_01_15497.mzXML	Volunteer 10	Time8.5	Arm	Right
EF3_BF3_01_15498.mzXML	Volunteer 10	Time8.5	Arm	Right
EF4_BF4_01_15499.mzXML	Volunteer 10	Time8.5	Arm	Left
EF5_BF5_01_15500.mzXML	Volunteer 10	Time8.5	Arm	Left
EF6_BF6_01_15501.mzXML	Volunteer 10	Time8.5	Foot	Right
EF7_BF7_01_15502.mzXML	Volunteer 10	Time8.5	Foot	Right
EF8_BF8_01_15503.mzXML	Volunteer 10	Time8.5	Foot	Left
EF9_BF9_01_15504.mzXML	Volunteer 10	Time8.5	Foot	Left
11E10_BE10_01_33018.mzXML	Volunteer 11	Time4	Armpit	Right
11E11_BE11_01_33019.mzXML	Volunteer 11	Time4	Armpit	Right
11E12_BE12_01_33020.mzXML	Volunteer 11	Time4	Armpit	Left
11E6_RE6_01_12948.mzXML	Volunteer 11	Time4	Face	Right
11E7_RE7_01_12949.mzXML	Volunteer 11	Time4	Face	Right
11E8_RE8_01_12950.mzXML	Volunteer 11	Time4	Face	Left
11E9_RE9_01_12951.mzXML	Volunteer 11	Time4	Face	Left
11F1_BF1_01_33021.mzXML	Volunteer 11	Time4	Armpit	Left
11F2_RF2_01_12964.mzXML	Volunteer 11	Time4	Arm	Right
11F3_RF3_01_12965.mzXML	Volunteer 11	Time4	Arm	Right
11F4_RF4_01_12966.mzXML	Volunteer 11	Time4	Arm	Left
11F5_RF5_01_12967.mzXML	Volunteer 11	Time4	Arm	Left
11F6_RF6_01_12968.mzXML	Volunteer 11	Time4	Foot	Right
11F7_RF7_01_12969.mzXML	Volunteer 11	Time4	Foot	Right
11F8_RF8_01_12970.mzXML	Volunteer 11	Time4	Foot	Left
11F9_RF9_01_12971.mzXML	Volunteer 11	Time4	Foot	Left
14B10_RB10_01_13435.mzXML	Volunteer 11	Time5	Face	Left
14B11_RB11_01_13436.mzXML	Volunteer 11	Time5	Face	Left
14B12_GB12_01_32817.mzXML	Volunteer 11	Time5	Armpit	Right
14B8_RB8_01_13433.mzXML	Volunteer 11	Time5	Face	Right
14B9_RB9_01_13434.mzXML	Volunteer 11	Time5	Face	Right
14C1_GC1_01_32818.mzXML	Volunteer 11	Time5	Armpit	Right
14C10_RC10_01_13443.mzXML	Volunteer 11	Time5	Foot	Left
14C11_RC11_01_13444.mzXML	Volunteer 11	Time5	Foot	Left
14C2_GC2_01_32819.mzXML	Volunteer 11	Time5	Armpit	Left
14C3_GC3_01_32820.mzXML	Volunteer 11	Time5	Armpit	Left
14C4_RC4_01_13437.mzXML	Volunteer 11	Time5	Arm	Right
14C5_RC5_01_13438.mzXML	Volunteer 11	Time5	Arm	Right
14C6_RC6_01_13439.mzXML	Volunteer 11	Time5	Arm	Left
14C7_RC7_01_13440.mzXML	Volunteer 11	Time5	Arm	Left
14C8_RC8_01_13441.mzXML	Volunteer 11	Time5	Foot	Right
14C9_RC9_01_13442.mzXML	Volunteer 11	Time5	Foot	Right
16F11_RF11_01_12806.mzXML	Volunteer 11	Time6	Face	Right
16F12_RF12_01_12807.mzXML	Volunteer 11	Time6	Face	Right
16G1_RG1_01_12810.mzXML	Volunteer 11	Time6	Face	Left
16G10_RG10_01_12815.mzXML	Volunteer 11	Time6	Arm	Left
16G11_RG11_01_12816.mzXML	Volunteer 11	Time6	Foot	Right
16G12_RG12_01_12817.mzXML	Volunteer 11	Time6	Foot	Right
16G2_RG2_01_12811.mzXML	Volunteer 11	Time6	Face	Left
16G3_RG3_01_32940.mzXML	Volunteer 11	Time6	Armpit	Right
16G4_RG4_01_32941.mzXML	Volunteer 11	Time6	Armpit	Right
16G5_RG5_01_32942.mzXML	Volunteer 11	Time6	Armpit	Left
16G6_RG6_01_32943.mzXML	Volunteer 11	Time6	Armpit	Left
16G7_RG7_01_12812.mzXML	Volunteer 11	Time6	Arm	Right
16G8_RG8_01_12813.mzXML	Volunteer 11	Time6	Arm	Right
16G9_RG9_01_12814.mzXML	Volunteer 11	Time6	Arm	Left
16H1_RH1_01_12818.mzXML	Volunteer 11	Time6	Foot	Left
16H2_RH2_01_12819.mzXML	Volunteer 11	Time6	Foot	Left
19E10_RE10_01_14798.mzXML	Volunteer 11	Time7	Armpit	Right
19E11_RE11_01_14799.mzXML	Volunteer 11	Time7	Armpit	Right
19E12_RE12_01_14800.mzXML	Volunteer 11	Time7	Armpit	Left
19E6_RE6_01_14756.mzXML	Volunteer 11	Time7	Face	Right
19E7_RE7_01_14757.mzXML	Volunteer 11	Time7	Face	Right
19E8_RE8_01_14758.mzXML	Volunteer 11	Time7	Face	Left
19E9_RE9_01_14759.mzXML	Volunteer 11	Time7	Face	Left
19F1_RF1_01_14801.mzXML	Volunteer 11	Time7	Armpit	Left
19F2_RF2_01_14760.mzXML	Volunteer 11	Time7	Arm	Right
19F3_RF3_01_14761.mzXML	Volunteer 11	Time7	Arm	Right
19F4_RF4_01_14762.mzXML	Volunteer 11	Time7	Arm	Left
19F5_RF5_01_14763.mzXML	Volunteer 11	Time7	Arm	Left
19F6_RF6_01_14764.mzXML	Volunteer 11	Time7	Foot	Right
19F7_RF7_01_14765.mzXML	Volunteer 11	Time7	Foot	Right
19F8_RF8_01_14766.mzXML	Volunteer 11	Time7	Foot	Left
19F9_RF9_01_14767.mzXML	Volunteer 11	Time7	Foot	Left
22A10_BA10_01_15112.mzXML	Volunteer 11	Time8	Armpit	Left
22A11_BA11_01_15055.mzXML	Volunteer 11	Time8	Arm	Right
22A12_BA12_01_15056.mzXML	Volunteer 11	Time8	Arm	Right
22A3_BA3_01_15051.mzXML	Volunteer 11	Time8	Face	Right
22A4_BA4_01_15052.mzXML	Volunteer 11	Time8	Face	Right
22A5_BA5_01_15053.mzXML	Volunteer 11	Time8	Face	Left
22A6_BA6_01_15054.mzXML	Volunteer 11	Time8	Face	Left
22A7_BA7_01_15109.mzXML	Volunteer 11	Time8	Armpit	Right
22A8_BA8_01_15110.mzXML	Volunteer 11	Time8	Armpit	Right
22A9_BA9_01_15111.mzXML	Volunteer 11	Time8	Armpit	Left
22B1_BB1_01_15057.mzXML	Volunteer 11	Time8	Arm	Left
22B2_BB2_01_15058.mzXML	Volunteer 11	Time8	Arm	Left
22B3_BB3_01_15059.mzXML	Volunteer 11	Time8	Foot	Right
22B4_BB4_01_15060.mzXML	Volunteer 11	Time8	Foot	Right
22B5_BB5_01_15061.mzXML	Volunteer 11	Time8	Foot	Left
22B6_BB6_01_15062.mzXML	Volunteer 11	Time8	Foot	Left
24A10_RA10_01_15190.mzXML	Volunteer 11	Time9	Armpit	Left
24A11_RA11_01_15176.mzXML	Volunteer 11	Time9	Arm	Right
24A12_RA12_01_15177.mzXML	Volunteer 11	Time9	Arm	Right
24A3_RA3_01_15172.mzXML	Volunteer 11	Time9	Face	Right
24A4_RA4_01_15173.mzXML	Volunteer 11	Time9	Face	Right
24A5_RA5_01_15174.mzXML	Volunteer 11	Time9	Face	Left
24A6_RA6_01_15175.mzXML	Volunteer 11	Time9	Face	Left
24A7_RA7_01_15187.mzXML	Volunteer 11	Time9	Armpit	Right
24A8_RA8_01_15188.mzXML	Volunteer 11	Time9	Armpit	Right
24A9_RA9_01_15189.mzXML	Volunteer 11	Time9	Armpit	Left
24B1_RB1_01_15178.mzXML	Volunteer 11	Time9	Arm	Left
24B2_RB2_01_15179.mzXML	Volunteer 11	Time9	Arm	Left
24B3_RB3_01_15180.mzXML	Volunteer 11	Time9	Foot	Right
24B4_RB4_01_15181.mzXML	Volunteer 11	Time9	Foot	Right
24B5_RB5_01_15182.mzXML	Volunteer 11	Time9	Foot	Left
24B6_RB6_01_15183.mzXML	Volunteer 11	Time9	Foot	Left
3A10_RA10_01_13865.mzXML	Volunteer 11	Time0	Armpit	Right
3A11_RA11_01_13866.mzXML	Volunteer 11	Time0	Armpit	Left
3A12_RA12_01_13867.mzXML	Volunteer 11	Time0	Armpit	Left
3A5_RA5_01_13807.mzXML	Volunteer 11	Time0	Face	Right
3A6_RA6_01_13808.mzXML	Volunteer 11	Time0	Face	Right
3A7_RA7_01_13809.mzXML	Volunteer 11	Time0	Face	Left
3A8_RA8_01_13810.mzXML	Volunteer 11	Time0	Face	Left
3A9_RA9_01_13864.mzXML	Volunteer 11	Time0	Armpit	Right
3B1_RB1_01_13811.mzXML	Volunteer 11	Time0	Arm	Right
3B2_RB2_01_13812.mzXML	Volunteer 11	Time0	Arm	Right
3B3_RB3_01_13813.mzXML	Volunteer 11	Time0	Arm	Left
3B4_RB4_01_13814.mzXML	Volunteer 11	Time0	Arm	Left
3B5_RB5_01_13815.mzXML	Volunteer 11	Time0	Foot	Right
3B6_RB6_01_13816.mzXML	Volunteer 11	Time0	Foot	Right
3B7_RB7_01_13817.mzXML	Volunteer 11	Time0	Foot	Left
3B8_RB8_01_13818.mzXML	Volunteer 11	Time0	Foot	Left
4D10_RD10_01_13783.mzXML	Volunteer 11	Time1	Armpit	Left
4D11_RD11_01_13758.mzXML	Volunteer 11	Time1	Arm	Right
4D12_RD12_01_13759.mzXML	Volunteer 11	Time1	Arm	Right
4D3_RD3_01_13754.mzXML	Volunteer 11	Time1	Face	Right
4D4_RD4_01_13755.mzXML	Volunteer 11	Time1	Face	Right
4D5_RD5_01_13756.mzXML	Volunteer 11	Time1	Face	Left
4D6_RD6_01_13757.mzXML	Volunteer 11	Time1	Face	Left
4D7_RD7_01_13780.mzXML	Volunteer 11	Time1	Armpit	Right
4D8_RD8_01_13781.mzXML	Volunteer 11	Time1	Armpit	Right
4D9_RD9_01_13789.mzXML	Volunteer 11	Time1	Armpit	Left
4E1_RE1_01_13760.mzXML	Volunteer 11	Time1	Arm	Left
4E2_RE2_01_13761.mzXML	Volunteer 11	Time1	Arm	Left
4E3_RE3_01_13762.mzXML	Volunteer 11	Time1	Foot	Right
4E4_RE4_01_13763.mzXML	Volunteer 11	Time1	Foot	Right
4E5_RE5_01_13764.mzXML	Volunteer 11	Time1	Foot	Left
4E6_RE6_01_13765.mzXML	Volunteer 11	Time1	Foot	Left
6D10_BD10_01_13989.mzXML	Volunteer 11	Time2	Armpit	Left
6D11_BD11_01_13921.mzXML	Volunteer 11	Time2	Arm	Right
6D12_BD12_01_13922.mzXML	Volunteer 11	Time2	Arm	Right
6D3_BD3_01_13917.mzXML	Volunteer 11	Time2	Face	Right
6D4_BD4_01_13918.mzXML	Volunteer 11	Time2	Face	Right
6D5_BD5_01_13919.mzXML	Volunteer 11	Time2	Face	Left
6D6_BD6_01_13920.mzXML	Volunteer 11	Time2	Face	Left
6D7_BD7_01_13986.mzXML	Volunteer 11	Time2	Armpit	Right
6D8_BD8_01_13987.mzXML	Volunteer 11	Time2	Armpit	Right
6D9_BD9_01_13988.mzXML	Volunteer 11	Time2	Armpit	Left
6E1_BE1_01_13923.mzXML	Volunteer 11	Time2	Arm	Left
6E2_BE2_01_13924.mzXML	Volunteer 11	Time2	Arm	Left
6E3_BE3_01_13925.mzXML	Volunteer 11	Time2	Foot	Right
6E4_BE4_01_13926.mzXML	Volunteer 11	Time2	Foot	Right
6E5_BE5_01_13927.mzXML	Volunteer 11	Time2	Foot	Left
6E6_BE6_01_13928.mzXML	Volunteer 11	Time2	Foot	Left
8G10_BG10_01_14385.mzXML	Volunteer 11	Time3	Arm	Right
8G11_BG11_01_14386.mzXML	Volunteer 11	Time3	Arm	Right
8G12_BG12_01_14387.mzXML	Volunteer 11	Time3	Arm	Left
8G2_BG2_01_14381.mzXML	Volunteer 11	Time3	Face	Right
8G3_BG3_01_14382.mzXML	Volunteer 11	Time3	Face	Right
8G4_BG4_01_14383.mzXML	Volunteer 11	Time3	Face	Left
8G5_BG5_01_14384.mzXML	Volunteer 11	Time3	Face	Left
8G6_BG6_01_14433.mzXML	Volunteer 11	Time3	Armpit	Right
8G7_BG7_01_14434.mzXML	Volunteer 11	Time3	Armpit	Right
8G8_BG8_01_14435.mzXML	Volunteer 11	Time3	Armpit	Left
8G9_BG9_01_14436.mzXML	Volunteer 11	Time3	Armpit	Left
8H1_BH1_01_14388.mzXML	Volunteer 11	Time3	Arm	Left
8H2_BH2_01_14389.mzXML	Volunteer 11	Time3	Foot	Right
8H3_BH3_01_14390.mzXML	Volunteer 11	Time3	Foot	Right
8H4_BH4_01_14391.mzXML	Volunteer 11	Time3	Foot	Left
8H5_BH5_01_14392.mzXML	Volunteer 11	Time3	Foot	Left
10B10_RB10_01_14446.mzXML	Volunteer 12	Time3	Face	Left
10B11_RB11_01_14447.mzXML	Volunteer 12	Time3	Face	Left
10B12_RB12_01_14480.mzXML	Volunteer 12	Time3	Armpit	Right
10B8_RB8_01_14444.mzXML	Volunteer 12	Time3	Face	Right
10B9_RB9_01_14445.mzXML	Volunteer 12	Time3	Face	Right
10C1_RC1_01_14481.mzXML	Volunteer 12	Time3	Armpit	Right
10C10_RC10_01_14454.mzXML	Volunteer 12	Time3	Foot	Left
10C11_RC11_01_14455.mzXML	Volunteer 12	Time3	Foot	Left
10C2_RC2_01_14482.mzXML	Volunteer 12	Time3	Armpit	Left
10C3_RC3_01_14483.mzXML	Volunteer 12	Time3	Armpit	Left
10C4_RC4_01_14448.mzXML	Volunteer 12	Time3	Arm	Right
10C5_RC5_01_14449.mzXML	Volunteer 12	Time3	Arm	Right
10C6_RC6_01_14450.mzXML	Volunteer 12	Time3	Arm	Left
10C7_RC7_01_14451.mzXML	Volunteer 12	Time3	Arm	Left
10C8_RC8_01_14452.mzXML	Volunteer 12	Time3	Foot	Right
10C9_RC9_01_14453.mzXML	Volunteer 12	Time3	Foot	Right
12D1_RD1_01_13264.mzXML	Volunteer 12	Time4	Face	Right
12D10_RD10_01_13269.mzXML	Volunteer 12	Time4	Arm	Right
12D11_RD11_01_13270.mzXML	Volunteer 12	Time4	Arm	Left
12D12_RD12_01_13271.mzXML	Volunteer 12	Time4	Arm	Left
12D2_RD2_01_13265.mzXML	Volunteer 12	Time4	Face	Right
12D3_RD3_01_13266.mzXML	Volunteer 12	Time4	Face	Left
12D4_RD4_01_13267.mzXML	Volunteer 12	Time4	Face	Left
12D5_GD5_01_32891.mzXML	Volunteer 12	Time4	Armpit	Right
12D6_GD6_01_32892.mzXML	Volunteer 12	Time4	Armpit	Right
12D7_GD7_01_32893.mzXML	Volunteer 12	Time4	Armpit	Left
12D8_GD8_01_32894.mzXML	Volunteer 12	Time4	Armpit	Left
12D9_RD9_01_13268.mzXML	Volunteer 12	Time4	Arm	Right
12E1_RE1_01_13272.mzXML	Volunteer 12	Time4	Foot	Right
12E2_RE2_01_13273.mzXML	Volunteer 12	Time4	Foot	Right
12E3_RE3_01_13274.mzXML	Volunteer 12	Time4	Foot	Left
12E4_RE4_01_13275.mzXML	Volunteer 12	Time4	Foot	Left
15A10_BA10_01_32965.mzXML	Volunteer 12	Time5	Armpit	Left
15A11_RA11_01_13179.mzXML	Volunteer 12	Time5	Arm	Right
15A12_RA12_01_13180.mzXML	Volunteer 12	Time5	Arm	Right
15A3_RA3_01_13175.mzXML	Volunteer 12	Time5	Face	Right
15A4_RA4_01_13176.mzXML	Volunteer 12	Time5	Face	Right
15A5_RA5_01_13177.mzXML	Volunteer 12	Time5	Face	Left
15A6_RA6_01_13178.mzXML	Volunteer 12	Time5	Face	Left
15A7_BA7_01_32962.mzXML	Volunteer 12	Time5	Armpit	Right
15A8_BA8_01_32963.mzXML	Volunteer 12	Time5	Armpit	Right
15A9_BA9_01_32964.mzXML	Volunteer 12	Time5	Armpit	Left
15B1_RB1_01_13181.mzXML	Volunteer 12	Time5	Arm	Left
15B2_RB2_01_13182.mzXML	Volunteer 12	Time5	Arm	Left
15B3_RB3_01_13183.mzXML	Volunteer 12	Time5	Foot	Right
15B4_RB4_01_13184.mzXML	Volunteer 12	Time5	Foot	Right
15B5_RB5_01_13185.mzXML	Volunteer 12	Time5	Foot	Left
15B6_RB6_01_13186.mzXML	Volunteer 12	Time5	Foot	Left
16B10_RB10_01_12760.mzXML	Volunteer 12	Time6	Face	Left
16B11_RB11_01_12761.mzXML	Volunteer 12	Time6	Face	Left
16B12_RB12_01_32945.mzXML	Volunteer 12	Time6	Armpit	Right
16B8_RB8_01_12758.mzXML	Volunteer 12	Time6	Face	Right
16B9_RB9_01_12759.mzXML	Volunteer 12	Time6	Face	Right
16C1_RC1_01_32946.mzXML	Volunteer 12	Time6	Armpit	Right
16C10_RC10_01_12771.mzXML	Volunteer 12	Time6	Foot	Left
16C11_RC11_01_12772.mzXML	Volunteer 12	Time6	Foot	Left
16C2_RC2_01_32947.mzXML	Volunteer 12	Time6	Armpit	Left
16C3_RC3_01_32948.mzXML	Volunteer 12	Time6	Armpit	Left
16C4_RC4_01_12765.mzXML	Volunteer 12	Time6	Arm	Right
16C5_RC5_01_12766.mzXML	Volunteer 12	Time6	Arm	Right
16C6_RC6_01_12767.mzXML	Volunteer 12	Time6	Arm	Left
16C7_RC7_01_12768.mzXML	Volunteer 12	Time6	Arm	Left
16C8_RC8_01_12769.mzXML	Volunteer 12	Time6	Foot	Right
16C9_RC9_01_12770.mzXML	Volunteer 12	Time6	Foot	Right
19A10_RA10_01_14813.mzXML	Volunteer 12	Time7	Armpit	Left
19A11_RA11_01_14775.mzXML	Volunteer 12	Time7	Arm	Right
19A12_RA12_01_14776.mzXML	Volunteer 12	Time7	Arm	Right
19A3_RA3_01_14771.mzXML	Volunteer 12	Time7	Face	Right
19A4_RA4_01_14772.mzXML	Volunteer 12	Time7	Face	Right
19A5_RA5_01_14773.mzXML	Volunteer 12	Time7	Face	Left
19A6_RA6_01_14774.mzXML	Volunteer 12	Time7	Face	Left
19A7_RA7_01_14810.mzXML	Volunteer 12	Time7	Armpit	Right
19A8_RA8_01_14811.mzXML	Volunteer 12	Time7	Armpit	Right
19A9_RA9_01_14812.mzXML	Volunteer 12	Time7	Armpit	Left
19B1_RB1_01_14777.mzXML	Volunteer 12	Time7	Arm	Left
19B2_RB2_01_14778.mzXML	Volunteer 12	Time7	Arm	Left
19B3_RB3_01_14779.mzXML	Volunteer 12	Time7	Foot	Right
19B4_RB4_01_14780.mzXML	Volunteer 12	Time7	Foot	Right
19B5_RB5_01_14781.mzXML	Volunteer 12	Time7	Foot	Left
19B6_RB6_01_14782.mzXML	Volunteer 12	Time7	Foot	Left
21A10_BA10_01_14896.mzXML	Volunteer 12	Time8	Armpit	Left
21A11_BA11_01_14882.mzXML	Volunteer 12	Time8	Arm	Right
21A12_BA12_01_14883.mzXML	Volunteer 12	Time8	Arm	Right
21A3_BA3_01_14878.mzXML	Volunteer 12	Time8	Face	Right
21A4_BA4_01_14879.mzXML	Volunteer 12	Time8	Face	Right
21A5_BA5_01_14880.mzXML	Volunteer 12	Time8	Face	Left
21A6_BA6_01_14881.mzXML	Volunteer 12	Time8	Face	Left
21A7_BA7_01_14893.mzXML	Volunteer 12	Time8	Armpit	Right
21A8_BA8_01_14894.mzXML	Volunteer 12	Time8	Armpit	Right
21A9_BA9_01_14895.mzXML	Volunteer 12	Time8	Armpit	Left
21B1_BB1_01_14884.mzXML	Volunteer 12	Time8	Arm	Left
21B2_BB2_01_14885.mzXML	Volunteer 12	Time8	Arm	Left
21B3_BB3_01_14886.mzXML	Volunteer 12	Time8	Foot	Right
21B4_BB4_01_14887.mzXML	Volunteer 12	Time8	Foot	Right
21B5_BB5_01_14888.mzXML	Volunteer 12	Time8	Foot	Left
21B6_BB6_01_14889.mzXML	Volunteer 12	Time8	Foot	Left
23E10_RE10_01_15019.mzXML	Volunteer 12	Time9	Armpit	Right
23E11_RE11_01_15020.mzXML	Volunteer 12	Time9	Armpit	Right
23E12_RE12_01_15021.mzXML	Volunteer 12	Time9	Armpit	Left
23E6_RE6_01_14929.mzXML	Volunteer 12	Time9	Face	Right
23E7_RE7_01_14930.mzXML	Volunteer 12	Time9	Face	Right
23E8_RE8_01_14931.mzXML	Volunteer 12	Time9	Face	Left
23E9_RE9_01_14932.mzXML	Volunteer 12	Time9	Face	Left
23F1_RF1_01_15022.mzXML	Volunteer 12	Time9	Armpit	Left
23F2_RF2_01_14933.mzXML	Volunteer 12	Time9	Arm	Right
23F3_RF3_01_14934.mzXML	Volunteer 12	Time9	Arm	Right
23F4_RF4_01_14935.mzXML	Volunteer 12	Time9	Arm	Left
23F5_RF5_01_14936.mzXML	Volunteer 12	Time9	Arm	Left
23F6_RF6_01_14937.mzXML	Volunteer 12	Time9	Foot	Right
23F7_RF7_01_14938.mzXML	Volunteer 12	Time9	Foot	Right
23F8_RF8_01_14939.mzXML	Volunteer 12	Time9	Foot	Left
23F9_RF9_01_14940.mzXML	Volunteer 12	Time9	Foot	Left
3B10_RB10_01_13820.mzXML	Volunteer 12	Time0	Face	Right
3B11_RB11_01_13821.mzXML	Volunteer 12	Time0	Face	Right
3B12_RB12_01_13822.mzXML	Volunteer 12	Time0	Face	Left
3D1_RD1_01_13823.mzXML	Volunteer 12	Time0	Face	Left
3D10_RD10_01_13828.mzXML	Volunteer 12	Time0	Foot	Right
3D11_RD11_01_13829.mzXML	Volunteer 12	Time0	Foot	Right
3D12_RD12_01_13830.mzXML	Volunteer 12	Time0	Foot	Left
3D2_RD2_01_13882.mzXML	Volunteer 12	Time0	Armpit	Right
3D3_RD3_01_13883.mzXML	Volunteer 12	Time0	Armpit	Right
3D4_RD4_01_13887.mzXML	Volunteer 12	Time0	Armpit	Left
3D5_RD5_01_13888.mzXML	Volunteer 12	Time0	Armpit	Left
3D6_RD6_01_13824.mzXML	Volunteer 12	Time0	Arm	Right
3D7_RD7_01_13825.mzXML	Volunteer 12	Time0	Arm	Right
3D8_RD8_01_13826.mzXML	Volunteer 12	Time0	Arm	Left
3D9_RD9_01_13827.mzXML	Volunteer 12	Time0	Arm	Left
3E1_RE1_01_13831.mzXML	Volunteer 12	Time0	Foot	Left
4G1_RG1_01_13726.mzXML	Volunteer 12	Time1	Face	Right
4G10_RG10_01_13731.mzXML	Volunteer 12	Time1	Arm	Right
4G11_RG11_01_13732.mzXML	Volunteer 12	Time1	Arm	Left
4G12_RG12_01_13733.mzXML	Volunteer 12	Time1	Arm	Left
4G2_RG2_01_13727.mzXML	Volunteer 12	Time1	Face	Right
4G3_RG3_01_13728.mzXML	Volunteer 12	Time1	Face	Left
4G4_RG4_01_13729.mzXML	Volunteer 12	Time1	Face	Left
4G5_RG5_01_13791.mzXML	Volunteer 12	Time1	Armpit	Right
4G6_RG6_01_13792.mzXML	Volunteer 12	Time1	Armpit	Right
4G7_RG7_01_13793.mzXML	Volunteer 12	Time1	Armpit	Left
4G8_RG8_01_13794.mzXML	Volunteer 12	Time1	Armpit	Left
4G9_RG9_01_13730.mzXML	Volunteer 12	Time1	Arm	Right
4H1_RH1_01_13734.mzXML	Volunteer 12	Time1	Foot	Right
4H2_RH2_01_13735.mzXML	Volunteer 12	Time1	Foot	Right
4H3_RH3_01_13736.mzXML	Volunteer 12	Time1	Foot	Left
4H4_RH4_01_13737.mzXML	Volunteer 12	Time1	Foot	Left
8A10_BA10_01_14410.mzXML	Volunteer 12	Time2	Armpit	Right
8A11_BA11_01_14411.mzXML	Volunteer 12	Time2	Armpit	Left
8A12_BA12_01_14412.mzXML	Volunteer 12	Time2	Armpit	Left
8A5_BA5_01_14394.mzXML	Volunteer 12	Time2	Face	Right
8A6_BA6_01_14395.mzXML	Volunteer 12	Time2	Face	Right
8A7_BA7_01_14396.mzXML	Volunteer 12	Time2	Face	Left
8A8_BA8_01_14397.mzXML	Volunteer 12	Time2	Face	Left
8A9_BA9_01_14409.mzXML	Volunteer 12	Time2	Armpit	Right
8B1_BB1_01_14398.mzXML	Volunteer 12	Time2	Arm	Right
8B2_BB2_01_14399.mzXML	Volunteer 12	Time2	Arm	Right
8B3_BB3_01_14400.mzXML	Volunteer 12	Time2	Arm	Left
8B4_BB4_01_14402.mzXML	Volunteer 12	Time2	Arm	Left
8B5_BB5_01_14403.mzXML	Volunteer 12	Time2	Foot	Right
8B6_BB6_01_14404.mzXML	Volunteer 12	Time2	Foot	Right
8B7_BB7_01_14405.mzXML	Volunteer 12	Time2	Foot	Left
8B8_BB8_01_14406.mzXML	Volunteer 12	Time2	Foot	Left
11D1_RD1_01_12954.mzXML	Volunteer 2	Time4	Face	Right
11D10_RD10_01_12959.mzXML	Volunteer 2	Time4	Arm	Right
11D11_RD11_01_12960.mzXML	Volunteer 2	Time4	Arm	Left
11D12_RD12_01_12961.mzXML	Volunteer 2	Time4	Arm	Left
11D2_RD2_01_12955.mzXML	Volunteer 2	Time4	Face	Right
11D3_RD3_01_12956.mzXML	Volunteer 2	Time4	Face	Left
11D4_RD4_01_12957.mzXML	Volunteer 2	Time4	Face	Left
11D5_BD5_01_33006.mzXML	Volunteer 2	Time4	Armpit	Right
11D6_BD6_01_33007.mzXML	Volunteer 2	Time4	Armpit	Right
11D7_BD7_01_33008.mzXML	Volunteer 2	Time4	Armpit	Left
11D8_BD8_01_33009.mzXML	Volunteer 2	Time4	Armpit	Left
11D9_RD9_01_12958.mzXML	Volunteer 2	Time4	Arm	Right
11E1_RE1_01_12943.mzXML	Volunteer 2	Time4	Foot	Right
11E2_RE2_01_12944.mzXML	Volunteer 2	Time4	Foot	Right
11E3_RE3_01_12945.mzXML	Volunteer 2	Time4	Foot	Left
11E4_RE4_01_12946.mzXML	Volunteer 2	Time4	Foot	Left
14A10_GA10_01_32799.mzXML	Volunteer 2	Time5	Armpit	Left
14A11_RA11_01_13380.mzXML	Volunteer 2	Time5	Arm	Right
14A12_RA12_01_13381.mzXML	Volunteer 2	Time5	Arm	Right
14A3_RA3_01_13376.mzXML	Volunteer 2	Time5	Face	Right
14A4_RA4_01_13377.mzXML	Volunteer 2	Time5	Face	Right
14A5_RA5_01_13378.mzXML	Volunteer 2	Time5	Face	Left
14A6_RA6_01_13379.mzXML	Volunteer 2	Time5	Face	Left
14A7_GA7_01_32796.mzXML	Volunteer 2	Time5	Armpit	Right
14A8_GA8_01_32797.mzXML	Volunteer 2	Time5	Armpit	Right
14A9_GA9_01_32798.mzXML	Volunteer 2	Time5	Armpit	Left
14B1_RB1_01_13382.mzXML	Volunteer 2	Time5	Arm	Left
14B2_RB2_01_13383.mzXML	Volunteer 2	Time5	Arm	Left
14B3_RB3_01_13384.mzXML	Volunteer 2	Time5	Foot	Right
14B4_RB4_01_13385.mzXML	Volunteer 2	Time5	Foot	Right
14B5_RB5_01_13386.mzXML	Volunteer 2	Time5	Foot	Left
14B6_RB6_01_13387.mzXML	Volunteer 2	Time5	Foot	Left
15D1_RD1_01_13161.mzXML	Volunteer 2	Time6	Face	Right
15D10_RD10_01_13166.mzXML	Volunteer 2	Time6	Arm	Right
15D11_RD11_01_13167.mzXML	Volunteer 2	Time6	Arm	Left
15D12_RD12_01_13168.mzXML	Volunteer 2	Time6	Arm	Left
15D2_RD2_01_13162.mzXML	Volunteer 2	Time6	Face	Right
15D3_RD3_01_13163.mzXML	Volunteer 2	Time6	Face	Left
15D4_RD4_01_13164.mzXML	Volunteer 2	Time6	Face	Left
15D5_BD5_01_32975.mzXML	Volunteer 2	Time6	Armpit	Right
15D6_BD6_01_32976.mzXML	Volunteer 2	Time6	Armpit	Right
15D7_BD7_01_32977.mzXML	Volunteer 2	Time6	Armpit	Left
15D8_BD8_01_32978.mzXML	Volunteer 2	Time6	Armpit	Left
15D9_RD9_01_13165.mzXML	Volunteer 2	Time6	Arm	Right
15E1_RE1_01_13169.mzXML	Volunteer 2	Time6	Foot	Right
15E2_RE2_01_13170.mzXML	Volunteer 2	Time6	Foot	Right
15E3_RE3_01_13171.mzXML	Volunteer 2	Time6	Foot	Left
15E4_RE4_01_13172.mzXML	Volunteer 2	Time6	Foot	Left
18B10_RB10_01_14497.mzXML	Volunteer 2	Time7	Face	Left
18B11_RB11_01_14498.mzXML	Volunteer 2	Time7	Face	Left
18B12_RB12_01_14593.mzXML	Volunteer 2	Time7	Armpit	Right
18B8_RB8_01_14495.mzXML	Volunteer 2	Time7	Face	Right
18B9_RB9_01_14496.mzXML	Volunteer 2	Time7	Face	Right
18C1_RC1_01_14594.mzXML	Volunteer 2	Time7	Armpit	Right
18C10_RC10_01_14505.mzXML	Volunteer 2	Time7	Foot	Left
18C11_RC11_01_14506.mzXML	Volunteer 2	Time7	Foot	Left
18C2_RC2_01_14595.mzXML	Volunteer 2	Time7	Armpit	Left
18C3_RC3_01_14596.mzXML	Volunteer 2	Time7	Armpit	Left
18C4_RC4_01_14499.mzXML	Volunteer 2	Time7	Arm	Right
18C5_RC5_01_14500.mzXML	Volunteer 2	Time7	Arm	Right
18C6_RC6_01_14501.mzXML	Volunteer 2	Time7	Arm	Left
18C7_RC7_01_14502.mzXML	Volunteer 2	Time7	Arm	Left
18C8_RC8_01_14503.mzXML	Volunteer 2	Time7	Foot	Right
18C9_RC9_01_14504.mzXML	Volunteer 2	Time7	Foot	Right
1C1_RC1_01_12598.mzXML	Volunteer 2	Time0	Face	Right
1C10_RC10_01_12665.mzXML	Volunteer 2	Time0	Arm	Right
1C11_RC11_01_12669.mzXML	Volunteer 2	Time0	Arm	Left
1C12_RC12_01_12671.mzXML	Volunteer 2	Time0	Arm	Left
1C2_RC2_01_12604.mzXML	Volunteer 2	Time0	Face	Right
1C3_RC3_01_12611.mzXML	Volunteer 2	Time0	Face	Left
1C4_RC4_01_12622.mzXML	Volunteer 2	Time0	Face	Left
1C5_RC5_01_12685.mzXML	Volunteer 2	Time0	Armpit	Right
1C6_RC6_01_12686.mzXML	Volunteer 2	Time0	Armpit	Right
1C7_RC7_01_12687.mzXML	Volunteer 2	Time0	Armpit	Left
1C8_RC8_01_12688.mzXML	Volunteer 2	Time0	Armpit	Left
1C9_RC9_01_12659.mzXML	Volunteer 2	Time0	Arm	Right
1D1_RD1_01_12599.mzXML	Volunteer 2	Time0	Foot	Right
1D2_RD2_01_12605.mzXML	Volunteer 2	Time0	Foot	Right
1D4_RD4_01_12623.mzXML	Volunteer 2	Time0	Foot	Left
1D5_RD5_01_12635.mzXML	Volunteer 2	Time0	Foot	Left
20D1_BD1_01_14634.mzXML	Volunteer 2	Time8	Face	Right
20D10_BD10_01_14639.mzXML	Volunteer 2	Time8	Arm	Right
20D11_BD11_01_14640.mzXML	Volunteer 2	Time8	Arm	Left
20D12_BD12_01_14641.mzXML	Volunteer 2	Time8	Arm	Left
20D2_BD2_01_14635.mzXML	Volunteer 2	Time8	Face	Right
20D3_BD3_01_14636.mzXML	Volunteer 2	Time8	Face	Left
20D4_BD4_01_14637.mzXML	Volunteer 2	Time8	Face	Left
20D5_BD5_01_14689.mzXML	Volunteer 2	Time8	Armpit	Right
20D6_BD6_01_14690.mzXML	Volunteer 2	Time8	Armpit	Right
20D7_BD7_01_14691.mzXML	Volunteer 2	Time8	Armpit	Left
20D8_BD8_01_14692.mzXML	Volunteer 2	Time8	Armpit	Left
20D9_BD9_01_14638.mzXML	Volunteer 2	Time8	Arm	Right
20E1_BE1_01_14642.mzXML	Volunteer 2	Time8	Foot	Right
20E2_BE2_01_14643.mzXML	Volunteer 2	Time8	Foot	Right
20E3_BE3_01_14644.mzXML	Volunteer 2	Time8	Foot	Left
20E4_BE4_01_14645.mzXML	Volunteer 2	Time8	Foot	Left
22D1_BD1_01_15080.mzXML	Volunteer 2	Time9	Face	Right
22D10_BD10_01_15085.mzXML	Volunteer 2	Time9	Arm	Right
22D11_BD11_01_15086.mzXML	Volunteer 2	Time9	Arm	Left
22D12_BD12_01_15087.mzXML	Volunteer 2	Time9	Arm	Left
22D2_BD2_01_15081.mzXML	Volunteer 2	Time9	Face	Right
22D3_BD3_01_15082.mzXML	Volunteer 2	Time9	Face	Left
22D4_BD4_01_15083.mzXML	Volunteer 2	Time9	Face	Left
22D5_BD5_01_15121.mzXML	Volunteer 2	Time9	Armpit	Right
22D6_BD6_01_15122.mzXML	Volunteer 2	Time9	Armpit	Right
22D7_BD7_01_15123.mzXML	Volunteer 2	Time9	Armpit	Left
22D8_BD8_01_15124.mzXML	Volunteer 2	Time9	Armpit	Left
22D9_BD9_01_15084.mzXML	Volunteer 2	Time9	Arm	Right
22E1_BE1_01_15088.mzXML	Volunteer 2	Time9	Foot	Right
22E2_BE2_01_15089.mzXML	Volunteer 2	Time9	Foot	Right
22E3_BE3_01_15090.mzXML	Volunteer 2	Time9	Foot	Left
22E4_BE4_01_15091.mzXML	Volunteer 2	Time9	Foot	Left
5A10_RA10_01_14302.mzXML	Volunteer 2	Time1	Armpit	Right
5A11_RA11_01_14303.mzXML	Volunteer 2	Time1	Armpit	Left
5A12_RA12_01_14304.mzXML	Volunteer 2	Time1	Armpit	Left
5A5_RA5_01_14271.mzXML	Volunteer 2	Time1	Face	Right
5A6_RA6_01_14272.mzXML	Volunteer 2	Time1	Face	Right
5A7_RA7_01_14274.mzXML	Volunteer 2	Time1	Face	Left
5A8_RA8_01_14275.mzXML	Volunteer 2	Time1	Face	Left
5A9_RA9_01_14301.mzXML	Volunteer 2	Time1	Armpit	Right
5B1_RB1_01_14276.mzXML	Volunteer 2	Time1	Arm	Right
5B2_RB2_01_14277.mzXML	Volunteer 2	Time1	Arm	Right
5B3_RB3_01_14278.mzXML	Volunteer 2	Time1	Arm	Left
5B4_RB4_01_14279.mzXML	Volunteer 2	Time1	Arm	Left
5B5_RB5_01_14280.mzXML	Volunteer 2	Time1	Foot	Right
5B6_RB6_01_14281.mzXML	Volunteer 2	Time1	Foot	Right
5B7_RB7_01_14282.mzXML	Volunteer 2	Time1	Foot	Left
5B8_RB8_01_14283.mzXML	Volunteer 2	Time1	Foot	Left
6E10_BE10_01_13961.mzXML	Volunteer 2	Time2	Face	Left
6E11_BE11_01_13962.mzXML	Volunteer 2	Time2	Face	Left
6E12_BE12_01_13991.mzXML	Volunteer 2	Time2	Armpit	Right
6E8_BE8_01_13959.mzXML	Volunteer 2	Time2	Face	Right
6E9_BE9_01_13960.mzXML	Volunteer 2	Time2	Face	Right
6F1_BF1_01_13992.mzXML	Volunteer 2	Time2	Armpit	Right
6F10_BF10_01_13969.mzXML	Volunteer 2	Time2	Foot	Left
6F11_BF11_01_13970.mzXML	Volunteer 2	Time2	Foot	Left
6F2_BF2_01_13993.mzXML	Volunteer 2	Time2	Armpit	Left
6F3_BF3_01_13994.mzXML	Volunteer 2	Time2	Armpit	Left
6F4_BF4_01_13963.mzXML	Volunteer 2	Time2	Arm	Right
6F5_BF5_01_13964.mzXML	Volunteer 2	Time2	Arm	Right
6F6_BF6_01_13965.mzXML	Volunteer 2	Time2	Arm	Left
6F7_BF7_01_13966.mzXML	Volunteer 2	Time2	Arm	Left
6F8_BF8_01_13967.mzXML	Volunteer 2	Time2	Foot	Right
6F9_BF9_01_13968.mzXML	Volunteer 2	Time2	Foot	Right
8E10_BE10_01_14339.mzXML	Volunteer 2	Time3	Face	Left
8E11_BE11_01_14340.mzXML	Volunteer 2	Time3	Face	Left
8E12_BE12_01_14427.mzXML	Volunteer 2	Time3	Armpit	Right
8E8_BE8_01_14337.mzXML	Volunteer 2	Time3	Face	Right
8E9_BE9_01_14338.mzXML	Volunteer 2	Time3	Face	Right
8F1_BF1_01_14428.mzXML	Volunteer 2	Time3	Armpit	Right
8F10_BF10_01_14347.mzXML	Volunteer 2	Time3	Foot	Left
8F11_BF11_01_14348.mzXML	Volunteer 2	Time3	Foot	Left
8F2_BF2_01_14429.mzXML	Volunteer 2	Time3	Armpit	Left
8F3_BF3_01_14430.mzXML	Volunteer 2	Time3	Armpit	Left
8F4_BF4_01_14341.mzXML	Volunteer 2	Time3	Arm	Right
8F5_BF5_01_14342.mzXML	Volunteer 2	Time3	Arm	Right
8F6_BF6_01_14343.mzXML	Volunteer 2	Time3	Arm	Left
8F7_BF7_01_14344.mzXML	Volunteer 2	Time3	Arm	Left
8F8_BF8_01_14345.mzXML	Volunteer 2	Time3	Foot	Right
8F9_BF9_01_14346.mzXML	Volunteer 2	Time3	Foot	Right
11B10_RB10_01_12938.mzXML	Volunteer 3	Time4	Face	Left
11B11_RB11_01_12939.mzXML	Volunteer 3	Time4	Face	Left
11B12_BB12_01_32992.mzXML	Volunteer 3	Time4	Armpit	Right
11B8_RB8_01_12936.mzXML	Volunteer 3	Time4	Face	Right
11B9_RB9_01_12937.mzXML	Volunteer 3	Time4	Face	Right
11C1_BC1_01_32993.mzXML	Volunteer 3	Time4	Armpit	Right
11C10_RC10_01_12924.mzXML	Volunteer 3	Time4	Foot	Left
11C11_RC11_01_12925.mzXML	Volunteer 3	Time4	Foot	Left
11C2_BC2_01_32994.mzXML	Volunteer 3	Time4	Armpit	Left
11C3_BC3_01_32995.mzXML	Volunteer 3	Time4	Armpit	Left
11C4_RC4_01_12918.mzXML	Volunteer 3	Time4	Arm	Right
11C5_RC5_01_12919.mzXML	Volunteer 3	Time4	Arm	Right
11C6_RC6_01_12920.mzXML	Volunteer 3	Time4	Arm	Left
11C7_RC7_01_12921.mzXML	Volunteer 3	Time4	Arm	Left
11C8_RC8_01_12922.mzXML	Volunteer 3	Time4	Foot	Right
11C9_RC9_01_12923.mzXML	Volunteer 3	Time4	Foot	Right
13F11_RF11_01_13058.mzXML	Volunteer 3	Time5	Face	Right
13F12_RF12_01_13059.mzXML	Volunteer 3	Time5	Face	Right
13G1_RG1_01_13060.mzXML	Volunteer 3	Time5	Face	Left
13G10_RG10_01_13065.mzXML	Volunteer 3	Time5	Arm	Left
13G11_RG11_01_13066.mzXML	Volunteer 3	Time5	Foot	Right
13G12_RG12_01_13067.mzXML	Volunteer 3	Time5	Foot	Right
13G2_RG2_01_13061.mzXML	Volunteer 3	Time5	Face	Left
13G3_BG3_01_32853.mzXML	Volunteer 3	Time5	Armpit	Right
13G4_BG4_01_32854.mzXML	Volunteer 3	Time5	Armpit	Right
13G5_BG5_01_32855.mzXML	Volunteer 3	Time5	Armpit	Left
13G6_BG6_01_32856.mzXML	Volunteer 3	Time5	Armpit	Left
13G7_RG7_01_13062.mzXML	Volunteer 3	Time5	Arm	Right
13G8_RG8_01_13063.mzXML	Volunteer 3	Time5	Arm	Right
13G9_RG9_01_13064.mzXML	Volunteer 3	Time5	Arm	Left
13H1_RH1_01_13068.mzXML	Volunteer 3	Time5	Foot	Left
13H2_RH2_01_13069.mzXML	Volunteer 3	Time5	Foot	Left
17D1_RD1_01_13517.mzXML	Volunteer 3	Time6	Face	Right
17D10_RD10_01_13522.mzXML	Volunteer 3	Time6	Arm	Right
17D11_RD11_01_13523.mzXML	Volunteer 3	Time6	Arm	Left
17D12_RD12_01_13524.mzXML	Volunteer 3	Time6	Arm	Left
17D2_RD2_01_13518.mzXML	Volunteer 3	Time6	Face	Right
17D3_RD3_01_13519.mzXML	Volunteer 3	Time6	Face	Left
17D4_RD4_01_13520.mzXML	Volunteer 3	Time6	Face	Left
17D5_RD5_01_32875.mzXML	Volunteer 3	Time6	Armpit	Right
17D6_RD6_01_32876.mzXML	Volunteer 3	Time6	Armpit	Right
17D7_RD7_01_32877.mzXML	Volunteer 3	Time6	Armpit	Left
17D8_Rerun_RD8_01_32878.mzXML	Volunteer 3	Time6	Armpit	Left
17D9_RD9_01_13521.mzXML	Volunteer 3	Time6	Arm	Right
17E1_RE1_01_13525.mzXML	Volunteer 3	Time6	Foot	Right
17E2_RE2_01_13526.mzXML	Volunteer 3	Time6	Foot	Right
17E3_RE3_01_13527.mzXML	Volunteer 3	Time6	Foot	Left
17E4_RE4_01_13528.mzXML	Volunteer 3	Time6	Foot	Left
18E10_RE10_01_14579.mzXML	Volunteer 3	Time7	Armpit	Right
18E11_RE11_01_14580.mzXML	Volunteer 3	Time7	Armpit	Right
18E12_RE12_01_14581.mzXML	Volunteer 3	Time7	Armpit	Left
18E6_RE6_01_14550.mzXML	Volunteer 3	Time7	Face	Right
18E7_RE7_01_14551.mzXML	Volunteer 3	Time7	Face	Right
18E8_RE8_01_14552.mzXML	Volunteer 3	Time7	Face	Left
18E9_RE9_01_14553.mzXML	Volunteer 3	Time7	Face	Left
18F1_RF1_01_14582.mzXML	Volunteer 3	Time7	Armpit	Left
18F2_RF2_01_14554.mzXML	Volunteer 3	Time7	Arm	Right
18F3_RF3_01_14555.mzXML	Volunteer 3	Time7	Arm	Right
18F4_RF4_01_14556.mzXML	Volunteer 3	Time7	Arm	Left
18F5_RF5_01_14557.mzXML	Volunteer 3	Time7	Arm	Left
18F6_RF6_01_14558.mzXML	Volunteer 3	Time7	Foot	Right
18F7_RF7_01_14559.mzXML	Volunteer 3	Time7	Foot	Right
18F8_RF8_01_14560.mzXML	Volunteer 3	Time7	Foot	Left
18F9_RF9_01_14561.mzXML	Volunteer 3	Time7	Foot	Left
1D10_RD10_01_12666.mzXML	Volunteer 3	Time0	Face	Left
1D11_RD11_01_12691.mzXML	Volunteer 3	Time0	Armpit	Right
1D12_RD12_01_12692.mzXML	Volunteer 3	Time0	Armpit	Right
1D7_RD7_01_12646.mzXML	Volunteer 3	Time0	Face	Right
1D8_RD8_01_12652.mzXML	Volunteer 3	Time0	Face	Right
1D9_RD9_01_12660.mzXML	Volunteer 3	Time0	Face	Left
1E1_RE1_01_12693.mzXML	Volunteer 3	Time0	Armpit	Left
1E10_RE10_01_12719.mzXML	Volunteer 3	Time0	Foot	Left
1E2_RE2_01_12695.mzXML	Volunteer 3	Time0	Armpit	Left
1E3_RE3_01_12616.mzXML	Volunteer 3	Time0	Arm	Right
1E4_RE4_01_12624.mzXML	Volunteer 3	Time0	Arm	Right
1E5_RE5_01_12636.mzXML	Volunteer 3	Time0	Arm	Left
1E6_RE6_01_12641.mzXML	Volunteer 3	Time0	Arm	Left
1E7_RE7_01_12716.mzXML	Volunteer 3	Time0	Foot	Right
1E8_RE8_01_12717.mzXML	Volunteer 3	Time0	Foot	Right
1E9_RE9_01_12718.mzXML	Volunteer 3	Time0	Foot	Left
20F11_BF11_01_14609.mzXML	Volunteer 3	Time8	Face	Right
20F12_BF12_01_14606.mzXML	Volunteer 3	Time8	Face	Right
20G1_BG1_01_14607.mzXML	Volunteer 3	Time8	Face	Left
20G10_BG10_01_14613.mzXML	Volunteer 3	Time8	Arm	Left
20G11_BG11_01_14614.mzXML	Volunteer 3	Time8	Foot	Right
20G12_BG12_01_14615.mzXML	Volunteer 3	Time8	Foot	Right
20G2_BG2_01_14608.mzXML	Volunteer 3	Time8	Face	Left
20G3_BG3_01_14703.mzXML	Volunteer 3	Time8	Armpit	Right
20G4_BG4_01_14704.mzXML	Volunteer 3	Time8	Armpit	Right
20G5_BG5_01_14705.mzXML	Volunteer 3	Time8	Armpit	Left
20G6_BG6_01_14706.mzXML	Volunteer 3	Time8	Armpit	Left
20G7_BG7_01_14610.mzXML	Volunteer 3	Time8	Arm	Right
20G8_BG8_01_14611.mzXML	Volunteer 3	Time8	Arm	Right
20G9_BG9_01_14612.mzXML	Volunteer 3	Time8	Arm	Left
20H1_BH1_01_14616.mzXML	Volunteer 3	Time8	Foot	Left
20H2_BH2_01_14617.mzXML	Volunteer 3	Time8	Foot	Left
23F11_RF11_01_14971.mzXML	Volunteer 3	Time9	Face	Right
23F12_RF12_01_14972.mzXML	Volunteer 3	Time9	Face	Right
23G1_RG1_01_14973.mzXML	Volunteer 3	Time9	Face	Left
23G10_RG10_01_14979.mzXML	Volunteer 3	Time9	Arm	Left
23G11_RG11_01_14980.mzXML	Volunteer 3	Time9	Foot	Right
23G12_RG12_01_14981.mzXML	Volunteer 3	Time9	Foot	Right
23G2_RG2_01_14974.mzXML	Volunteer 3	Time9	Face	Left
23G3_RG3_01_15025.mzXML	Volunteer 3	Time9	Armpit	Right
23G4_RG4_01_15026.mzXML	Volunteer 3	Time9	Armpit	Right
23G5_RG5_01_15027.mzXML	Volunteer 3	Time9	Armpit	Left
23G6_RG6_01_15028.mzXML	Volunteer 3	Time9	Armpit	Left
23G7_RG7_01_14975.mzXML	Volunteer 3	Time9	Arm	Right
23G8_RG8_01_14976.mzXML	Volunteer 3	Time9	Arm	Right
23G9_RG9_01_14978.mzXML	Volunteer 3	Time9	Arm	Left
23H1_RH1_01_14982.mzXML	Volunteer 3	Time9	Foot	Left
23H2_RH2_01_14983.mzXML	Volunteer 3	Time9	Foot	Left
4E10_RE10_01_13742.mzXML	Volunteer 3	Time1	Face	Left
4E11_RE11_01_13743.mzXML	Volunteer 3	Time1	Face	Left
4E12_RE12_01_13784.mzXML	Volunteer 3	Time1	Armpit	Right
4E8_RE8_01_13740.mzXML	Volunteer 3	Time1	Face	Right
4E9_RE9_01_13741.mzXML	Volunteer 3	Time1	Face	Right
4F1_RF1_01_13785.mzXML	Volunteer 3	Time1	Armpit	Right
4F10_RF10_01_13750.mzXML	Volunteer 3	Time1	Foot	Left
4F11_RF11_01_13751.mzXML	Volunteer 3	Time1	Foot	Left
4F2_RF2_01_13786.mzXML	Volunteer 3	Time1	Armpit	Left
4F3_RF3_01_13787.mzXML	Volunteer 3	Time1	Armpit	Left
4F4_RF4_01_13744.mzXML	Volunteer 3	Time1	Arm	Right
4F5_RF5_01_13745.mzXML	Volunteer 3	Time1	Arm	Right
4F6_RF6_01_13746.mzXML	Volunteer 3	Time1	Arm	Left
4F7_RF7_01_13747.mzXML	Volunteer 3	Time1	Arm	Left
4F8_RF8_01_13748.mzXML	Volunteer 3	Time1	Foot	Right
4F9_RF9_01_13749.mzXML	Volunteer 3	Time1	Foot	Right
6G1_BG1_01_13945.mzXML	Volunteer 3	Time2	Face	Right
6G10_BG10_01_13950.mzXML	Volunteer 3	Time2	Arm	Right
6G11_BG11_01_13951.mzXML	Volunteer 3	Time2	Arm	Left
6G12_BG12_01_13952.mzXML	Volunteer 3	Time2	Arm	Left
6G2_BG2_01_13946.mzXML	Volunteer 3	Time2	Face	Right
6G3_BG3_01_13947.mzXML	Volunteer 3	Time2	Face	Left
6G4_BG4_01_13948.mzXML	Volunteer 3	Time2	Face	Left
6G5_BG5_01_13997.mzXML	Volunteer 3	Time2	Armpit	Right
6G6_BG6_01_13998.mzXML	Volunteer 3	Time2	Armpit	Right
6G7_BG7_01_13999.mzXML	Volunteer 3	Time2	Armpit	Left
6G8_BG8_01_14000.mzXML	Volunteer 3	Time2	Armpit	Left
6G9_BG9_01_13949.mzXML	Volunteer 3	Time2	Arm	Right
6H1_BH1_01_13953.mzXML	Volunteer 3	Time2	Foot	Right
6H2_BH2_01_13954.mzXML	Volunteer 3	Time2	Foot	Right
6H3_BH3_01_13955.mzXML	Volunteer 3	Time2	Foot	Left
6H4_BH4_01_13956.mzXML	Volunteer 3	Time2	Foot	Left
8D10_BD10_01_14424.mzXML	Volunteer 3	Time3	Armpit	Left
8D11_BD11_01_14356.mzXML	Volunteer 3	Time3	Arm	Right
8D12_BD12_01_14357.mzXML	Volunteer 3	Time3	Arm	Right
8D3_BD3_01_14352.mzXML	Volunteer 3	Time3	Face	Right
8D4_BD4_01_14353.mzXML	Volunteer 3	Time3	Face	Right
8D5_BD5_01_14354.mzXML	Volunteer 3	Time3	Face	Left
8D6_BD6_01_14355.mzXML	Volunteer 3	Time3	Face	Left
8D7_BD7_01_14421.mzXML	Volunteer 3	Time3	Armpit	Right
8D8_BD8_01_14422.mzXML	Volunteer 3	Time3	Armpit	Right
8D9_BD9_01_14423.mzXML	Volunteer 3	Time3	Armpit	Left
8E1_BE1_01_14358.mzXML	Volunteer 3	Time3	Arm	Left
8E2_BE2_01_14359.mzXML	Volunteer 3	Time3	Arm	Left
8E3_BE3_01_14360.mzXML	Volunteer 3	Time3	Foot	Right
8E4_BE4_01_14361.mzXML	Volunteer 3	Time3	Foot	Right
8E5_BE5_01_14363.mzXML	Volunteer 3	Time3	Foot	Left
8E6_BE6_01_14364.mzXML	Volunteer 3	Time3	Foot	Left
13A10_BA10_01_32844.mzXML	Volunteer 4	Time4	Armpit	Left
13A11_RA11_01_13040.mzXML	Volunteer 4	Time4	Arm	Right
13A12_RA12_01_13041.mzXML	Volunteer 4	Time4	Arm	Right
13A3_RA3_01_13036.mzXML	Volunteer 4	Time4	Face	Right
13A4_RA4_01_13037.mzXML	Volunteer 4	Time4	Face	Right
13A5_RA5_01_13038.mzXML	Volunteer 4	Time4	Face	Left
13A6_RA6_01_13039.mzXML	Volunteer 4	Time4	Face	Left
13A7_BA7_01_32841.mzXML	Volunteer 4	Time4	Armpit	Right
13A8_BA8_01_32842.mzXML	Volunteer 4	Time4	Armpit	Right
13A9_BA9_01_32843.mzXML	Volunteer 4	Time4	Armpit	Left
13B1_RB1_01_13073.mzXML	Volunteer 4	Time4	Arm	Left
13B2_RB2_01_13074.mzXML	Volunteer 4	Time4	Arm	Left
13B3_RB3_01_13075.mzXML	Volunteer 4	Time4	Foot	Right
13B4_RB4_01_13076.mzXML	Volunteer 4	Time4	Foot	Right
13B5_RB5_01_13077.mzXML	Volunteer 4	Time4	Foot	Left
13B6_RB6_01_13078.mzXML	Volunteer 4	Time4	Foot	Left
14F11_RF11_01_13405.mzXML	Volunteer 4	Time5	Face	Right
14F12_RF12_01_13406.mzXML	Volunteer 4	Time5	Face	Right
14G1_RG1_01_13407.mzXML	Volunteer 4	Time5	Face	Left
14G10_RG10_01_13412.mzXML	Volunteer 4	Time5	Arm	Left
14G11_RG11_01_13413.mzXML	Volunteer 4	Time5	Foot	Right
14G12_RG12_01_13414.mzXML	Volunteer 4	Time5	Foot	Right
14G2_RG2_01_13408.mzXML	Volunteer 4	Time5	Face	Left
14G3_GG3_01_32810.mzXML	Volunteer 4	Time5	Armpit	Right
14G4_GG4_01_32811.mzXML	Volunteer 4	Time5	Armpit	Right
14G5_GG5_01_32812.mzXML	Volunteer 4	Time5	Armpit	Left
14G6_GG6_01_32813.mzXML	Volunteer 4	Time5	Armpit	Left
14G7_RG7_01_13409.mzXML	Volunteer 4	Time5	Arm	Right
14G8_RG8_01_13410.mzXML	Volunteer 4	Time5	Arm	Right
14G9_RG9_01_13411.mzXML	Volunteer 4	Time5	Arm	Left
14H1_RH1_01_13415.mzXML	Volunteer 4	Time5	Foot	Left
14H2_RH2_01_13416.mzXML	Volunteer 4	Time5	Foot	Left
16E10_RE10_01_32932.mzXML	Volunteer 4	Time6	Armpit	Right
16E11_RE11_01_32933.mzXML	Volunteer 4	Time6	Armpit	Right
16E12_RE12_01_32934.mzXML	Volunteer 4	Time6	Armpit	Left
16E6_RE6_01_12784.mzXML	Volunteer 4	Time6	Face	Right
16E7_RE7_01_12785.mzXML	Volunteer 4	Time6	Face	Right
16E8_RE8_01_12786.mzXML	Volunteer 4	Time6	Face	Left
16E9_RE9_01_12787.mzXML	Volunteer 4	Time6	Face	Left
16F1_Rerun_RF1_01_32937.mzXML	Volunteer 4	Time6	Armpit	Left
16F2_RF2_01_12780.mzXML	Volunteer 4	Time6	Arm	Right
16F3_RF3_01_12781.mzXML	Volunteer 4	Time6	Arm	Right
16F4_RF4_01_12782.mzXML	Volunteer 4	Time6	Arm	Left
16F5_RF5_01_12783.mzXML	Volunteer 4	Time6	Arm	Left
16F6_RF6_01_12776.mzXML	Volunteer 4	Time6	Foot	Right
16F7_RF7_01_12777.mzXML	Volunteer 4	Time6	Foot	Right
16F8_RF8_01_12778.mzXML	Volunteer 4	Time6	Foot	Left
16F9_RF9_01_12779.mzXML	Volunteer 4	Time6	Foot	Left
19B10_RB10_01_14744.mzXML	Volunteer 4	Time7	Face	Left
19B11_RB11_01_14745.mzXML	Volunteer 4	Time7	Face	Left
19B12_RB12_01_14786.mzXML	Volunteer 4	Time7	Armpit	Right
19B8_RB8_01_14742.mzXML	Volunteer 4	Time7	Face	Right
19B9_RB9_01_14743.mzXML	Volunteer 4	Time7	Face	Right
19C1_RC1_01_14787.mzXML	Volunteer 4	Time7	Armpit	Right
19C10_RC10_01_14752.mzXML	Volunteer 4	Time7	Foot	Left
19C11_RC11_01_14753.mzXML	Volunteer 4	Time7	Foot	Left
19C2_RC2_01_14788.mzXML	Volunteer 4	Time7	Armpit	Left
19C3_RC3_01_14789.mzXML	Volunteer 4	Time7	Armpit	Left
19C4_RC4_01_14746.mzXML	Volunteer 4	Time7	Arm	Right
19C5_RC5_01_14747.mzXML	Volunteer 4	Time7	Arm	Right
19C6_RC6_01_14748.mzXML	Volunteer 4	Time7	Arm	Left
19C7_RC7_01_14749.mzXML	Volunteer 4	Time7	Arm	Left
19C8_RC8_01_14750.mzXML	Volunteer 4	Time7	Foot	Right
19C9_RC9_01_14751.mzXML	Volunteer 4	Time7	Foot	Right
1F1_RF1_01_12600.mzXML	Volunteer 4	Time0	Face	Right
1F10_RF10_01_12722.mzXML	Volunteer 4	Time0	Arm	Right
1F11_RF11_01_12670.mzXML	Volunteer 4	Time0	Arm	Left
1F12_RF12_01_12672.mzXML	Volunteer 4	Time0	Arm	Left
1F2_RF2_01_12606.mzXML	Volunteer 4	Time0	Face	Right
1F3_RF3_01_12617.mzXML	Volunteer 4	Time0	Face	Left
1F4_RF4_01_12625.mzXML	Volunteer 4	Time0	Face	Left
1F5_RF5_01_12699.mzXML	Volunteer 4	Time0	Armpit	Right
1F6_RF6_01_12700.mzXML	Volunteer 4	Time0	Armpit	Right
1F7_RF7_01_12702.mzXML	Volunteer 4	Time0	Armpit	Left
1F8_RF8_01_12703.mzXML	Volunteer 4	Time0	Armpit	Left
1F9_RF9_01_12721.mzXML	Volunteer 4	Time0	Arm	Right
1G1_RG1_01_12601.mzXML	Volunteer 4	Time0	Foot	Right
1G2_RG2_01_12607.mzXML	Volunteer 4	Time0	Foot	Right
1G3_RG3_01_12618.mzXML	Volunteer 4	Time0	Foot	Left
1G4_RG4_01_12626.mzXML	Volunteer 4	Time0	Foot	Left
21E10_BE10_01_14912.mzXML	Volunteer 4	Time8	Armpit	Right
21E11_BE11_01_14913.mzXML	Volunteer 4	Time8	Armpit	Right
21E12_BE12_01_14914.mzXML	Volunteer 4	Time8	Armpit	Left
21E6_BE6_01_14848.mzXML	Volunteer 4	Time8	Face	Right
21E7_BE7_01_14849.mzXML	Volunteer 4	Time8	Face	Right
21E8_BE8_01_14850.mzXML	Volunteer 4	Time8	Face	Left
21E9_BE9_01_14851.mzXML	Volunteer 4	Time8	Face	Left
21F1_BF1_01_14915.mzXML	Volunteer 4	Time8	Armpit	Left
21F2_BF2_01_14852.mzXML	Volunteer 4	Time8	Arm	Right
21F3_BF3_01_14853.mzXML	Volunteer 4	Time8	Arm	Right
21F4_BF4_01_14854.mzXML	Volunteer 4	Time8	Arm	Left
21F5_BF5_01_14855.mzXML	Volunteer 4	Time8	Arm	Left
21F6_BF6_01_14856.mzXML	Volunteer 4	Time8	Foot	Right
21F7_BF7_01_14857.mzXML	Volunteer 4	Time8	Foot	Right
21F8_BF8_01_14858.mzXML	Volunteer 4	Time8	Foot	Left
21F9_BF9_01_14859.mzXML	Volunteer 4	Time8	Foot	Left
23A10_RA10_01_15004.mzXML	Volunteer 4	Time9	Armpit	Left
23A11_RA11_01_14990.mzXML	Volunteer 4	Time9	Arm	Right
23A12_RA12_01_14992.mzXML	Volunteer 4	Time9	Arm	Right
23A3_RA3_01_14986.mzXML	Volunteer 4	Time9	Face	Right
23A4_RA4_01_14987.mzXML	Volunteer 4	Time9	Face	Right
23A5_RA5_01_14988.mzXML	Volunteer 4	Time9	Face	Left
23A6_RA6_01_14989.mzXML	Volunteer 4	Time9	Face	Left
23A7_RA7_01_15001.mzXML	Volunteer 4	Time9	Armpit	Right
23A8_RA8_01_15002.mzXML	Volunteer 4	Time9	Armpit	Right
23A9_RA9_01_15003.mzXML	Volunteer 4	Time9	Armpit	Left
23B1_RB1_01_14993.mzXML	Volunteer 4	Time9	Arm	Left
23B2_RB2_01_14994.mzXML	Volunteer 4	Time9	Arm	Left
23B3_RB3_01_14995.mzXML	Volunteer 4	Time9	Foot	Right
23B4_RB4_01_14996.mzXML	Volunteer 4	Time9	Foot	Right
23B5_RB5_01_14997.mzXML	Volunteer 4	Time9	Foot	Left
23B6_RB6_01_14998.mzXML	Volunteer 4	Time9	Foot	Left
5E10_RE10_01_14288.mzXML	Volunteer 4	Time1	Face	Left
5E11_RE11_01_14289.mzXML	Volunteer 4	Time1	Face	Left
5E12_RE12_01_14319.mzXML	Volunteer 4	Time1	Armpit	Right
5E8_RE8_01_14286.mzXML	Volunteer 4	Time1	Face	Right
5E9_RE9_01_14287.mzXML	Volunteer 4	Time1	Face	Right
5F1_RF1_01_14320.mzXML	Volunteer 4	Time1	Armpit	Right
5F10_RF10_01_14296.mzXML	Volunteer 4	Time1	Foot	Left
5F11_RF11_01_14297.mzXML	Volunteer 4	Time1	Foot	Left
5F2_RF2_01_14321.mzXML	Volunteer 4	Time1	Armpit	Left
5F3_RF3_01_14322.mzXML	Volunteer 4	Time1	Armpit	Left
5F4_RF4_01_14290.mzXML	Volunteer 4	Time1	Arm	Right
5F5_RF5_01_14291.mzXML	Volunteer 4	Time1	Arm	Right
5F6_RF6_01_14292.mzXML	Volunteer 4	Time1	Arm	Left
5F7_RF7_01_14293.mzXML	Volunteer 4	Time1	Arm	Left
5F8_RF8_01_14294.mzXML	Volunteer 4	Time1	Foot	Right
5F9_RF9_01_14295.mzXML	Volunteer 4	Time1	Foot	Right
7D10_BD10_01_14209.mzXML	Volunteer 4	Time2	Armpit	Left
7D11_BD11_01_14153.mzXML	Volunteer 4	Time2	Arm	Right
7D12_BD12_01_14154.mzXML	Volunteer 4	Time2	Arm	Right
7D3_BD3_01_14149.mzXML	Volunteer 4	Time2	Face	Right
7D4_BD4_01_14150.mzXML	Volunteer 4	Time2	Face	Right
7D5_BD5_01_14151.mzXML	Volunteer 4	Time2	Face	Left
7D6_BD6_01_14152.mzXML	Volunteer 4	Time2	Face	Left
7D7_BD7_01_14206.mzXML	Volunteer 4	Time2	Armpit	Right
7D8_BD8_01_14207.mzXML	Volunteer 4	Time2	Armpit	Right
7D9_BD9_01_14208.mzXML	Volunteer 4	Time2	Armpit	Left
7E1_BE1_01_14155.mzXML	Volunteer 4	Time2	Arm	Left
7E2_BE2_01_14156.mzXML	Volunteer 4	Time2	Arm	Left
7E3_BE3_01_14157.mzXML	Volunteer 4	Time2	Foot	Right
7E4_BE4_01_14158.mzXML	Volunteer 4	Time2	Foot	Right
7E5_BE5_01_14159.mzXML	Volunteer 4	Time2	Foot	Left
7E6_BE6_01_14160.mzXML	Volunteer 4	Time2	Foot	Left
9E10_RE10_01_14099.mzXML	Volunteer 4	Time3	Armpit	Right
9E11_RE11_01_14100.mzXML	Volunteer 4	Time3	Armpit	Right
9E12_RE12_01_14101.mzXML	Volunteer 4	Time3	Armpit	Left
9E6_RE6_01_14053.mzXML	Volunteer 4	Time3	Face	Right
9E7_RE7_01_14054.mzXML	Volunteer 4	Time3	Face	Right
9E8_RE8_01_14055.mzXML	Volunteer 4	Time3	Face	Left
9E9_RE9_01_14056.mzXML	Volunteer 4	Time3	Face	Left
9F1_RF1_01_14102.mzXML	Volunteer 4	Time3	Armpit	Left
9F2_RF2_01_14057.mzXML	Volunteer 4	Time3	Arm	Right
9F3_RF3_01_14058.mzXML	Volunteer 4	Time3	Arm	Right
9F4_RF4_01_14059.mzXML	Volunteer 4	Time3	Arm	Left
9F5_RF5_01_14060.mzXML	Volunteer 4	Time3	Arm	Left
9F6_RF6_01_14061.mzXML	Volunteer 4	Time3	Foot	Right
9F7_RF7_01_14062.mzXML	Volunteer 4	Time3	Foot	Right
9F8_RF8_01_14063.mzXML	Volunteer 4	Time3	Foot	Left
9F9_RF9_01_14064.mzXML	Volunteer 4	Time3	Foot	Left
AB11_RB11_01_15705.mzXML	Volunteer 4	Time0.5	Face	Right
AB12_RB12_01_15706.mzXML	Volunteer 4	Time0.5	Face	Right
AC1_RC1_01_15707.mzXML	Volunteer 4	Time0.5	Face	Left
AC10_RC10_01_15712.mzXML	Volunteer 4	Time0.5	Arm	Left
AC11_RC11_01_15713.mzXML	Volunteer 4	Time0.5	Foot	Right
AC12_RC12_01_15714.mzXML	Volunteer 4	Time0.5	Foot	Right
AC2_RC2_01_15708.mzXML	Volunteer 4	Time0.5	Face	Left
AC3_RC3_01_15756.mzXML	Volunteer 4	Time0.5	Armpit	Right
AC4_RC4_01_15757.mzXML	Volunteer 4	Time0.5	Armpit	Right
AC5_RC5_01_15758.mzXML	Volunteer 4	Time0.5	Armpit	Left
AC6_RC6_01_15759.mzXML	Volunteer 4	Time0.5	Armpit	Left
AC7_RC7_01_15709.mzXML	Volunteer 4	Time0.5	Arm	Right
AC8_RC8_01_15710.mzXML	Volunteer 4	Time0.5	Arm	Right
AC9_RC9_01_15711.mzXML	Volunteer 4	Time0.5	Arm	Left
AD1_RD1_01_15715.mzXML	Volunteer 4	Time0.5	Foot	Left
AD2_RD2_01_15716.mzXML	Volunteer 4	Time0.5	Foot	Left
AG10_RG10_01_15778.mzXML	Volunteer 4	Time1.5	Armpit	Left
AG11_RG11_01_15696.mzXML	Volunteer 4	Time1.5	Arm	Right
AG12_RG12_01_15697.mzXML	Volunteer 4	Time1.5	Arm	Right
AG3_RG3_01_15692.mzXML	Volunteer 4	Time1.5	Face	Right
AG4_RG4_01_15693.mzXML	Volunteer 4	Time1.5	Face	Right
AG5_RG5_01_15694.mzXML	Volunteer 4	Time1.5	Face	Left
AG6_RG6_01_15695.mzXML	Volunteer 4	Time1.5	Face	Left
AG7_RG7_01_15775.mzXML	Volunteer 4	Time1.5	Armpit	Right
AG8_RG8_01_15776.mzXML	Volunteer 4	Time1.5	Armpit	Right
AG9_RG9_01_15777.mzXML	Volunteer 4	Time1.5	Armpit	Left
AH1_RH1_01_15698.mzXML	Volunteer 4	Time1.5	Arm	Left
AH2_RH2_01_15699.mzXML	Volunteer 4	Time1.5	Arm	Left
AH3_RH3_01_15700.mzXML	Volunteer 4	Time1.5	Foot	Right
AH4_RH4_01_15701.mzXML	Volunteer 4	Time1.5	Foot	Right
AH5_RH5_01_15702.mzXML	Volunteer 4	Time1.5	Foot	Left
AH6_RH6_01_15703.mzXML	Volunteer 4	Time1.5	Foot	Left
BE10_BE10_01_15227.mzXML	Volunteer 4	Time2.5	Face	Left
BE11_BE11_01_15228.mzXML	Volunteer 4	Time2.5	Face	Left
BE12_BE12_01_15300.mzXML	Volunteer 4	Time2.5	Armpit	Right
BE8_BE8_01_15225.mzXML	Volunteer 4	Time2.5	Face	Right
BE9_BE9_01_15226.mzXML	Volunteer 4	Time2.5	Face	Right
BF1_BF1_01_15301.mzXML	Volunteer 4	Time2.5	Armpit	Right
BF10_BF10_01_15235.mzXML	Volunteer 4	Time2.5	Foot	Left
BF11_BF11_01_15236.mzXML	Volunteer 4	Time2.5	Foot	Left
BF2_BF2_01_15302.mzXML	Volunteer 4	Time2.5	Armpit	Left
BF3_BF3_01_15303.mzXML	Volunteer 4	Time2.5	Armpit	Left
BF4_BF4_01_15229.mzXML	Volunteer 4	Time2.5	Arm	Right
BF5_BF5_01_15230.mzXML	Volunteer 4	Time2.5	Arm	Right
BF6_BF6_01_15231.mzXML	Volunteer 4	Time2.5	Arm	Left
BF7_BF7_01_15232.mzXML	Volunteer 4	Time2.5	Arm	Left
BF8_BF8_01_15233.mzXML	Volunteer 4	Time2.5	Foot	Right
BF9_BF9_01_15234.mzXML	Volunteer 4	Time2.5	Foot	Right
CA10_BA10_01_35760.mzXML	Volunteer 4	Time3.5	Armpit	Left
CA11_RA11_01_15629.mzXML	Volunteer 4	Time3.5	Arm	Right
CA12_RA12_01_15631.mzXML	Volunteer 4	Time3.5	Arm	Right
CA3_RA3_01_15625.mzXML	Volunteer 4	Time3.5	Face	Right
CA4_RA4_01_15626.mzXML	Volunteer 4	Time3.5	Face	Right
CA5_RA5_01_15627.mzXML	Volunteer 4	Time3.5	Face	Left
CA6_RA6_01_15628.mzXML	Volunteer 4	Time3.5	Face	Left
CA7_BA7_01_35757.mzXML	Volunteer 4	Time3.5	Armpit	Right
CA8_BA8_01_35758.mzXML	Volunteer 4	Time3.5	Armpit	Right
CA9_BA9_01_35805.mzXML	Volunteer 4	Time3.5	Armpit	Left
CB1_RB1_01_15632.mzXML	Volunteer 4	Time3.5	Arm	Left
CB2_RB2_01_15633.mzXML	Volunteer 4	Time3.5	Arm	Left
CB3_RB3_01_15634.mzXML	Volunteer 4	Time3.5	Foot	Right
CB4_RB4_01_15635.mzXML	Volunteer 4	Time3.5	Foot	Right
CB5_RB5_01_15636.mzXML	Volunteer 4	Time3.5	Foot	Left
CB6_RB6_01_15637.mzXML	Volunteer 4	Time3.5	Foot	Left
CF11_RF11_01_15569.mzXML	Volunteer 4	Time4.5	Face	Right
CF12_RF12_01_15570.mzXML	Volunteer 4	Time4.5	Face	Right
CG1_RG1_01_15571.mzXML	Volunteer 4	Time4.5	Face	Left
CG10_RG10_01_15576.mzXML	Volunteer 4	Time4.5	Arm	Left
CG11_RG11_01_15577.mzXML	Volunteer 4	Time4.5	Foot	Right
CG12_RG12_01_15578.mzXML	Volunteer 4	Time4.5	Foot	Right
CG2_RG2_01_15572.mzXML	Volunteer 4	Time4.5	Face	Left
CG3_BG3_01_35930.mzXML	Volunteer 4	Time4.5	Armpit	Right
CG4_BG4_01_35782.mzXML	Volunteer 4	Time4.5	Armpit	Right
CG5_BG5_01_35783.mzXML	Volunteer 4	Time4.5	Armpit	Left
CG6_01_35803.mzXML	Volunteer 4	Time4.5	Armpit	Left
CG7_RG7_01_15573.mzXML	Volunteer 4	Time4.5	Arm	Right
CG8_RG8_01_15574.mzXML	Volunteer 4	Time4.5	Arm	Right
CG9_RG9_01_15575.mzXML	Volunteer 4	Time4.5	Arm	Left
CH1_RH1_01_15579.mzXML	Volunteer 4	Time4.5	Foot	Left
CH2_RH2_01_15580.mzXML	Volunteer 4	Time4.5	Foot	Left
DD1_RD1_01_15352.mzXML	Volunteer 4	Time5.5	Face	Right
DD10_RD10_01_15359.mzXML	Volunteer 4	Time5.5	Arm	Right
DD11_RD11_01_15360.mzXML	Volunteer 4	Time5.5	Arm	Left
DD12_RD12_01_15361.mzXML	Volunteer 4	Time5.5	Arm	Left
DD2_RD2_01_15355.mzXML	Volunteer 4	Time5.5	Face	Right
DD3_RD3_01_15356.mzXML	Volunteer 4	Time5.5	Face	Left
DD4_RD4_01_15357.mzXML	Volunteer 4	Time5.5	Face	Left
DD5_RD5_01_35828.mzXML	Volunteer 4	Time5.5	Armpit	Right
DD6_RD6_01_35829.mzXML	Volunteer 4	Time5.5	Armpit	Right
DD7_RD7_01_35830.mzXML	Volunteer 4	Time5.5	Armpit	Left
DD8_RD8_01_35831.mzXML	Volunteer 4	Time5.5	Armpit	Left
DD9_RD9_01_15358.mzXML	Volunteer 4	Time5.5	Arm	Right
DE1_RE1_01_15362.mzXML	Volunteer 4	Time5.5	Foot	Right
DE2_RE2_01_15363.mzXML	Volunteer 4	Time5.5	Foot	Right
DE3_RE3_01_15364.mzXML	Volunteer 4	Time5.5	Foot	Left
DE4_RE4_01_15365.mzXML	Volunteer 4	Time5.5	Foot	Left
DF11_RF11_01_15383.mzXML	Volunteer 4	Time6.5	Face	Right
DF12_RF12_01_15384.mzXML	Volunteer 4	Time6.5	Face	Right
DG1_RG1_01_15385.mzXML	Volunteer 4	Time6.5	Face	Left
DG10_RG10_01_15390.mzXML	Volunteer 4	Time6.5	Arm	Left
DG11_RG11_01_15391.mzXML	Volunteer 4	Time6.5	Foot	Right
DG12_RG12_01_15392.mzXML	Volunteer 4	Time6.5	Foot	Right
DG2_RG2_01_15386.mzXML	Volunteer 4	Time6.5	Face	Left
DG3_RG3_01_15420.mzXML	Volunteer 4	Time6.5	Armpit	Right
DG4_RG4_01_15421.mzXML	Volunteer 4	Time6.5	Armpit	Right
DG5_RG5_01_15422.mzXML	Volunteer 4	Time6.5	Armpit	Left
DG6_RG6_01_15423.mzXML	Volunteer 4	Time6.5	Armpit	Left
DG7_RG7_01_15387.mzXML	Volunteer 4	Time6.5	Arm	Right
DG8_RG8_01_15388.mzXML	Volunteer 4	Time6.5	Arm	Right
DG9_RG9_01_15389.mzXML	Volunteer 4	Time6.5	Arm	Left
DH1_RH1_01_15393.mzXML	Volunteer 4	Time6.5	Foot	Left
DH2_RH2_01_15394.mzXML	Volunteer 4	Time6.5	Foot	Left
EF11_BF11_01_15506.mzXML	Volunteer 4	Time8.5	Blank
EF12_BF12_01_15465.mzXML	Volunteer 4	Time8.5	Face	Right
EG1_BG1_01_15466.mzXML	Volunteer 4	Time8.5	Face	Right
EG10_BG10_01_15471.mzXML	Volunteer 4	Time8.5	Arm	Left
EG11_BG11_01_15472.mzXML	Volunteer 4	Time8.5	Arm	Left
EG12_BG12_01_15473.mzXML	Volunteer 4	Time8.5	Foot	Right
EG2_BG2_01_15467.mzXML	Volunteer 4	Time8.5	Face	Left
EG3_BG3_01_15468.mzXML	Volunteer 4	Time8.5	Face	Left
EG4_BG4_01_15559.mzXML	Volunteer 4	Time8.5	Armpit	Right
EG5_BG5_01_15560.mzXML	Volunteer 4	Time8.5	Armpit	Right
EG6_BG6_01_15561.mzXML	Volunteer 4	Time8.5	Armpit	Left
EG7_BG7_01_15562.mzXML	Volunteer 4	Time8.5	Armpit	Left
EG8_BG8_01_15469.mzXML	Volunteer 4	Time8.5	Arm	Right
EG9_BG9_01_15470.mzXML	Volunteer 4	Time8.5	Arm	Right
EH1_BH1_01_15474.mzXML	Volunteer 4	Time8.5	Foot	Right
EH2_BH2_01_15475.mzXML	Volunteer 4	Time8.5	Foot	Left
EH3_BH3_01_15476.mzXML	Volunteer 4	Time8.5	Foot	Left
11F11_RF11_01_12973.mzXML	Volunteer 5	Time4	Face	Right
11F12_RF12_01_12974.mzXML	Volunteer 5	Time4	Face	Right
11G1_RG1_01_12977.mzXML	Volunteer 5	Time4	Face	Left
11G10_RG10_01_12982.mzXML	Volunteer 5	Time4	Arm	Left
11G11_RG11_01_12983.mzXML	Volunteer 5	Time4	Foot	Right
11G12_RG12_01_12984.mzXML	Volunteer 5	Time4	Foot	Right
11G2_RG2_01_12978.mzXML	Volunteer 5	Time4	Face	Left
11G3_BG3_01_33012.mzXML	Volunteer 5	Time4	Armpit	Right
11G4_BG4_01_33013.mzXML	Volunteer 5	Time4	Armpit	Right
11G5_BG5_01_33014.mzXML	Volunteer 5	Time4	Armpit	Left
11G6_BG6_01_33015.mzXML	Volunteer 5	Time4	Armpit	Left
11G7_RG7_01_12979.mzXML	Volunteer 5	Time4	Arm	Right
11G8_RG8_01_12980.mzXML	Volunteer 5	Time4	Arm	Right
11G9_RG9_01_12981.mzXML	Volunteer 5	Time4	Arm	Left
11H1_RH1_01_12987.mzXML	Volunteer 5	Time4	Foot	Left
11H2_RH2_01_12988.mzXML	Volunteer 5	Time4	Foot	Left
15B10_RB10_01_13191.mzXML	Volunteer 5	Time5	Face	Left
15B11_RB11_01_13192.mzXML	Volunteer 5	Time5	Face	Left
15B12_BB12_01_32968.mzXML	Volunteer 5	Time5	Armpit	Right
15B8_RB8_01_13189.mzXML	Volunteer 5	Time5	Face	Right
15B9_RB9_01_13190.mzXML	Volunteer 5	Time5	Face	Right
15C1_BC1_01_32970.mzXML	Volunteer 5	Time5	Armpit	Right
15C10_RC10_01_13199.mzXML	Volunteer 5	Time5	Foot	Left
15C11_RC11_01_13200.mzXML	Volunteer 5	Time5	Foot	Left
15C2_BC2_01_32971.mzXML	Volunteer 5	Time5	Armpit	Left
15C3_BC3_01_32972.mzXML	Volunteer 5	Time5	Armpit	Left
15C4_RC4_01_13193.mzXML	Volunteer 5	Time5	Arm	Right
15C5_RC5_01_13194.mzXML	Volunteer 5	Time5	Arm	Right
15C6_RC6_01_13195.mzXML	Volunteer 5	Time5	Arm	Left
15C7_RC7_01_13196.mzXML	Volunteer 5	Time5	Arm	Left
15C8_RC8_01_13197.mzXML	Volunteer 5	Time5	Foot	Right
15C9_RC9_01_13198.mzXML	Volunteer 5	Time5	Foot	Right
17B10_RB10_01_13490.mzXML	Volunteer 5	Time6	Face	Left
17B11_RB11_01_13491.mzXML	Volunteer 5	Time6	Face	Left
17B12_RB12_01_32867.mzXML	Volunteer 5	Time6	Armpit	Right
17B8_RB8_01_13488.mzXML	Volunteer 5	Time6	Face	Right
17B9_RB9_01_13489.mzXML	Volunteer 5	Time6	Face	Right
17C1_RC1_01_32868.mzXML	Volunteer 5	Time6	Armpit	Right
17C10_RC10_01_13498.mzXML	Volunteer 5	Time6	Foot	Left
17C11_RC11_01_13499.mzXML	Volunteer 5	Time6	Foot	Left
17C2_RC2_01_32869.mzXML	Volunteer 5	Time6	Armpit	Left
17C3_RC3_01_32870.mzXML	Volunteer 5	Time6	Armpit	Left
17C4_RC4_01_13492.mzXML	Volunteer 5	Time6	Arm	Right
17C5_RC5_01_13493.mzXML	Volunteer 5	Time6	Arm	Right
17C6_RC6_01_13494.mzXML	Volunteer 5	Time6	Arm	Left
17C7_RC7_01_13495.mzXML	Volunteer 5	Time6	Arm	Left
17C8_RC8_01_13496.mzXML	Volunteer 5	Time6	Foot	Right
17C9_RC9_01_13497.mzXML	Volunteer 5	Time6	Foot	Right
19F11_RF11_01_14714.mzXML	Volunteer 5	Time7	Face	Right
19F12_RF12_01_14715.mzXML	Volunteer 5	Time7	Face	Right
19G1_RG1_01_14716.mzXML	Volunteer 5	Time7	Face	Left
19G10_RG10_01_14721.mzXML	Volunteer 5	Time7	Arm	Left
19G11_RG11_01_14722.mzXML	Volunteer 5	Time7	Foot	Right
19G12_RG12_01_14723.mzXML	Volunteer 5	Time7	Foot	Right
19G2_RG2_01_14717.mzXML	Volunteer 5	Time7	Face	Left
19G3_RG3_01_14804.mzXML	Volunteer 5	Time7	Armpit	Right
19G4_RG4_01_14805.mzXML	Volunteer 5	Time7	Armpit	Right
19G5_RG5_01_14806.mzXML	Volunteer 5	Time7	Armpit	Left
19G6_RG6_01_14807.mzXML	Volunteer 5	Time7	Armpit	Left
19G7_RG7_01_14718.mzXML	Volunteer 5	Time7	Arm	Right
19G8_RG8_01_14719.mzXML	Volunteer 5	Time7	Arm	Right
19G9_RG9_01_14720.mzXML	Volunteer 5	Time7	Arm	Left
19H1_RH1_01_14724.mzXML	Volunteer 5	Time7	Foot	Left
19H2_RH2_01_14725.mzXML	Volunteer 5	Time7	Foot	Left
1G10_RG10_01_12707.mzXML	Volunteer 5	Time0	Armpit	Right
1G11_RG11_01_12708.mzXML	Volunteer 5	Time0	Armpit	Right
1G12_RG12_01_12710.mzXML	Volunteer 5	Time0	Armpit	Left
1G6_RG6_01_12642.mzXML	Volunteer 5	Time0	Face	Right
1G7_RG7_01_12648.mzXML	Volunteer 5	Time0	Face	Right
1G8_RG8_01_12654.mzXML	Volunteer 5	Time0	Face	Left
1G9_RG9_01_12663.mzXML	Volunteer 5	Time0	Face	Left
1H1_RH1_01_12711.mzXML	Volunteer 5	Time0	Armpit	Left
1H2_RH2_01_12608.mzXML	Volunteer 5	Time0	Arm	Right
1H3_RH3_01_12619.mzXML	Volunteer 5	Time0	Arm	Right
1H4_RH4_01_12627.mzXML	Volunteer 5	Time0	Arm	Left
1H5_RH5_01_12637.mzXML	Volunteer 5	Time0	Arm	Left
1H6_RH6_01_12643.mzXML	Volunteer 5	Time0	Foot	Right
1H7_RH7_01_12649.mzXML	Volunteer 5	Time0	Foot	Right
1H8_RH8_01_12655.mzXML	Volunteer 5	Time0	Foot	Left
1H9_RH9_01_12664.mzXML	Volunteer 5	Time0	Foot	Left
21B10_BB10_01_14836.mzXML	Volunteer 5	Time8	Face	Left
21B11_BB11_01_14837.mzXML	Volunteer 5	Time8	Face	Left
21B12_BB12_01_14899.mzXML	Volunteer 5	Time8	Armpit	Right
21B8_BB8_01_14834.mzXML	Volunteer 5	Time8	Face	Right
21B9_BB9_01_14835.mzXML	Volunteer 5	Time8	Face	Right
21C1_BC1_01_14900.mzXML	Volunteer 5	Time8	Armpit	Right
21C10_BC10_01_14844.mzXML	Volunteer 5	Time8	Foot	Left
21C11_BC11_01_14845.mzXML	Volunteer 5	Time8	Foot	Left
21C2_BC2_01_14902.mzXML	Volunteer 5	Time8	Armpit	Left
21C3_BC3_01_14903.mzXML	Volunteer 5	Time8	Armpit	Left
21C4_BC4_01_14838.mzXML	Volunteer 5	Time8	Arm	Right
21C5_BC5_01_14839.mzXML	Volunteer 5	Time8	Arm	Right
21C6_BC6_01_14840.mzXML	Volunteer 5	Time8	Arm	Left
21C7_BC7_01_14841.mzXML	Volunteer 5	Time8	Arm	Left
21C8_BC8_01_14842.mzXML	Volunteer 5	Time8	Foot	Right
21C9_BC9_01_14843.mzXML	Volunteer 5	Time8	Foot	Right
24D1_RD1_01_15143.mzXML	Volunteer 5	Time9	Face	Right
24D10_RD10_01_15148.mzXML	Volunteer 5	Time9	Arm	Right
24D11_RD11_01_15149.mzXML	Volunteer 5	Time9	Arm	Left
24D12_RD12_01_15150.mzXML	Volunteer 5	Time9	Arm	Left
24D2_RD2_01_15144.mzXML	Volunteer 5	Time9	Face	Right
24D3_RD3_01_15145.mzXML	Volunteer 5	Time9	Face	Left
24D4_RD4_01_15146.mzXML	Volunteer 5	Time9	Face	Left
24D5_RD5_01_15198.mzXML	Volunteer 5	Time9	Armpit	Right
24D6_RD6_01_15199.mzXML	Volunteer 5	Time9	Armpit	Right
24D7_RD7_01_15200.mzXML	Volunteer 5	Time9	Armpit	Left
24D8_RD8_01_15201.mzXML	Volunteer 5	Time9	Armpit	Left
24D9_RD9_01_15147.mzXML	Volunteer 5	Time9	Arm	Right
24E1_RE1_01_15151.mzXML	Volunteer 5	Time9	Foot	Right
24E2_RE2_01_15152.mzXML	Volunteer 5	Time9	Foot	Right
24E3_RE3_01_15153.mzXML	Volunteer 5	Time9	Foot	Left
24E4_RE4_01_15154.mzXML	Volunteer 5	Time9	Foot	Left
3E10_RE10_01_13877.mzXML	Volunteer 5	Time1	Armpit	Left
3E11_RE11_01_13878.mzXML	Volunteer 5	Time1	Armpit	Left
3E12_RE12_01_13852.mzXML	Volunteer 5	Time1	Arm	Right
3E4_RE4_01_13848.mzXML	Volunteer 5	Time1	Face	Right
3E5_RE5_01_13849.mzXML	Volunteer 5	Time1	Face	Right
3E6_RE6_01_13850.mzXML	Volunteer 5	Time1	Face	Left
3E7_RE7_01_13851.mzXML	Volunteer 5	Time1	Face	Left
3E8_RE8_01_13875.mzXML	Volunteer 5	Time1	Armpit	Right
3E9_RE9_01_13876.mzXML	Volunteer 5	Time1	Armpit	Right
3F1_RF1_01_13853.mzXML	Volunteer 5	Time1	Arm	Right
3F2_RF2_01_13854.mzXML	Volunteer 5	Time1	Arm	Left
3F3_RF3_01_13855.mzXML	Volunteer 5	Time1	Arm	Left
3F4_RF4_01_13856.mzXML	Volunteer 5	Time1	Foot	Right
3F5_RF5_01_13857.mzXML	Volunteer 5	Time1	Foot	Right
3F6_RF6_01_13858.mzXML	Volunteer 5	Time1	Foot	Left
3F7_RF7_01_13859.mzXML	Volunteer 5	Time1	Foot	Left
6B10_BB10_01_13931.mzXML	Volunteer 5	Time2	Face	Right
6B11_BB11_01_13932.mzXML	Volunteer 5	Time2	Face	Right
6B12_BB12_01_13933.mzXML	Volunteer 5	Time2	Face	Left
6C1_BC1_01_13934.mzXML	Volunteer 5	Time2	Face	Left
6C10_BC10_01_13939.mzXML	Volunteer 5	Time2	Foot	Right
6C11_BC11_01_13940.mzXML	Volunteer 5	Time2	Foot	Right
6C12_BC12_01_13941.mzXML	Volunteer 5	Time2	Foot	Left
6C2_BC2_01_13979.mzXML	Volunteer 5	Time2	Armpit	Right
6C3_BC3_01_13980.mzXML	Volunteer 5	Time2	Armpit	Right
6C4_BC4_01_13983.mzXML	Volunteer 5	Time2	Armpit	Left
6C5_BC5_01_13982.mzXML	Volunteer 5	Time2	Armpit	Left
6C6_BC6_01_13935.mzXML	Volunteer 5	Time2	Arm	Right
6C7_BC7_01_13936.mzXML	Volunteer 5	Time2	Arm	Right
6C8_BC8_01_13937.mzXML	Volunteer 5	Time2	Arm	Left
6C9_BC9_01_13938.mzXML	Volunteer 5	Time2	Arm	Left
6D1_BD1_01_13942.mzXML	Volunteer 5	Time2	Foot	Left
9A10_RA10_01_14086.mzXML	Volunteer 5	Time3	Armpit	Left
9A11_RA11_01_14015.mzXML	Volunteer 5	Time3	Arm	Right
9A12_RA12_01_14016.mzXML	Volunteer 5	Time3	Arm	Right
9A3_RA3_01_14011.mzXML	Volunteer 5	Time3	Face	Right
9A4_RA4_01_14024.mzXML	Volunteer 5	Time3	Face	Right
9A5_RA5_01_14013.mzXML	Volunteer 5	Time3	Face	Left
9A6_RA6_01_14014.mzXML	Volunteer 5	Time3	Face	Left
9A7_RA7_01_14083.mzXML	Volunteer 5	Time3	Armpit	Right
9A8_RA8_01_14084.mzXML	Volunteer 5	Time3	Armpit	Right
9A9_RA9_01_14085.mzXML	Volunteer 5	Time3	Armpit	Left
9B1_RB1_01_14017.mzXML	Volunteer 5	Time3	Arm	Left
9B2_RB2_01_14018.mzXML	Volunteer 5	Time3	Arm	Left
9B3_RB3_01_14019.mzXML	Volunteer 5	Time3	Foot	Right
9B4_RB4_01_14020.mzXML	Volunteer 5	Time3	Foot	Right
9B5_RB5_01_14021.mzXML	Volunteer 5	Time3	Foot	Left
9B6_RB6_01_14022.mzXML	Volunteer 5	Time3	Foot	Left
10A10_RA10_01_14477.mzXML	Volunteer 6	Time3	Armpit	Left
10A11_RA11_01_14462.mzXML	Volunteer 6	Time3	Arm	Right
10A12_RA12_01_14463.mzXML	Volunteer 6	Time3	Arm	Right
10A3_RA3_01_14458.mzXML	Volunteer 6	Time3	Face	Right
10A4_RA4_01_14459.mzXML	Volunteer 6	Time3	Face	Right
10A5_RA5_01_14460.mzXML	Volunteer 6	Time3	Face	Left
10A6_RA6_01_14461.mzXML	Volunteer 6	Time3	Face	Left
10A7_RA7_01_14474.mzXML	Volunteer 6	Time3	Armpit	Right
10A8_RA8_01_14475.mzXML	Volunteer 6	Time3	Armpit	Right
10A9_RA9_01_14476.mzXML	Volunteer 6	Time3	Armpit	Left
10B1_RB1_01_14464.mzXML	Volunteer 6	Time3	Arm	Left
10B2_RB2_01_14465.mzXML	Volunteer 6	Time3	Arm	Left
10B3_RB3_01_14466.mzXML	Volunteer 6	Time3	Foot	Right
10B4_RB4_01_14467.mzXML	Volunteer 6	Time3	Foot	Right
10B5_RB5_01_14468.mzXML	Volunteer 6	Time3	Foot	Left
10B6_RB6_01_14469.mzXML	Volunteer 6	Time3	Foot	Left
12A10_GA10_01_32888.mzXML	Volunteer 6	Time4	Armpit	Left
12A11_RA11_01_13282.mzXML	Volunteer 6	Time4	Arm	Right
12A12_RA12_01_13283.mzXML	Volunteer 6	Time4	Arm	Right
12A3_RA3_01_13278.mzXML	Volunteer 6	Time4	Face	Right
12A4_RA4_01_13279.mzXML	Volunteer 6	Time4	Face	Right
12A5_RA5_01_13280.mzXML	Volunteer 6	Time4	Face	Left
12A6_RA6_01_13281.mzXML	Volunteer 6	Time4	Face	Left
12A7_GA7_01_32885.mzXML	Volunteer 6	Time4	Armpit	Right
12A8_GA8_01_32886.mzXML	Volunteer 6	Time4	Armpit	Right
12A9_GA9_01_32887.mzXML	Volunteer 6	Time4	Armpit	Left
12B1_RB1_01_13284.mzXML	Volunteer 6	Time4	Arm	Left
12B2_RB2_01_13285.mzXML	Volunteer 6	Time4	Arm	Left
12B3_RB3_01_13286.mzXML	Volunteer 6	Time4	Foot	Right
12B4_RB4_01_13287.mzXML	Volunteer 6	Time4	Foot	Right
12B5_RB5_01_13288.mzXML	Volunteer 6	Time4	Foot	Left
12B6_RB6_01_13289.mzXML	Volunteer 6	Time4	Foot	Left
13D1_RD1_01_13044.mzXML	Volunteer 6	Time5	Face	Right
13D10_RD10_01_13049.mzXML	Volunteer 6	Time5	Arm	Right
13D11_RD11_01_13050.mzXML	Volunteer 6	Time5	Arm	Left
13D12_RD12_01_13051.mzXML	Volunteer 6	Time5	Arm	Left
13D2_RD2_01_13045.mzXML	Volunteer 6	Time5	Face	Right
13D3_RD3_01_13046.mzXML	Volunteer 6	Time5	Face	Left
13D4_RD4_01_13047.mzXML	Volunteer 6	Time5	Face	Left
13D5_BD5_01_32834.mzXML	Volunteer 6	Time5	Armpit	Right
13D6_BD6_01_32835.mzXML	Volunteer 6	Time5	Armpit	Right
13D7_BD7_01_32836.mzXML	Volunteer 6	Time5	Armpit	Left
13D8_BD8_01_32837.mzXML	Volunteer 6	Time5	Armpit	Left
13D9_RD9_01_13048.mzXML	Volunteer 6	Time5	Arm	Right
13E1_RE1_01_13052.mzXML	Volunteer 6	Time5	Foot	Right
13E2_RE2_01_13053.mzXML	Volunteer 6	Time5	Foot	Right
13E3_RE3_01_13054.mzXML	Volunteer 6	Time5	Foot	Left
13E4_RE4_01_13055.mzXML	Volunteer 6	Time5	Foot	Left
17A10_RA10_01_32864.mzXML	Volunteer 6	Time6	Armpit	Left
17A11_RA11_01_13506.mzXML	Volunteer 6	Time6	Arm	Right
17A12_RA12_01_13507.mzXML	Volunteer 6	Time6	Arm	Right
17A3_RA3_01_13502.mzXML	Volunteer 6	Time6	Face	Right
17A4_RA4_01_13503.mzXML	Volunteer 6	Time6	Face	Right
17A5_RA5_01_13504.mzXML	Volunteer 6	Time6	Face	Left
17A6_RA6_01_13505.mzXML	Volunteer 6	Time6	Face	Left
17A7_RA7_01_32861.mzXML	Volunteer 6	Time6	Armpit	Right
17A8_RA8_01_32862.mzXML	Volunteer 6	Time6	Armpit	Right
17A9_RA9_01_32863.mzXML	Volunteer 6	Time6	Armpit	Left
17B1_RB1_01_13508.mzXML	Volunteer 6	Time6	Arm	Left
17B2_RB2_01_13509.mzXML	Volunteer 6	Time6	Arm	Left
17B3_RB3_01_13510.mzXML	Volunteer 6	Time6	Foot	Right
17B4_RB4_01_13511.mzXML	Volunteer 6	Time6	Foot	Right
17B5_RB5_01_13512.mzXML	Volunteer 6	Time6	Foot	Left
17B6_RB6_01_13513.mzXML	Volunteer 6	Time6	Foot	Left
20A10_BA10_01_14680.mzXML	Volunteer 6	Time7	Armpit	Left
20A11_BA11_01_14624.mzXML	Volunteer 6	Time7	Arm	Right
20A12_BA12_01_14625.mzXML	Volunteer 6	Time7	Arm	Right
20A3_BA3_01_14620.mzXML	Volunteer 6	Time7	Face	Right
20A4_BA4_01_14621.mzXML	Volunteer 6	Time7	Face	Right
20A5_BA5_01_14622.mzXML	Volunteer 6	Time7	Face	Left
20A6_BA6_01_14623.mzXML	Volunteer 6	Time7	Face	Left
20A7_BA7_01_14677.mzXML	Volunteer 6	Time7	Armpit	Right
20A8_BA8_01_14678.mzXML	Volunteer 6	Time7	Armpit	Right
20A9_BA9_01_14679.mzXML	Volunteer 6	Time7	Armpit	Left
20B1_BB1_01_14626.mzXML	Volunteer 6	Time7	Arm	Left
20B2_BB2_01_14627.mzXML	Volunteer 6	Time7	Arm	Left
20B3_BB3_01_14628.mzXML	Volunteer 6	Time7	Foot	Right
20B4_BB4_01_14629.mzXML	Volunteer 6	Time7	Foot	Right
20B5_BB5_01_14630.mzXML	Volunteer 6	Time7	Foot	Left
20B6_BB6_01_14631.mzXML	Volunteer 6	Time7	Foot	Left
22B10_BB10_01_15096.mzXML	Volunteer 6	Time8	Face	Left
22B11_BB11_01_15097.mzXML	Volunteer 6	Time8	Face	Left
22B12_BB12_01_15115.mzXML	Volunteer 6	Time8	Armpit	Right
22B8_BB8_01_15094.mzXML	Volunteer 6	Time8	Face	Right
22B9_BB9_01_15095.mzXML	Volunteer 6	Time8	Face	Right
22C1_BC1_01_15116.mzXML	Volunteer 6	Time8	Armpit	Right
22C10_BC10_01_15105.mzXML	Volunteer 6	Time8	Foot	Left
22C11_BC11_01_15106.mzXML	Volunteer 6	Time8	Foot	Left
22C2_BC2_01_15117.mzXML	Volunteer 6	Time8	Armpit	Left
22C3_BC3_01_15118.mzXML	Volunteer 6	Time8	Armpit	Left
22C4_BC4_01_15098.mzXML	Volunteer 6	Time8	Arm	Right
22C5_BC5_01_15099.mzXML	Volunteer 6	Time8	Arm	Right
22C6_BC6_01_15100.mzXML	Volunteer 6	Time8	Arm	Left
22C7_BC7_01_15101.mzXML	Volunteer 6	Time8	Arm	Left
22C8_BC8_01_15103.mzXML	Volunteer 6	Time8	Foot	Right
22C9_BC9_01_15104.mzXML	Volunteer 6	Time8	Foot	Right
22E10_BE10_01_15127.mzXML	Volunteer 6	Time9	Armpit	Right
22E11_BE11_01_15128.mzXML	Volunteer 6	Time9	Armpit	Right
22E12_BE12_01_15129.mzXML	Volunteer 6	Time9	Armpit	Left
22E6_BE6_01_15065.mzXML	Volunteer 6	Time9	Face	Right
22E7_BE7_01_15066.mzXML	Volunteer 6	Time9	Face	Right
22E8_BE8_01_15067.mzXML	Volunteer 6	Time9	Face	Left
22E9_BE9_01_15068.mzXML	Volunteer 6	Time9	Face	Left
22F1_BF1_01_15130.mzXML	Volunteer 6	Time9	Armpit	Left
22F2_BF2_01_15069.mzXML	Volunteer 6	Time9	Arm	Right
22F3_BF3_01_15070.mzXML	Volunteer 6	Time9	Arm	Right
22F4_BF4_01_15071.mzXML	Volunteer 6	Time9	Arm	Left
22F5_BF5_01_15072.mzXML	Volunteer 6	Time9	Arm	Left
22F6_BF6_01_15074.mzXML	Volunteer 6	Time9	Foot	Right
22F7_BF7_01_15075.mzXML	Volunteer 6	Time9	Foot	Right
22F8_BF8_01_15076.mzXML	Volunteer 6	Time9	Foot	Left
22F9_BF9_01_15077.mzXML	Volunteer 6	Time9	Foot	Left
2A10_RA10_01_13680.mzXML	Volunteer 6	Time0	Armpit	Right
2A11_GC2_01_13688.mzXML	Volunteer 6	Time0	Armpit	Left
2A12_RA12_01_13682.mzXML	Volunteer 6	Time0	Armpit	Left
2A5_RA5_01_13567.mzXML	Volunteer 6	Time0	Face	Right
2A6_RA6_01_13568.mzXML	Volunteer 6	Time0	Face	Right
2A7_RA7_01_13573.mzXML	Volunteer 6	Time0	Face	Left
2A8_RA8_01_13575.mzXML	Volunteer 6	Time0	Face	Left
2A9_RA9_01_13662.mzXML	Volunteer 6	Time0	Armpit	Right
2B1_RB1_01_13576.mzXML	Volunteer 6	Time0	Arm	Right
2B2_RB2_01_13577.mzXML	Volunteer 6	Time0	Arm	Right
2B3_RB3_01_13578.mzXML	Volunteer 6	Time0	Arm	Left
2B4_RB4_01_13579.mzXML	Volunteer 6	Time0	Arm	Left
2B5_RB5_01_13580.mzXML	Volunteer 6	Time0	Foot	Right
2B6_RB6_01_13581.mzXML	Volunteer 6	Time0	Foot	Right
2B7_RB7_01_13582.mzXML	Volunteer 6	Time0	Foot	Left
2B8_RB8_01_13583.mzXML	Volunteer 6	Time0	Foot	Left
3F10_RF10_01_13834.mzXML	Volunteer 6	Time1	Face	Right
3F11_RF11_01_13835.mzXML	Volunteer 6	Time1	Face	Right
3F12_RF12_01_13836.mzXML	Volunteer 6	Time1	Face	Left
3G1_RG1_01_13837.mzXML	Volunteer 6	Time1	Face	Left
3G10_RG10_01_13842.mzXML	Volunteer 6	Time1	Foot	Right
3G11_RG11_01_13843.mzXML	Volunteer 6	Time1	Foot	Right
3G12_RG12_01_13844.mzXML	Volunteer 6	Time1	Foot	Left
3G2_RG2_01_13870.mzXML	Volunteer 6	Time1	Armpit	Right
3G3_RG3_01_13871.mzXML	Volunteer 6	Time1	Armpit	Right
3G4_RG4_01_13872.mzXML	Volunteer 6	Time1	Armpit	Left
3G5_RG5_01_13873.mzXML	Volunteer 6	Time1	Armpit	Left
3G6_RG6_01_13838.mzXML	Volunteer 6	Time1	Arm	Right
3G7_RG7_01_13839.mzXML	Volunteer 6	Time1	Arm	Right
3G8_RG8_01_13840.mzXML	Volunteer 6	Time1	Arm	Left
3G9_RG9_01_13841.mzXML	Volunteer 6	Time1	Arm	Left
3H1_RH1_01_13845.mzXML	Volunteer 6	Time1	Foot	Left
7G1_BG1_01_14136.mzXML	Volunteer 6	Time2	Face	Right
7G10_BG10_01_14141.mzXML	Volunteer 6	Time2	Arm	Right
7G11_BG11_01_14142.mzXML	Volunteer 6	Time2	Arm	Left
7G12_BG12_01_14143.mzXML	Volunteer 6	Time2	Arm	Left
7G2_BG2_01_14137.mzXML	Volunteer 6	Time2	Face	Right
7G3_BG3_01_14138.mzXML	Volunteer 6	Time2	Face	Left
7G4_BG4_01_14139.mzXML	Volunteer 6	Time2	Face	Left
7G5_BG5_01_14218.mzXML	Volunteer 6	Time2	Armpit	Right
7G6_BG6_01_14219.mzXML	Volunteer 6	Time2	Armpit	Right
7G7_BG7_01_14220.mzXML	Volunteer 6	Time2	Armpit	Left
7G8_BG8_01_14221.mzXML	Volunteer 6	Time2	Armpit	Left
7G9_BG9_01_14140.mzXML	Volunteer 6	Time2	Arm	Right
7H1_BH1_01_14144.mzXML	Volunteer 6	Time2	Foot	Right
7H2_BH2_01_14145.mzXML	Volunteer 6	Time2	Foot	Right
7H3_BH3_01_14146.mzXML	Volunteer 6	Time2	Foot	Left
7H4_BH4_01_14147.mzXML	Volunteer 6	Time2	Foot	Left
12B10_RB10_01_13309.mzXML	Volunteer 7	Time4	Face	Left
12B11_RB11_01_13310.mzXML	Volunteer 7	Time4	Face	Left
12B12_GB12_01_32910.mzXML	Volunteer 7	Time4	Armpit	Right
12B8_RB8_01_13307.mzXML	Volunteer 7	Time4	Face	Right
12B9_RB9_01_13308.mzXML	Volunteer 7	Time4	Face	Right
12C1_GC1_01_32911.mzXML	Volunteer 7	Time4	Armpit	Right
12C10_RC10_01_13317.mzXML	Volunteer 7	Time4	Foot	Left
12C11_RC11_01_13318.mzXML	Volunteer 7	Time4	Foot	Left
12C2_GC2_01_32912.mzXML	Volunteer 7	Time4	Armpit	Left
12C3_GC3_01_32913.mzXML	Volunteer 7	Time4	Armpit	Left
12C4_RC4_01_13311.mzXML	Volunteer 7	Time4	Arm	Right
12C5_RC5_01_13312.mzXML	Volunteer 7	Time4	Arm	Right
12C6_RC6_01_13313.mzXML	Volunteer 7	Time4	Arm	Left
12C7_RC7_01_13314.mzXML	Volunteer 7	Time4	Arm	Left
12C8_RC8_01_13315.mzXML	Volunteer 7	Time4	Foot	Right
12C9_RC9_01_13316.mzXML	Volunteer 7	Time4	Foot	Right
13B10_RB10_01_13082.mzXML	Volunteer 7	Time5	Face	Left
13B11_RB11_01_13083.mzXML	Volunteer 7	Time5	Face	Left
13B12_BB12_01_32847.mzXML	Volunteer 7	Time5	Armpit	Right
13B8_RB8_01_13080.mzXML	Volunteer 7	Time5	Face	Right
13B9_RB9_01_13081.mzXML	Volunteer 7	Time5	Face	Right
13C1_BC1_01_32848.mzXML	Volunteer 7	Time5	Armpit	Right
13C10_RC10_01_13092.mzXML	Volunteer 7	Time5	Foot	Left
13C11_RC11_01_13093.mzXML	Volunteer 7	Time5	Foot	Left
13C2_BC2_01_32849.mzXML	Volunteer 7	Time5	Armpit	Left
13C3_BC3_01_32850.mzXML	Volunteer 7	Time5	Armpit	Left
13C4_RC4_01_13084.mzXML	Volunteer 7	Time5	Arm	Right
13C5_RC5_01_13087.mzXML	Volunteer 7	Time5	Arm	Right
13C6_RC6_01_13088.mzXML	Volunteer 7	Time5	Arm	Left
13C7_RC7_01_13089.mzXML	Volunteer 7	Time5	Arm	Left
13C8_RC8_01_13090.mzXML	Volunteer 7	Time5	Foot	Right
13C9_RC9_01_13091.mzXML	Volunteer 7	Time5	Foot	Right
15E10_BE10_01_32956.mzXML	Volunteer 7	Time6	Armpit	Right
15E11_BE11_01_32957.mzXML	Volunteer 7	Time6	Armpit	Right
15E12_BE12_01_32958.mzXML	Volunteer 7	Time6	Armpit	Left
15E6_RE6_01_13205.mzXML	Volunteer 7	Time6	Face	Right
15E7_RE7_01_13206.mzXML	Volunteer 7	Time6	Face	Right
15E8_RE8_01_13207.mzXML	Volunteer 7	Time6	Face	Left
15E9_RE9_01_13208.mzXML	Volunteer 7	Time6	Face	Left
15F1_BF1_01_32959.mzXML	Volunteer 7	Time6	Armpit	Left
15F2_RF2_01_13209.mzXML	Volunteer 7	Time6	Arm	Right
15F3_RF3_01_13210.mzXML	Volunteer 7	Time6	Arm	Left
15F4_RF4_01_13211.mzXML	Volunteer 7	Time6	Arm	Right
15F5_RF5_01_13212.mzXML	Volunteer 7	Time6	Arm	Left
15F6_RF6_01_13213.mzXML	Volunteer 7	Time6	Foot	Right
15F7_RF7_01_13214.mzXML	Volunteer 7	Time6	Foot	Right
15F8_RF8_01_13215.mzXML	Volunteer 7	Time6	Foot	Left
15F9_RF9_01_13216.mzXML	Volunteer 7	Time6	Foot	Left
18A10_RA10_01_14568.mzXML	Volunteer 7	Time7	Armpit	Left
18A11_RA11_01_14540.mzXML	Volunteer 7	Time7	Arm	Right
18A12_RA12_01_14541.mzXML	Volunteer 7	Time7	Arm	Right
18A3_RA3_01_14536.mzXML	Volunteer 7	Time7	Face	Right
18A4_RA4_01_14537.mzXML	Volunteer 7	Time7	Face	Right
18A5_RA5_01_14538.mzXML	Volunteer 7	Time7	Face	Left
18A6_RA6_01_14539.mzXML	Volunteer 7	Time7	Face	Left
18A7_RA7_01_14565.mzXML	Volunteer 7	Time7	Armpit	Right
18A8_RA8_01_14566.mzXML	Volunteer 7	Time7	Armpit	Right
18A9_RA9_01_14567.mzXML	Volunteer 7	Time7	Armpit	Left
18B1_RB1_01_14542.mzXML	Volunteer 7	Time7	Arm	Left
18B2_RB2_01_14543.mzXML	Volunteer 7	Time7	Arm	Left
18B3_RB3_01_14544.mzXML	Volunteer 7	Time7	Foot	Right
18B4_RB4_01_14545.mzXML	Volunteer 7	Time7	Foot	Right
18B5_RB5_01_14546.mzXML	Volunteer 7	Time7	Foot	Left
18B6_RB6_01_14547.mzXML	Volunteer 7	Time7	Foot	Left
20B10_BB10_01_14650.mzXML	Volunteer 7	Time8	Face	Left
20B11_BB11_01_14651.mzXML	Volunteer 7	Time8	Face	Left
20B12_BB12_01_14683.mzXML	Volunteer 7	Time8	Armpit	Right
20B8_BB8_01_14648.mzXML	Volunteer 7	Time8	Face	Right
20B9_BB9_01_14649.mzXML	Volunteer 7	Time8	Face	Right
20C1_BC1_01_14684.mzXML	Volunteer 7	Time8	Armpit	Right
20C10_BC10_01_14658.mzXML	Volunteer 7	Time8	Foot	Left
20C11_BC11_01_14659.mzXML	Volunteer 7	Time8	Foot	Left
20C2_BC2_01_14685.mzXML	Volunteer 7	Time8	Armpit	Left
20C3_BC3_01_14686.mzXML	Volunteer 7	Time8	Armpit	Left
20C4_BC4_01_14652.mzXML	Volunteer 7	Time8	Arm	Right
20C5_BC5_01_14653.mzXML	Volunteer 7	Time8	Arm	Right
20C6_BC6_01_14654.mzXML	Volunteer 7	Time8	Arm	Left
20C7_BC7_01_14655.mzXML	Volunteer 7	Time8	Arm	Left
20C8_BC8_01_14656.mzXML	Volunteer 7	Time8	Foot	Right
20C9_BC9_01_14657.mzXML	Volunteer 7	Time8	Foot	Right
24B10_RB10_01_15159.mzXML	Volunteer 7	Time9	Face	Left
24B11_RB11_01_15160.mzXML	Volunteer 7	Time9	Face	Left
24B12_RB12_01_15192.mzXML	Volunteer 7	Time9	Armpit	Right
24B8_RB8_01_15157.mzXML	Volunteer 7	Time9	Face	Right
24B9_RB9_01_15158.mzXML	Volunteer 7	Time9	Face	Right
24C1_RC1_01_15193.mzXML	Volunteer 7	Time9	Armpit	Right
24C10_RC10_01_15167.mzXML	Volunteer 7	Time9	Foot	Left
24C11_RC11_01_15168.mzXML	Volunteer 7	Time9	Foot	Left
24C2_RC2_01_15194.mzXML	Volunteer 7	Time9	Armpit	Left
24C3_RC3_01_15195.mzXML	Volunteer 7	Time9	Armpit	Left
24C4_RC4_01_15161.mzXML	Volunteer 7	Time9	Arm	Right
24C5_RC5_01_15162.mzXML	Volunteer 7	Time9	Arm	Right
24C6_RC6_01_15163.mzXML	Volunteer 7	Time9	Arm	Left
24C7_RC7_01_15164.mzXML	Volunteer 7	Time9	Arm	Left
24C8_RC8_01_15165.mzXML	Volunteer 7	Time9	Foot	Right
24C9_RC9_01_15166.mzXML	Volunteer 7	Time9	Foot	Right
2B10_RB10_01_13628.mzXML	Volunteer 7	Time0	Face	Right
2B11_RB11_01_13629.mzXML	Volunteer 7	Time0	Face	Right
2B12_RB12_01_13630.mzXML	Volunteer 7	Time0	Face	Left
2C1_RC1_01_13631.mzXML	Volunteer 7	Time0	Face	Left
2C10_RC10_01_13636.mzXML	Volunteer 7	Time0	Foot	Right
2C11_RC11_01_13637.mzXML	Volunteer 7	Time0	Foot	Right
2C12_RC12_01_13638.mzXML	Volunteer 7	Time0	Foot	Left
2C2_RC2_01_13675.mzXML	Volunteer 7	Time0	Armpit	Right
2C3_RC3_01_13676.mzXML	Volunteer 7	Time0	Armpit	Right
2C4_RC4_01_13677.mzXML	Volunteer 7	Time0	Armpit	Left
2C5_RC5_01_13678.mzXML	Volunteer 7	Time0	Armpit	Left
2C6_RC6_01_13632.mzXML	Volunteer 7	Time0	Arm	Right
2C7_RC7_01_13633.mzXML	Volunteer 7	Time0	Arm	Right
2C8_RC8_01_13634.mzXML	Volunteer 7	Time0	Arm	Left
2C9_RC9_01_13635.mzXML	Volunteer 7	Time0	Arm	Left
2D1_RD1_01_13639.mzXML	Volunteer 7	Time0	Foot	Left
5B10_RB10_01_14244.mzXML	Volunteer 7	Time1	Face	Right
5B11_RB11_01_14245.mzXML	Volunteer 7	Time1	Face	Right
5B12_RB12_01_14246.mzXML	Volunteer 7	Time1	Face	Left
5C1_RC1_01_14247.mzXML	Volunteer 7	Time1	Face	Left
5C10_RC10_01_14252.mzXML	Volunteer 7	Time1	Foot	Right
5C11_RC11_01_14253.mzXML	Volunteer 7	Time1	Foot	Right
5C12_RC12_01_14254.mzXML	Volunteer 7	Time1	Foot	Left
5C2_RC2_01_14307.mzXML	Volunteer 7	Time1	Armpit	Right
5C3_RC3_01_14308.mzXML	Volunteer 7	Time1	Armpit	Right
5C4_RC4_01_14309.mzXML	Volunteer 7	Time1	Armpit	Left
5C5_RC5_01_14310.mzXML	Volunteer 7	Time1	Armpit	Left
5C6_RC6_01_14248.mzXML	Volunteer 7	Time1	Arm	Right
5C7_RC7_01_14249.mzXML	Volunteer 7	Time1	Arm	Right
5C8_RC8_01_14250.mzXML	Volunteer 7	Time1	Arm	Left
5C9_RC9_01_14251.mzXML	Volunteer 7	Time1	Arm	Left
5D1_RD1_01_14255.mzXML	Volunteer 7	Time1	Foot	Left
7A10_BA10_01_14194.mzXML	Volunteer 7	Time2	Armpit	Right
7A11_BA11_01_14196.mzXML	Volunteer 7	Time2	Armpit	Left
7A12_BA12_01_14197.mzXML	Volunteer 7	Time2	Armpit	Left
7A5_BA5_01_14164.mzXML	Volunteer 7	Time2	Face	Right
7A6_BA6_01_14165.mzXML	Volunteer 7	Time2	Face	Right
7A7_BA7_01_14166.mzXML	Volunteer 7	Time2	Face	Left
7A8_BA8_01_14167.mzXML	Volunteer 7	Time2	Face	Left
7A9_BA9_01_14193.mzXML	Volunteer 7	Time2	Armpit	Right
7B1_BB1_01_14168.mzXML	Volunteer 7	Time2	Arm	Right
7B2_BB2_01_14169.mzXML	Volunteer 7	Time2	Arm	Right
7B3_BB3_01_14170.mzXML	Volunteer 7	Time2	Arm	Left
7B4_BB4_01_14171.mzXML	Volunteer 7	Time2	Arm	Left
7B5_BB5_01_14172.mzXML	Volunteer 7	Time2	Foot	Right
7B6_BB6_01_14173.mzXML	Volunteer 7	Time2	Foot	Right
7B7_BB7_01_14174.mzXML	Volunteer 7	Time2	Foot	Left
7B8_BB8_01_14175.mzXML	Volunteer 7	Time2	Foot	Left
9B10_RB10_01_14069.mzXML	Volunteer 7	Time3	Face	Left
9B11_RB11_01_14070.mzXML	Volunteer 7	Time3	Face	Left
9B12_RB12_01_14089.mzXML	Volunteer 7	Time3	Armpit	Right
9B8_RB8_01_14067.mzXML	Volunteer 7	Time3	Face	Right
9B9_RB9_01_14068.mzXML	Volunteer 7	Time3	Face	Right
9C1_RC1_01_14090.mzXML	Volunteer 7	Time3	Armpit	Right
9C10_RC10_01_14078.mzXML	Volunteer 7	Time3	Foot	Left
9C11_RC11_01_14079.mzXML	Volunteer 7	Time3	Foot	Left
9C2_RC2_01_14091.mzXML	Volunteer 7	Time3	Armpit	Left
9C3_RC3_01_14092.mzXML	Volunteer 7	Time3	Armpit	Left
9C4_RC4_01_14071.mzXML	Volunteer 7	Time3	Arm	Right
9C5_RC5_01_14072.mzXML	Volunteer 7	Time3	Arm	Right
9C6_RC6_01_14073.mzXML	Volunteer 7	Time3	Arm	Left
9C7_RC7_01_14075.mzXML	Volunteer 7	Time3	Arm	Left
9C8_RC8_01_14076.mzXML	Volunteer 7	Time3	Foot	Right
9C9_RC9_01_14077.mzXML	Volunteer 7	Time3	Foot	Right
2D10_RD10_01_13658.mzXML	Volunteer 8	Time0	Armpit	Left
2D11_RD11_01_13619.mzXML	Volunteer 8	Time0	Arm	Right
2D12_RD12_01_13620.mzXML	Volunteer 8	Time0	Arm	Right
2D3_RD3_01_13615.mzXML	Volunteer 8	Time0	Face	Right
2D4_RD4_01_13616.mzXML	Volunteer 8	Time0	Face	Right
2D5_RD5_01_13617.mzXML	Volunteer 8	Time0	Face	Left
2D6_RD6_01_13618.mzXML	Volunteer 8	Time0	Face	Left
2D7_RD7_01_13655.mzXML	Volunteer 8	Time0	Armpit	Right
2D8_RD8_01_13656.mzXML	Volunteer 8	Time0	Armpit	Right
2D9_RD9_01_13657.mzXML	Volunteer 8	Time0	Armpit	Left
2E1_RE1_01_13621.mzXML	Volunteer 8	Time0	Arm	Left
2E2_RE2_01_13622.mzXML	Volunteer 8	Time0	Arm	Left
2E3_RE3_01_13623.mzXML	Volunteer 8	Time0	Foot	Right
2E4_RE4_01_13624.mzXML	Volunteer 8	Time0	Foot	Right
2E5_RE5_01_13625.mzXML	Volunteer 8	Time0	Foot	Left
2E6_RE6_01_13626.mzXML	Volunteer 8	Time0	Foot	Left
4B10_RB10_01_13698.mzXML	Volunteer 8	Time1	Face	Right
4B11_RB11_01_13699.mzXML	Volunteer 8	Time1	Face	Right
4B12_RB12_01_13700.mzXML	Volunteer 8	Time1	Face	Left
4C1_RC1_01_13701.mzXML	Volunteer 8	Time1	Face	Left
4C10_RC10_01_13706.mzXML	Volunteer 8	Time1	Foot	Right
4C11_RC11_01_13707.mzXML	Volunteer 8	Time1	Foot	Right
4C12_RC12_01_13708.mzXML	Volunteer 8	Time1	Foot	Left
4C2_GC2_01_13790.mzXML	Volunteer 8	Time1	Armpit	Right
4C3_RC3_01_13776.mzXML	Volunteer 8	Time1	Armpit	Right
4C4_RC4_01_13777.mzXML	Volunteer 8	Time1	Armpit	Left
4C5_RC5_01_13778.mzXML	Volunteer 8	Time1	Armpit	Left
4C6_RC6_01_13702.mzXML	Volunteer 8	Time1	Arm	Right
4C7_RC7_01_13703.mzXML	Volunteer 8	Time1	Arm	Right
4C8_RC8_01_13704.mzXML	Volunteer 8	Time1	Arm	Left
4C9_RC9_01_13705.mzXML	Volunteer 8	Time1	Arm	Left
4D1_RD1_01_13709.mzXML	Volunteer 8	Time1	Foot	Left
12F11_RF11_01_13321.mzXML	Volunteer 9	Time4	Face	Right
12F12_RF12_01_13322.mzXML	Volunteer 9	Time4	Face	Right
12G1_RG1_01_13323.mzXML	Volunteer 9	Time4	Face	Left
12G10_RG10_01_13328.mzXML	Volunteer 9	Time4	Arm	Left
12G11_RG11_01_13329.mzXML	Volunteer 9	Time4	Foot	Right
12G12_RG12_01_13330.mzXML	Volunteer 9	Time4	Foot	Right
12G2_RG2_01_13324.mzXML	Volunteer 9	Time4	Face	Left
12G3_GG3_01_32904.mzXML	Volunteer 9	Time4	Armpit	Right
12G4_GG4_01_32905.mzXML	Volunteer 9	Time4	Armpit	Right
12G5_GG5_01_32906.mzXML	Volunteer 9	Time4	Armpit	Left
[truncated: 371 more rows]
