# Supplementary material for: The impact of skin care products on skin chemistry and microbiome dynamics
Source: BMC Biol. 2019 Jun 12;17:47. doi: 10.1186/s12915-019-0660-6 (PMC6560912; doi:10.1186/s12915-019-0660-6)
Supplement: Supplementary file 9 — Table S8. feature table with Probabilistic quotient normalization for molecular–microbial analysis. (ZIP 29557 kb) [file 12915_2019_660_MOESM9_ESM.zip]

Archive with 5 entries (2 files):
- Table S9_PQN normalized table/
- Table S9_PQN normalized table/full_PQNnormalized_feat_tab.tsv
- __MACOSX/
- __MACOSX/Table S9_PQN normalized table/
- __MACOSX/Table S9_PQN normalized table/._full_PQNnormalized_feat_tab.tsv
