# Supplementary material for: The impact of skin care products on skin chemistry and microbiome dynamics
Source: BMC Biol. 2019 Jun 12;17:47. doi: 10.1186/s12915-019-0660-6 (PMC6560912; doi:10.1186/s12915-019-0660-6)
Supplement: Supplementary file 11 — Table S10. 16S rRNA sequencing read counts per sample. (TSV 2949 kb) [file 12915_2019_660_MOESM11_ESM.tsv]

	BarcodeSequence	LinkerPrimerSequence	center_name	center_project_name	emp_status	experiment_design_description	extraction_robot	extractionkit_lot	lane	library_construction_protocol	linker	mastermix_lot	orig_name	pcr_primers	platform	plating	primer_date	primer_plate	processing_robot	project_name	run_center	run_date	run_prefix	samp_size	sample_center	sample_plate	sequencing_meth	study_center	target_gene	target_subfragment	tm1000_8_tool	tm300_8_tool	tm50_8_tool	water_lot	well_description	well_id	age	age_unit	anonymized_name	body_habitat	body_product	body_site	collection_timestamp	dna_extracted	elevation	env_biome	env_feature	env_material	env_package
10370.1A1.Empty	CCTCGCATGACC	GTGTGCCAGCMGCCGCGGTAA	USCDMI	Amina skin study	EMP_processed	samples of skin from a timeseries intervention with skin products	HOWE_KF2	PM15J26	lane1	_Illumina HiSeq Rapid Run 515fbc, 806r amplification of 16SrRNA V4_	GT	151040311	1A1.Empty	FWD:GTGCCAGCMGCCGCGGTAA; REV:GGACTACHVGGGTWTCTAAT	Illumina	AB	12616	3	RIKE	Amina_Skin	UCSDMI	3/30/16	Amina_Skin_lane1_S1_L001	_0.1,g_	UCSDMI	AB_Plate1	Sequencing by synthesis	UCSDMI	16S rRNA	V4	108379Z	311318B	311426B	RNBD9959	AB_Plate1_1A1.Empty_A1	A1	not applicable	years	1A1	not applicable	not applicable	not applicable	9/24/15 0:00	True	193	urban biome	research facility	sterile water	misc environment
10370.1A10	GCGCGGCGTTGC	GTGTGCCAGCMGCCGCGGTAA	USCDMI	Amina skin study	EMP_processed	samples of skin from a timeseries intervention with skin products	HOWE_KF2	PM15J26	lane1	_Illumina HiSeq Rapid Run 515fbc, 806r amplification of 16SrRNA V4_	GT	151040311	1A10	FWD:GTGCCAGCMGCCGCGGTAA; REV:GGACTACHVGGGTWTCTAAT	Illumina	AB	12616	3	RIKE	Amina_Skin	UCSDMI	3/30/16	Amina_Skin_lane1_S1_L001	_0.1,g_	UCSDMI	AB_Plate1	Sequencing by synthesis	UCSDMI	16S rRNA	V4	108379Z	311318B	311426B	RNBD9959	AB_Plate1_1A10_A10	A10	not applicable	years	1A10	UBERON:skin	UBERON:sebum	UBERON:arm pit	9/24/15 0:00	True	193	urban biome	human-associated habitat	sebum	human-skin
10370.1A11	GTCGCTTGCACA	GTGTGCCAGCMGCCGCGGTAA	USCDMI	Amina skin study	EMP_processed	samples of skin from a timeseries intervention with skin products	HOWE_KF2	PM15J26	lane1	_Illumina HiSeq Rapid Run 515fbc, 806r amplification of 16SrRNA V4_	GT	151040311	1A11	FWD:GTGCCAGCMGCCGCGGTAA; REV:GGACTACHVGGGTWTCTAAT	Illumina	AB	12616	3	RIKE	Amina_Skin	UCSDMI	3/30/16	Amina_Skin_lane1_S1_L001	_0.1,g_	UCSDMI	AB_Plate1	Sequencing by synthesis	UCSDMI	16S rRNA	V4	108379Z	311318B	311426B	RNBD9959	AB_Plate1_1A11_A11	A11	not applicable	years	1A11	UBERON:skin	UBERON:sebum	UBERON:arm pit	9/24/15 0:00	True	193	urban biome	human-associated habitat	sebum	human-skin
10370.1A12	TCCGCCTAGTCG	GTGTGCCAGCMGCCGCGGTAA	USCDMI	Amina skin study	EMP_processed	samples of skin from a timeseries intervention with skin products	HOWE_KF2	PM15J26	lane1	_Illumina HiSeq Rapid Run 515fbc, 806r amplification of 16SrRNA V4_	GT	151040311	1A12	FWD:GTGCCAGCMGCCGCGGTAA; REV:GGACTACHVGGGTWTCTAAT	Illumina	AB	12616	3	RIKE	Amina_Skin	UCSDMI	3/30/16	Amina_Skin_lane1_S1_L001	_0.1,g_	UCSDMI	AB_Plate1	Sequencing by synthesis	UCSDMI	16S rRNA	V4	108379Z	311318B	311426B	RNBD9959	AB_Plate1_1A12_A12	A12	not applicable	years	1A12	UBERON:skin	UBERON:sebum	UBERON:arm pit	9/24/15 0:00	True	193	urban biome	human-associated habitat	sebum	human-skin
10370.1A2.Empty	GGCGTAACGGCA	GTGTGCCAGCMGCCGCGGTAA	USCDMI	Amina skin study	EMP_processed	samples of skin from a timeseries intervention with skin products	HOWE_KF2	PM15J26	lane1	_Illumina HiSeq Rapid Run 515fbc, 806r amplification of 16SrRNA V4_	GT	151040311	1A2.Empty	FWD:GTGCCAGCMGCCGCGGTAA; REV:GGACTACHVGGGTWTCTAAT	Illumina	AB	12616	3	RIKE	Amina_Skin	UCSDMI	3/30/16	Amina_Skin_lane1_S1_L001	_0.1,g_	UCSDMI	AB_Plate1	Sequencing by synthesis	UCSDMI	16S rRNA	V4	108379Z	311318B	311426B	RNBD9959	AB_Plate1_1A2.Empty_A2	A2	not applicable	years	1A2	not applicable	not applicable	not applicable	9/24/15 0:00	True	193	urban biome	research facility	sterile water	misc environment
10370.1A3.Swabblank	GCGAGGAAGTCC	GTGTGCCAGCMGCCGCGGTAA	USCDMI	Amina skin study	EMP_processed	samples of skin from a timeseries intervention with skin products	HOWE_KF2	PM15J26	lane1	_Illumina HiSeq Rapid Run 515fbc, 806r amplification of 16SrRNA V4_	GT	151040311	1A3.Swab blank	FWD:GTGCCAGCMGCCGCGGTAA; REV:GGACTACHVGGGTWTCTAAT	Illumina	AB	12616	3	RIKE	Amina_Skin	UCSDMI	3/30/16	Amina_Skin_lane1_S1_L001	_0.1,g_	UCSDMI	AB_Plate1	Sequencing by synthesis	UCSDMI	16S rRNA	V4	108379Z	311318B	311426B	RNBD9959	AB_Plate1_1A3.Swab blank_A3	A3	not applicable	years	1A3	not applicable	not applicable	not applicable	9/24/15 0:00	True	193	urban biome	research facility	sterile water	misc environment
10370.1A4.Swabblank	CAAATTCGGGAT	GTGTGCCAGCMGCCGCGGTAA	USCDMI	Amina skin study	EMP_processed	samples of skin from a timeseries intervention with skin products	HOWE_KF2	PM15J26	lane1	_Illumina HiSeq Rapid Run 515fbc, 806r amplification of 16SrRNA V4_	GT	151040311	1A4.Empry	FWD:GTGCCAGCMGCCGCGGTAA; REV:GGACTACHVGGGTWTCTAAT	Illumina	AB	12616	3	RIKE	Amina_Skin	UCSDMI	3/30/16	Amina_Skin_lane1_S1_L001	_0.1,g_	UCSDMI	AB_Plate1	Sequencing by synthesis	UCSDMI	16S rRNA	V4	108379Z	311318B	311426B	RNBD9959	AB_Plate1_1A4.Empry_A4	A4	not applicable	years	1A4	not applicable	not applicable	not applicable	9/24/15 0:00	True	193	urban biome	research facility	sterile water	misc environment
10370.1A5	TTGTGTCTCCCT	GTGTGCCAGCMGCCGCGGTAA	USCDMI	Amina skin study	EMP_processed	samples of skin from a timeseries intervention with skin products	HOWE_KF2	PM15J26	lane1	_Illumina HiSeq Rapid Run 515fbc, 806r amplification of 16SrRNA V4_	GT	151040311	1A5	FWD:GTGCCAGCMGCCGCGGTAA; REV:GGACTACHVGGGTWTCTAAT	Illumina	AB	12616	3	RIKE	Amina_Skin	UCSDMI	3/30/16	Amina_Skin_lane1_S1_L001	_0.1,g_	UCSDMI	AB_Plate1	Sequencing by synthesis	UCSDMI	16S rRNA	V4	108379Z	311318B	311426B	RNBD9959	AB_Plate1_1A5_A5	A5	not applicable	years	1A5	UBERON:skin	UBERON:sebum	UBERON:skin of face	9/24/15 0:00	True	193	urban biome	human-associated habitat	sebum	human-skin
10370.1A6	CAATGTAGACAC	GTGTGCCAGCMGCCGCGGTAA	USCDMI	Amina skin study	EMP_processed	samples of skin from a timeseries intervention with skin products	HOWE_KF2	PM15J26	lane1	_Illumina HiSeq Rapid Run 515fbc, 806r amplification of 16SrRNA V4_	GT	151040311	1A6	FWD:GTGCCAGCMGCCGCGGTAA; REV:GGACTACHVGGGTWTCTAAT	Illumina	AB	12616	3	RIKE	Amina_Skin	UCSDMI	3/30/16	Amina_Skin_lane1_S1_L001	_0.1,g_	UCSDMI	AB_Plate1	Sequencing by synthesis	UCSDMI	16S rRNA	V4	108379Z	311318B	311426B	RNBD9959	AB_Plate1_1A6_A6	A6	not applicable	years	1A6	UBERON:skin	UBERON:sebum	UBERON:skin of face	9/24/15 0:00	True	193	urban biome	human-associated habitat	sebum	human-skin
10370.1A7	AACCACTAACCG	GTGTGCCAGCMGCCGCGGTAA	USCDMI	Amina skin study	EMP_processed	samples of skin from a timeseries intervention with skin products	HOWE_KF2	PM15J26	lane1	_Illumina HiSeq Rapid Run 515fbc, 806r amplification of 16SrRNA V4_	GT	151040311	1A7	FWD:GTGCCAGCMGCCGCGGTAA; REV:GGACTACHVGGGTWTCTAAT	Illumina	AB	12616	3	RIKE	Amina_Skin	UCSDMI	3/30/16	Amina_Skin_lane1_S1_L001	_0.1,g_	UCSDMI	AB_Plate1	Sequencing by synthesis	UCSDMI	16S rRNA	V4	108379Z	311318B	311426B	RNBD9959	AB_Plate1_1A7_A7	A7	not applicable	years	1A7	UBERON:skin	UBERON:sebum	UBERON:skin of face	9/24/15 0:00	True	193	urban biome	human-associated habitat	sebum	human-skin
10370.1A8	AACTTTCAGGAG	GTGTGCCAGCMGCCGCGGTAA	USCDMI	Amina skin study	EMP_processed	samples of skin from a timeseries intervention with skin products	HOWE_KF2	PM15J26	lane1	_Illumina HiSeq Rapid Run 515fbc, 806r amplification of 16SrRNA V4_	GT	151040311	1A8	FWD:GTGCCAGCMGCCGCGGTAA; REV:GGACTACHVGGGTWTCTAAT	Illumina	AB	12616	3	RIKE	Amina_Skin	UCSDMI	3/30/16	Amina_Skin_lane1_S1_L001	_0.1,g_	UCSDMI	AB_Plate1	Sequencing by synthesis	UCSDMI	16S rRNA	V4	108379Z	311318B	311426B	RNBD9959	AB_Plate1_1A8_A8	A8	not applicable	years	1A8	UBERON:skin	UBERON:sebum	UBERON:skin of face	9/24/15 0:00	True	193	urban biome	human-associated habitat	sebum	human-skin
10370.1A9	CCAGGACAGGAA	GTGTGCCAGCMGCCGCGGTAA	USCDMI	Amina skin study	EMP_processed	samples of skin from a timeseries intervention with skin products	HOWE_KF2	PM15J26	lane1	_Illumina HiSeq Rapid Run 515fbc, 806r amplification of 16SrRNA V4_	GT	151040311	1A9	FWD:GTGCCAGCMGCCGCGGTAA; REV:GGACTACHVGGGTWTCTAAT	Illumina	AB	12616	3	RIKE	Amina_Skin	UCSDMI	3/30/16	Amina_Skin_lane1_S1_L001	_0.1,g_	UCSDMI	AB_Plate1	Sequencing by synthesis	UCSDMI	16S rRNA	V4	108379Z	311318B	311426B	RNBD9959	AB_Plate1_1A9_A9	A9	not applicable	years	1A9	UBERON:skin	UBERON:sebum	UBERON:arm pit	9/24/15 0:00	True	193	urban biome	human-associated habitat	sebum	human-skin
10370.1B1	CGCGCAAGTATT	GTGTGCCAGCMGCCGCGGTAA	USCDMI	Amina skin study	EMP_processed	samples of skin from a timeseries intervention with skin products	HOWE_KF2	PM15J26	lane1	_Illumina HiSeq Rapid Run 515fbc, 806r amplification of 16SrRNA V4_	GT	151040311	1B1	FWD:GTGCCAGCMGCCGCGGTAA; REV:GGACTACHVGGGTWTCTAAT	Illumina	AB	12616	3	RIKE	Amina_Skin	UCSDMI	3/30/16	Amina_Skin_lane1_S1_L001	_0.1,g_	UCSDMI	AB_Plate1	Sequencing by synthesis	UCSDMI	16S rRNA	V4	108379Z	311318B	311426B	RNBD9959	AB_Plate1_1B1_B1	B1	not applicable	years	1B1	UBERON:skin	UBERON:sebum	UBERON:skin of arm	9/24/15 0:00	True	193	urban biome	human-associated habitat	sebum	human-skin
10370.1B10.Empty	AGACTTCTCAGG	GTGTGCCAGCMGCCGCGGTAA	USCDMI	Amina skin study	EMP_processed	samples of skin from a timeseries intervention with skin products	HOWE_KF2	PM15J26	lane1	_Illumina HiSeq Rapid Run 515fbc, 806r amplification of 16SrRNA V4_	GT	151040311	1B10.Empty	FWD:GTGCCAGCMGCCGCGGTAA; REV:GGACTACHVGGGTWTCTAAT	Illumina	AB	12616	3	RIKE	Amina_Skin	UCSDMI	3/30/16	Amina_Skin_lane1_S1_L001	_0.1,g_	UCSDMI	AB_Plate1	Sequencing by synthesis	UCSDMI	16S rRNA	V4	108379Z	311318B	311426B	RNBD9959	AB_Plate1_1B10.Empty_B10	B10	not applicable	years	1B10	not applicable	not applicable	not applicable	9/24/15 0:00	True	193	urban biome	research facility	sterile water	misc environment
10370.1B11.Empty	TCTTGCGGAGTC	GTGTGCCAGCMGCCGCGGTAA	USCDMI	Amina skin study	EMP_processed	samples of skin from a timeseries intervention with skin products	HOWE_KF2	PM15J26	lane1	_Illumina HiSeq Rapid Run 515fbc, 806r amplification of 16SrRNA V4_	GT	151040311	1B11.Empty	FWD:GTGCCAGCMGCCGCGGTAA; REV:GGACTACHVGGGTWTCTAAT	Illumina	AB	12616	3	RIKE	Amina_Skin	UCSDMI	3/30/16	Amina_Skin_lane1_S1_L001	_0.1,g_	UCSDMI	AB_Plate1	Sequencing by synthesis	UCSDMI	16S rRNA	V4	108379Z	311318B	311426B	RNBD9959	AB_Plate1_1B11.Empty_B11	B11	not applicable	years	1B11	not applicable	not applicable	not applicable	9/24/15 0:00	True	193	urban biome	research facility	sterile water	misc environment
10370.1B12.Empty	CTATCTCCTGTC	GTGTGCCAGCMGCCGCGGTAA	USCDMI	Amina skin study	EMP_processed	samples of skin from a timeseries intervention with skin products	HOWE_KF2	PM15J26	lane1	_Illumina HiSeq Rapid Run 515fbc, 806r amplification of 16SrRNA V4_	GT	151040311	1B12.Empty	FWD:GTGCCAGCMGCCGCGGTAA; REV:GGACTACHVGGGTWTCTAAT	Illumina	AB	12616	3	RIKE	Amina_Skin	UCSDMI	3/30/16	Amina_Skin_lane1_S1_L001	_0.1,g_	UCSDMI	AB_Plate1	Sequencing by synthesis	UCSDMI	16S rRNA	V4	108379Z	311318B	311426B	RNBD9959	AB_Plate1_1B12.Empty_B12	B12	not applicable	years	1B12	not applicable	not applicable	not applicable	9/24/15 0:00	True	193	urban biome	research facility	sterile water	misc environment
10370.1B2	AATACAGACCTG	GTGTGCCAGCMGCCGCGGTAA	USCDMI	Amina skin study	EMP_processed	samples of skin from a timeseries intervention with skin products	HOWE_KF2	PM15J26	lane1	_Illumina HiSeq Rapid Run 515fbc, 806r amplification of 16SrRNA V4_	GT	151040311	1B2	FWD:GTGCCAGCMGCCGCGGTAA; REV:GGACTACHVGGGTWTCTAAT	Illumina	AB	12616	3	RIKE	Amina_Skin	UCSDMI	3/30/16	Amina_Skin_lane1_S1_L001	_0.1,g_	UCSDMI	AB_Plate1	Sequencing by synthesis	UCSDMI	16S rRNA	V4	108379Z	311318B	311426B	RNBD9959	AB_Plate1_1B2_B2	B2	not applicable	years	1B2	UBERON:skin	UBERON:sebum	UBERON:skin of arm	9/24/15 0:00	True	193	urban biome	human-associated habitat	sebum	human-skin
10370.1B3	GGACAAGTGCGA	GTGTGCCAGCMGCCGCGGTAA	USCDMI	Amina skin study	EMP_processed	samples of skin from a timeseries intervention with skin products	HOWE_KF2	PM15J26	lane1	_Illumina HiSeq Rapid Run 515fbc, 806r amplification of 16SrRNA V4_	GT	151040311	1B3	FWD:GTGCCAGCMGCCGCGGTAA; REV:GGACTACHVGGGTWTCTAAT	Illumina	AB	12616	3	RIKE	Amina_Skin	UCSDMI	3/30/16	Amina_Skin_lane1_S1_L001	_0.1,g_	UCSDMI	AB_Plate1	Sequencing by synthesis	UCSDMI	16S rRNA	V4	108379Z	311318B	311426B	RNBD9959	AB_Plate1_1B3_B3	B3	not applicable	years	1B3	UBERON:skin	UBERON:sebum	UBERON:skin of arm	9/24/15 0:00	True	193	urban biome	human-associated habitat	sebum	human-skin
10370.1B4	TACGGTCTGGAT	GTGTGCCAGCMGCCGCGGTAA	USCDMI	Amina skin study	EMP_processed	samples of skin from a timeseries intervention with skin products	HOWE_KF2	PM15J26	lane1	_Illumina HiSeq Rapid Run 515fbc, 806r amplification of 16SrRNA V4_	GT	151040311	1B4	FWD:GTGCCAGCMGCCGCGGTAA; REV:GGACTACHVGGGTWTCTAAT	Illumina	AB	12616	3	RIKE	Amina_Skin	UCSDMI	3/30/16	Amina_Skin_lane1_S1_L001	_0.1,g_	UCSDMI	AB_Plate1	Sequencing by synthesis	UCSDMI	16S rRNA	V4	108379Z	311318B	311426B	RNBD9959	AB_Plate1_1B4_B4	B4	not applicable	years	1B4	UBERON:skin	UBERON:sebum	UBERON:skin of arm	9/24/15 0:00	True	193	urban biome	human-associated habitat	sebum	human-skin
10370.1B5	TTCAGTTCGTTA	GTGTGCCAGCMGCCGCGGTAA	USCDMI	Amina skin study	EMP_processed	samples of skin from a timeseries intervention with skin products	HOWE_KF2	PM15J26	lane1	_Illumina HiSeq Rapid Run 515fbc, 806r amplification of 16SrRNA V4_	GT	151040311	1B5	FWD:GTGCCAGCMGCCGCGGTAA; REV:GGACTACHVGGGTWTCTAAT	Illumina	AB	12616	3	RIKE	Amina_Skin	UCSDMI	3/30/16	Amina_Skin_lane1_S1_L001	_0.1,g_	UCSDMI	AB_Plate1	Sequencing by synthesis	UCSDMI	16S rRNA	V4	108379Z	311318B	311426B	RNBD9959	AB_Plate1_1B5_B5	B5	not applicable	years	1B5	UBERON:skin	UBERON:sebum	UBERON:skin of foot	9/24/15 0:00	True	193	urban biome	human-associated habitat	sebum	human-skin
10370.1B6	CCGCGTCTCAAC	GTGTGCCAGCMGCCGCGGTAA	USCDMI	Amina skin study	EMP_processed	samples of skin from a timeseries intervention with skin products	HOWE_KF2	PM15J26	lane1	_Illumina HiSeq Rapid Run 515fbc, 806r amplification of 16SrRNA V4_	GT	151040311	1B6	FWD:GTGCCAGCMGCCGCGGTAA; REV:GGACTACHVGGGTWTCTAAT	Illumina	AB	12616	3	RIKE	Amina_Skin	UCSDMI	3/30/16	Amina_Skin_lane1_S1_L001	_0.1,g_	UCSDMI	AB_Plate1	Sequencing by synthesis	UCSDMI	16S rRNA	V4	108379Z	311318B	311426B	RNBD9959	AB_Plate1_1B6_B6	B6	not applicable	years	1B6	UBERON:skin	UBERON:sebum	UBERON:skin of foot	9/24/15 0:00	True	193	urban biome	human-associated habitat	sebum	human-skin
10370.1B7	CCGAGGTATAAT	GTGTGCCAGCMGCCGCGGTAA	USCDMI	Amina skin study	EMP_processed	samples of skin from a timeseries intervention with skin products	HOWE_KF2	PM15J26	lane1	_Illumina HiSeq Rapid Run 515fbc, 806r amplification of 16SrRNA V4_	GT	151040311	1B7	FWD:GTGCCAGCMGCCGCGGTAA; REV:GGACTACHVGGGTWTCTAAT	Illumina	AB	12616	3	RIKE	Amina_Skin	UCSDMI	3/30/16	Amina_Skin_lane1_S1_L001	_0.1,g_	UCSDMI	AB_Plate1	Sequencing by synthesis	UCSDMI	16S rRNA	V4	108379Z	311318B	311426B	RNBD9959	AB_Plate1_1B7_B7	B7	not applicable	years	1B7	UBERON:skin	UBERON:sebum	UBERON:skin of foot	9/24/15 0:00	True	193	urban biome	human-associated habitat	sebum	human-skin
10370.1B8	AGATTCGCTCGA	GTGTGCCAGCMGCCGCGGTAA	USCDMI	Amina skin study	EMP_processed	samples of skin from a timeseries intervention with skin products	HOWE_KF2	PM15J26	lane1	_Illumina HiSeq Rapid Run 515fbc, 806r amplification of 16SrRNA V4_	GT	151040311	1B8	FWD:GTGCCAGCMGCCGCGGTAA; REV:GGACTACHVGGGTWTCTAAT	Illumina	AB	12616	3	RIKE	Amina_Skin	UCSDMI	3/30/16	Amina_Skin_lane1_S1_L001	_0.1,g_	UCSDMI	AB_Plate1	Sequencing by synthesis	UCSDMI	16S rRNA	V4	108379Z	311318B	311426B	RNBD9959	AB_Plate1_1B8_B8	B8	not applicable	years	1B8	UBERON:skin	UBERON:sebum	UBERON:skin of foot	9/24/15 0:00	True	193	urban biome	human-associated habitat	sebum	human-skin
10370.1B9.Empty	TTGCCGCTCTGG	GTGTGCCAGCMGCCGCGGTAA	USCDMI	Amina skin study	EMP_processed	samples of skin from a timeseries intervention with skin products	HOWE_KF2	PM15J26	lane1	_Illumina HiSeq Rapid Run 515fbc, 806r amplification of 16SrRNA V4_	GT	151040311	1B9.Empty	FWD:GTGCCAGCMGCCGCGGTAA; REV:GGACTACHVGGGTWTCTAAT	Illumina	AB	12616	3	RIKE	Amina_Skin	UCSDMI	3/30/16	Amina_Skin_lane1_S1_L001	_0.1,g_	UCSDMI	AB_Plate1	Sequencing by synthesis	UCSDMI	16S rRNA	V4	108379Z	311318B	311426B	RNBD9959	AB_Plate1_1B9.Empty_B9	B9	not applicable	years	1B9	not applicable	not applicable	not applicable	9/24/15 0:00	True	193	urban biome	research facility	sterile water	misc environment
10370.1C1	AAGGCGCTCCTT	GTGTGCCAGCMGCCGCGGTAA	USCDMI	Amina skin study	EMP_processed	samples of skin from a timeseries intervention with skin products	HOWE_KF2	PM15J26	lane1	_Illumina HiSeq Rapid Run 515fbc, 806r amplification of 16SrRNA V4_	GT	151040311	1C1	FWD:GTGCCAGCMGCCGCGGTAA; REV:GGACTACHVGGGTWTCTAAT	Illumina	AB	12616	3	RIKE	Amina_Skin	UCSDMI	3/30/16	Amina_Skin_lane1_S1_L001	_0.1,g_	UCSDMI	AB_Plate1	Sequencing by synthesis	UCSDMI	16S rRNA	V4	108379Z	311318B	311426B	RNBD9959	AB_Plate1_1C1_C1	C1	not applicable	years	1C1	UBERON:skin	UBERON:sebum	UBERON:skin of face	9/24/15 0:00	True	193	urban biome	human-associated habitat	sebum	human-skin
10370.1C10	AGTTCTCATTAA	GTGTGCCAGCMGCCGCGGTAA	USCDMI	Amina skin study	EMP_processed	samples of skin from a timeseries intervention with skin products	HOWE_KF2	PM15J26	lane1	_Illumina HiSeq Rapid Run 515fbc, 806r amplification of 16SrRNA V4_	GT	151040311	1C10	FWD:GTGCCAGCMGCCGCGGTAA; REV:GGACTACHVGGGTWTCTAAT	Illumina	AB	12616	3	RIKE	Amina_Skin	UCSDMI	3/30/16	Amina_Skin_lane1_S1_L001	_0.1,g_	UCSDMI	AB_Plate1	Sequencing by synthesis	UCSDMI	16S rRNA	V4	108379Z	311318B	311426B	RNBD9959	AB_Plate1_1C10_C10	C10	not applicable	years	1C10	UBERON:skin	UBERON:sebum	UBERON:skin of arm	9/24/15 0:00	True	193	urban biome	human-associated habitat	sebum	human-skin
10370.1C11	GAGCCATCTGTA	GTGTGCCAGCMGCCGCGGTAA	USCDMI	Amina skin study	EMP_processed	samples of skin from a timeseries intervention with skin products	HOWE_KF2	PM15J26	lane1	_Illumina HiSeq Rapid Run 515fbc, 806r amplification of 16SrRNA V4_	GT	151040311	1C11	FWD:GTGCCAGCMGCCGCGGTAA; REV:GGACTACHVGGGTWTCTAAT	Illumina	AB	12616	3	RIKE	Amina_Skin	UCSDMI	3/30/16	Amina_Skin_lane1_S1_L001	_0.1,g_	UCSDMI	AB_Plate1	Sequencing by synthesis	UCSDMI	16S rRNA	V4	108379Z	311318B	311426B	RNBD9959	AB_Plate1_1C11_C11	C11	not applicable	years	1C11	UBERON:skin	UBERON:sebum	UBERON:skin of arm	9/24/15 0:00	True	193	urban biome	human-associated habitat	sebum	human-skin
10370.1C12	GATATACCAGTG	GTGTGCCAGCMGCCGCGGTAA	USCDMI	Amina skin study	EMP_processed	samples of skin from a timeseries intervention with skin products	HOWE_KF2	PM15J26	lane1	_Illumina HiSeq Rapid Run 515fbc, 806r amplification of 16SrRNA V4_	GT	151040311	1C12	FWD:GTGCCAGCMGCCGCGGTAA; REV:GGACTACHVGGGTWTCTAAT	Illumina	AB	12616	3	RIKE	Amina_Skin	UCSDMI	3/30/16	Amina_Skin_lane1_S1_L001	_0.1,g_	UCSDMI	AB_Plate1	Sequencing by synthesis	UCSDMI	16S rRNA	V4	108379Z	311318B	311426B	RNBD9959	AB_Plate1_1C12_C12	C12	not applicable	years	1C12	UBERON:skin	UBERON:sebum	UBERON:skin of arm	9/24/15 0:00	True	193	urban biome	human-associated habitat	sebum	human-skin
10370.1C2	GATCTAATCGAG	GTGTGCCAGCMGCCGCGGTAA	USCDMI	Amina skin study	EMP_processed	samples of skin from a timeseries intervention with skin products	HOWE_KF2	PM15J26	lane1	_Illumina HiSeq Rapid Run 515fbc, 806r amplification of 16SrRNA V4_	GT	151040311	1C2	FWD:GTGCCAGCMGCCGCGGTAA; REV:GGACTACHVGGGTWTCTAAT	Illumina	AB	12616	3	RIKE	Amina_Skin	UCSDMI	3/30/16	Amina_Skin_lane1_S1_L001	_0.1,g_	UCSDMI	AB_Plate1	Sequencing by synthesis	UCSDMI	16S rRNA	V4	108379Z	311318B	311426B	RNBD9959	AB_Plate1_1C2_C2	C2	not applicable	years	1C2	UBERON:skin	UBERON:sebum	UBERON:skin of face	9/24/15 0:00	True	193	urban biome	human-associated habitat	sebum	human-skin
10370.1C3	CTGATGTACACG	GTGTGCCAGCMGCCGCGGTAA	USCDMI	Amina skin study	EMP_processed	samples of skin from a timeseries intervention with skin products	HOWE_KF2	PM15J26	lane1	_Illumina HiSeq Rapid Run 515fbc, 806r amplification of 16SrRNA V4_	GT	151040311	1C3	FWD:GTGCCAGCMGCCGCGGTAA; REV:GGACTACHVGGGTWTCTAAT	Illumina	AB	12616	3	RIKE	Amina_Skin	UCSDMI	3/30/16	Amina_Skin_lane1_S1_L001	_0.1,g_	UCSDMI	AB_Plate1	Sequencing by synthesis	UCSDMI	16S rRNA	V4	108379Z	311318B	311426B	RNBD9959	AB_Plate1_1C3_C3	C3	not applicable	years	1C3	UBERON:skin	UBERON:sebum	UBERON:skin of face	9/24/15 0:00	True	193	urban biome	human-associated habitat	sebum	human-skin
10370.1C4	ACGTATTCGAAG	GTGTGCCAGCMGCCGCGGTAA	USCDMI	Amina skin study	EMP_processed	samples of skin from a timeseries intervention with skin products	HOWE_KF2	PM15J26	lane1	_Illumina HiSeq Rapid Run 515fbc, 806r amplification of 16SrRNA V4_	GT	151040311	1C4	FWD:GTGCCAGCMGCCGCGGTAA; REV:GGACTACHVGGGTWTCTAAT	Illumina	AB	12616	3	RIKE	Amina_Skin	UCSDMI	3/30/16	Amina_Skin_lane1_S1_L001	_0.1,g_	UCSDMI	AB_Plate1	Sequencing by synthesis	UCSDMI	16S rRNA	V4	108379Z	311318B	311426B	RNBD9959	AB_Plate1_1C4_C4	C4	not applicable	years	1C4	UBERON:skin	UBERON:sebum	UBERON:skin of face	9/24/15 0:00	True	193	urban biome	human-associated habitat	sebum	human-skin
10370.1C5	GACGTTAAGAAT	GTGTGCCAGCMGCCGCGGTAA	USCDMI	Amina skin study	EMP_processed	samples of skin from a timeseries intervention with skin products	HOWE_KF2	PM15J26	lane1	_Illumina HiSeq Rapid Run 515fbc, 806r amplification of 16SrRNA V4_	GT	151040311	1C5	FWD:GTGCCAGCMGCCGCGGTAA; REV:GGACTACHVGGGTWTCTAAT	Illumina	AB	12616	3	RIKE	Amina_Skin	UCSDMI	3/30/16	Amina_Skin_lane1_S1_L001	_0.1,g_	UCSDMI	AB_Plate1	Sequencing by synthesis	UCSDMI	16S rRNA	V4	108379Z	311318B	311426B	RNBD9959	AB_Plate1_1C5_C5	C5	not applicable	years	1C5	UBERON:skin	UBERON:sebum	UBERON:arm pit	9/24/15 0:00	True	193	urban biome	human-associated habitat	sebum	human-skin
10370.1C6	TGGTGGAGTTTC	GTGTGCCAGCMGCCGCGGTAA	USCDMI	Amina skin study	EMP_processed	samples of skin from a timeseries intervention with skin products	HOWE_KF2	PM15J26	lane1	_Illumina HiSeq Rapid Run 515fbc, 806r amplification of 16SrRNA V4_	GT	151040311	1C6	FWD:GTGCCAGCMGCCGCGGTAA; REV:GGACTACHVGGGTWTCTAAT	Illumina	AB	12616	3	RIKE	Amina_Skin	UCSDMI	3/30/16	Amina_Skin_lane1_S1_L001	_0.1,g_	UCSDMI	AB_Plate1	Sequencing by synthesis	UCSDMI	16S rRNA	V4	108379Z	311318B	311426B	RNBD9959	AB_Plate1_1C6_C6	C6	not applicable	years	1C6	UBERON:skin	UBERON:sebum	UBERON:arm pit	9/24/15 0:00	True	193	urban biome	human-associated habitat	sebum	human-skin
10370.1C7	TTAACAAGGCAA	GTGTGCCAGCMGCCGCGGTAA	USCDMI	Amina skin study	EMP_processed	samples of skin from a timeseries intervention with skin products	HOWE_KF2	PM15J26	lane1	_Illumina HiSeq Rapid Run 515fbc, 806r amplification of 16SrRNA V4_	GT	151040311	1C7	FWD:GTGCCAGCMGCCGCGGTAA; REV:GGACTACHVGGGTWTCTAAT	Illumina	AB	12616	3	RIKE	Amina_Skin	UCSDMI	3/30/16	Amina_Skin_lane1_S1_L001	_0.1,g_	UCSDMI	AB_Plate1	Sequencing by synthesis	UCSDMI	16S rRNA	V4	108379Z	311318B	311426B	RNBD9959	AB_Plate1_1C7_C7	C7	not applicable	years	1C7	UBERON:skin	UBERON:sebum	UBERON:arm pit	9/24/15 0:00	True	193	urban biome	human-associated habitat	sebum	human-skin
10370.1C8	AACCGCATAAGT	GTGTGCCAGCMGCCGCGGTAA	USCDMI	Amina skin study	EMP_processed	samples of skin from a timeseries intervention with skin products	HOWE_KF2	PM15J26	lane1	_Illumina HiSeq Rapid Run 515fbc, 806r amplification of 16SrRNA V4_	GT	151040311	1C8	FWD:GTGCCAGCMGCCGCGGTAA; REV:GGACTACHVGGGTWTCTAAT	Illumina	AB	12616	3	RIKE	Amina_Skin	UCSDMI	3/30/16	Amina_Skin_lane1_S1_L001	_0.1,g_	UCSDMI	AB_Plate1	Sequencing by synthesis	UCSDMI	16S rRNA	V4	108379Z	311318B	311426B	RNBD9959	AB_Plate1_1C8_C8	C8	not applicable	years	1C8	UBERON:skin	UBERON:sebum	UBERON:arm pit	9/24/15 0:00	True	193	urban biome	human-associated habitat	sebum	human-skin
10370.1C9	CCACAACGATCA	GTGTGCCAGCMGCCGCGGTAA	USCDMI	Amina skin study	EMP_processed	samples of skin from a timeseries intervention with skin products	HOWE_KF2	PM15J26	lane1	_Illumina HiSeq Rapid Run 515fbc, 806r amplification of 16SrRNA V4_	GT	151040311	1C9	FWD:GTGCCAGCMGCCGCGGTAA; REV:GGACTACHVGGGTWTCTAAT	Illumina	AB	12616	3	RIKE	Amina_Skin	UCSDMI	3/30/16	Amina_Skin_lane1_S1_L001	_0.1,g_	UCSDMI	AB_Plate1	Sequencing by synthesis	UCSDMI	16S rRNA	V4	108379Z	311318B	311426B	RNBD9959	AB_Plate1_1C9_C9	C9	not applicable	years	1C9	UBERON:skin	UBERON:sebum	UBERON:skin of arm	9/24/15 0:00	True	193	urban biome	human-associated habitat	sebum	human-skin
10370.1D1	CGCAATGAGGGA	GTGTGCCAGCMGCCGCGGTAA	USCDMI	Amina skin study	EMP_processed	samples of skin from a timeseries intervention with skin products	HOWE_KF2	PM15J26	lane1	_Illumina HiSeq Rapid Run 515fbc, 806r amplification of 16SrRNA V4_	GT	151040311	1D1	FWD:GTGCCAGCMGCCGCGGTAA; REV:GGACTACHVGGGTWTCTAAT	Illumina	AB	12616	3	RIKE	Amina_Skin	UCSDMI	3/30/16	Amina_Skin_lane1_S1_L001	_0.1,g_	UCSDMI	AB_Plate1	Sequencing by synthesis	UCSDMI	16S rRNA	V4	108379Z	311318B	311426B	RNBD9959	AB_Plate1_1D1_D1	D1	not applicable	years	1D1	UBERON:skin	UBERON:sebum	UBERON:skin of foot	9/24/15 0:00	True	193	urban biome	human-associated habitat	sebum	human-skin
10370.1D10	GTGTCGAGGGCA	GTGTGCCAGCMGCCGCGGTAA	USCDMI	Amina skin study	EMP_processed	samples of skin from a timeseries intervention with skin products	HOWE_KF2	PM15J26	lane1	_Illumina HiSeq Rapid Run 515fbc, 806r amplification of 16SrRNA V4_	GT	151040311	1D10	FWD:GTGCCAGCMGCCGCGGTAA; REV:GGACTACHVGGGTWTCTAAT	Illumina	AB	12616	3	RIKE	Amina_Skin	UCSDMI	3/30/16	Amina_Skin_lane1_S1_L001	_0.1,g_	UCSDMI	AB_Plate1	Sequencing by synthesis	UCSDMI	16S rRNA	V4	108379Z	311318B	311426B	RNBD9959	AB_Plate1_1D10_D10	D10	not applicable	years	1D10	UBERON:skin	UBERON:sebum	UBERON:skin of face	9/24/15 0:00	True	193	urban biome	human-associated habitat	sebum	human-skin
10370.1D11	TTCCACACGTGG	GTGTGCCAGCMGCCGCGGTAA	USCDMI	Amina skin study	EMP_processed	samples of skin from a timeseries intervention with skin products	HOWE_KF2	PM15J26	lane1	_Illumina HiSeq Rapid Run 515fbc, 806r amplification of 16SrRNA V4_	GT	151040311	1D11	FWD:GTGCCAGCMGCCGCGGTAA; REV:GGACTACHVGGGTWTCTAAT	Illumina	AB	12616	3	RIKE	Amina_Skin	UCSDMI	3/30/16	Amina_Skin_lane1_S1_L001	_0.1,g_	UCSDMI	AB_Plate1	Sequencing by synthesis	UCSDMI	16S rRNA	V4	108379Z	311318B	311426B	RNBD9959	AB_Plate1_1D11_D11	D11	not applicable	years	1D11	UBERON:skin	UBERON:sebum	UBERON:arm pit	9/24/15 0:00	True	193	urban biome	human-associated habitat	sebum	human-skin
10370.1D12	AGAATCCACCAC	GTGTGCCAGCMGCCGCGGTAA	USCDMI	Amina skin study	EMP_processed	samples of skin from a timeseries intervention with skin products	HOWE_KF2	PM15J26	lane1	_Illumina HiSeq Rapid Run 515fbc, 806r amplification of 16SrRNA V4_	GT	151040311	1D12	FWD:GTGCCAGCMGCCGCGGTAA; REV:GGACTACHVGGGTWTCTAAT	Illumina	AB	12616	3	RIKE	Amina_Skin	UCSDMI	3/30/16	Amina_Skin_lane1_S1_L001	_0.1,g_	UCSDMI	AB_Plate1	Sequencing by synthesis	UCSDMI	16S rRNA	V4	108379Z	311318B	311426B	RNBD9959	AB_Plate1_1D12_D12	D12	not applicable	years	1D12	UBERON:skin	UBERON:sebum	UBERON:arm pit	9/24/15 0:00	True	193	urban biome	human-associated habitat	sebum	human-skin
10370.1D3.Empty	TGGAGCCTTGTC	GTGTGCCAGCMGCCGCGGTAA	USCDMI	Amina skin study	EMP_processed	samples of skin from a timeseries intervention with skin products	HOWE_KF2	PM15J26	lane1	_Illumina HiSeq Rapid Run 515fbc, 806r amplification of 16SrRNA V4_	GT	151040311	1D3.Empty	FWD:GTGCCAGCMGCCGCGGTAA; REV:GGACTACHVGGGTWTCTAAT	Illumina	AB	12616	3	RIKE	Amina_Skin	UCSDMI	3/30/16	Amina_Skin_lane1_S1_L001	_0.1,g_	UCSDMI	AB_Plate1	Sequencing by synthesis	UCSDMI	16S rRNA	V4	108379Z	311318B	311426B	RNBD9959	AB_Plate1_1D3.Empty_D3	D3	not applicable	years	1D3	not applicable	not applicable	not applicable	9/24/15 0:00	True	193	urban biome	research facility	sterile water	misc environment
10370.1D4	TTACTTATCCGA	GTGTGCCAGCMGCCGCGGTAA	USCDMI	Amina skin study	EMP_processed	samples of skin from a timeseries intervention with skin products	HOWE_KF2	PM15J26	lane1	_Illumina HiSeq Rapid Run 515fbc, 806r amplification of 16SrRNA V4_	GT	151040311	1D4	FWD:GTGCCAGCMGCCGCGGTAA; REV:GGACTACHVGGGTWTCTAAT	Illumina	AB	12616	3	RIKE	Amina_Skin	UCSDMI	3/30/16	Amina_Skin_lane1_S1_L001	_0.1,g_	UCSDMI	AB_Plate1	Sequencing by synthesis	UCSDMI	16S rRNA	V4	108379Z	311318B	311426B	RNBD9959	AB_Plate1_1D4_D4	D4	not applicable	years	1D4	UBERON:skin	UBERON:sebum	UBERON:skin of foot	9/24/15 0:00	True	193	urban biome	human-associated habitat	sebum	human-skin
10370.1D5	ATGGGACCTTCA	GTGTGCCAGCMGCCGCGGTAA	USCDMI	Amina skin study	EMP_processed	samples of skin from a timeseries intervention with skin products	HOWE_KF2	PM15J26	lane1	_Illumina HiSeq Rapid Run 515fbc, 806r amplification of 16SrRNA V4_	GT	151040311	1D5	FWD:GTGCCAGCMGCCGCGGTAA; REV:GGACTACHVGGGTWTCTAAT	Illumina	AB	12616	3	RIKE	Amina_Skin	UCSDMI	3/30/16	Amina_Skin_lane1_S1_L001	_0.1,g_	UCSDMI	AB_Plate1	Sequencing by synthesis	UCSDMI	16S rRNA	V4	108379Z	311318B	311426B	RNBD9959	AB_Plate1_1D5_D5	D5	not applicable	years	1D5	UBERON:skin	UBERON:sebum	UBERON:skin of foot	9/24/15 0:00	True	193	urban biome	human-associated habitat	sebum	human-skin
10370.1D6.Empty	TCCGATAATCGG	GTGTGCCAGCMGCCGCGGTAA	USCDMI	Amina skin study	EMP_processed	samples of skin from a timeseries intervention with skin products	HOWE_KF2	PM15J26	lane1	_Illumina HiSeq Rapid Run 515fbc, 806r amplification of 16SrRNA V4_	GT	151040311	1D6.Empty	FWD:GTGCCAGCMGCCGCGGTAA; REV:GGACTACHVGGGTWTCTAAT	Illumina	AB	12616	3	RIKE	Amina_Skin	UCSDMI	3/30/16	Amina_Skin_lane1_S1_L001	_0.1,g_	UCSDMI	AB_Plate1	Sequencing by synthesis	UCSDMI	16S rRNA	V4	108379Z	311318B	311426B	RNBD9959	AB_Plate1_1D6.Empty_D6	D6	not applicable	years	1D6	not applicable	not applicable	not applicable	9/24/15 0:00	True	193	urban biome	research facility	sterile water	misc environment
10370.1D7	AAGTCACACACA	GTGTGCCAGCMGCCGCGGTAA	USCDMI	Amina skin study	EMP_processed	samples of skin from a timeseries intervention with skin products	HOWE_KF2	PM15J26	lane1	_Illumina HiSeq Rapid Run 515fbc, 806r amplification of 16SrRNA V4_	GT	151040311	1D7	FWD:GTGCCAGCMGCCGCGGTAA; REV:GGACTACHVGGGTWTCTAAT	Illumina	AB	12616	3	RIKE	Amina_Skin	UCSDMI	3/30/16	Amina_Skin_lane1_S1_L001	_0.1,g_	UCSDMI	AB_Plate1	Sequencing by synthesis	UCSDMI	16S rRNA	V4	108379Z	311318B	311426B	RNBD9959	AB_Plate1_1D7_D7	D7	not applicable	years	1D7	UBERON:skin	UBERON:sebum	UBERON:skin of face	9/24/15 0:00	True	193	urban biome	human-associated habitat	sebum	human-skin
10370.1D8	GAAGTAGCGAGC	GTGTGCCAGCMGCCGCGGTAA	USCDMI	Amina skin study	EMP_processed	samples of skin from a timeseries intervention with skin products	HOWE_KF2	PM15J26	lane1	_Illumina HiSeq Rapid Run 515fbc, 806r amplification of 16SrRNA V4_	GT	151040311	1D8	FWD:GTGCCAGCMGCCGCGGTAA; REV:GGACTACHVGGGTWTCTAAT	Illumina	AB	12616	3	RIKE	Amina_Skin	UCSDMI	3/30/16	Amina_Skin_lane1_S1_L001	_0.1,g_	UCSDMI	AB_Plate1	Sequencing by synthesis	UCSDMI	16S rRNA	V4	108379Z	311318B	311426B	RNBD9959	AB_Plate1_1D8_D8	D8	not applicable	years	1D8	UBERON:skin	UBERON:sebum	UBERON:skin of face	9/24/15 0:00	True	193	urban biome	human-associated habitat	sebum	human-skin
10370.1D9	CACCATCTCCGG	GTGTGCCAGCMGCCGCGGTAA	USCDMI	Amina skin study	EMP_processed	samples of skin from a timeseries intervention with skin products	HOWE_KF2	PM15J26	lane1	_Illumina HiSeq Rapid Run 515fbc, 806r amplification of 16SrRNA V4_	GT	151040311	1D9	FWD:GTGCCAGCMGCCGCGGTAA; REV:GGACTACHVGGGTWTCTAAT	Illumina	AB	12616	3	RIKE	Amina_Skin	UCSDMI	3/30/16	Amina_Skin_lane1_S1_L001	_0.1,g_	UCSDMI	AB_Plate1	Sequencing by synthesis	UCSDMI	16S rRNA	V4	108379Z	311318B	311426B	RNBD9959	AB_Plate1_1D9_D9	D9	not applicable	years	1D9	UBERON:skin	UBERON:sebum	UBERON:skin of face	9/24/15 0:00	True	193	urban biome	human-associated habitat	sebum	human-skin
10370.1E1	ACGGCGTTATGT	GTGTGCCAGCMGCCGCGGTAA	USCDMI	Amina skin study	EMP_processed	samples of skin from a timeseries intervention with skin products	HOWE_KF2	PM15J26	lane1	_Illumina HiSeq Rapid Run 515fbc, 806r amplification of 16SrRNA V4_	GT	151040311	1.00E+01	FWD:GTGCCAGCMGCCGCGGTAA; REV:GGACTACHVGGGTWTCTAAT	Illumina	AB	12616	3	RIKE	Amina_Skin	UCSDMI	3/30/16	Amina_Skin_lane1_S1_L001	_0.1,g_	UCSDMI	AB_Plate1	Sequencing by synthesis	UCSDMI	16S rRNA	V4	108379Z	311318B	311426B	RNBD9959	AB_Plate1_1E1_E1	E1	not applicable	years	1.00E+01	UBERON:skin	UBERON:sebum	UBERON:arm pit	9/24/15 0:00	True	193	urban biome	human-associated habitat	sebum	human-skin
10370.1E10	AGTGTTTCGGAC	GTGTGCCAGCMGCCGCGGTAA	USCDMI	Amina skin study	EMP_processed	samples of skin from a timeseries intervention with skin products	HOWE_KF2	PM15J26	lane1	_Illumina HiSeq Rapid Run 515fbc, 806r amplification of 16SrRNA V4_	GT	151040311	1.00E+10	FWD:GTGCCAGCMGCCGCGGTAA; REV:GGACTACHVGGGTWTCTAAT	Illumina	AB	12616	3	RIKE	Amina_Skin	UCSDMI	3/30/16	Amina_Skin_lane1_S1_L001	_0.1,g_	UCSDMI	AB_Plate1	Sequencing by synthesis	UCSDMI	16S rRNA	V4	108379Z	311318B	311426B	RNBD9959	AB_Plate1_1E10_E10	E10	not applicable	years	1.00E+10	UBERON:skin	UBERON:sebum	UBERON:skin of foot	9/24/15 0:00	True	193	urban biome	human-associated habitat	sebum	human-skin
10370.1E11.Empty	ATTTCCGCTAAT	GTGTGCCAGCMGCCGCGGTAA	USCDMI	Amina skin study	EMP_processed	samples of skin from a timeseries intervention with skin products	HOWE_KF2	PM15J26	lane1	_Illumina HiSeq Rapid Run 515fbc, 806r amplification of 16SrRNA V4_	GT	151040311	1E11.Empty	FWD:GTGCCAGCMGCCGCGGTAA; REV:GGACTACHVGGGTWTCTAAT	Illumina	AB	12616	3	RIKE	Amina_Skin	UCSDMI	3/30/16	Amina_Skin_lane1_S1_L001	_0.1,g_	UCSDMI	AB_Plate1	Sequencing by synthesis	UCSDMI	16S rRNA	V4	108379Z	311318B	311426B	RNBD9959	AB_Plate1_1E11.Empty_E11	E11	not applicable	years	1.00E+11	not applicable	not applicable	not applicable	9/24/15 0:00	True	193	urban biome	research facility	sterile water	misc environment
10370.1E12.Empty	CAAACCTATGGC	GTGTGCCAGCMGCCGCGGTAA	USCDMI	Amina skin study	EMP_processed	samples of skin from a timeseries intervention with skin products	HOWE_KF2	PM15J26	lane1	_Illumina HiSeq Rapid Run 515fbc, 806r amplification of 16SrRNA V4_	GT	151040311	1E12.Empty	FWD:GTGCCAGCMGCCGCGGTAA; REV:GGACTACHVGGGTWTCTAAT	Illumina	AB	12616	3	RIKE	Amina_Skin	UCSDMI	3/30/16	Amina_Skin_lane1_S1_L001	_0.1,g_	UCSDMI	AB_Plate1	Sequencing by synthesis	UCSDMI	16S rRNA	V4	108379Z	311318B	311426B	RNBD9959	AB_Plate1_1E12.Empty_E12	E12	not applicable	years	1.00E+12	not applicable	not applicable	not applicable	9/24/15 0:00	True	193	urban biome	research facility	sterile water	misc environment
10370.1E2	GAACCGTGCAGG	GTGTGCCAGCMGCCGCGGTAA	USCDMI	Amina skin study	EMP_processed	samples of skin from a timeseries intervention with skin products	HOWE_KF2	PM15J26	lane1	_Illumina HiSeq Rapid Run 515fbc, 806r amplification of 16SrRNA V4_	GT	151040311	1.00E+02	FWD:GTGCCAGCMGCCGCGGTAA; REV:GGACTACHVGGGTWTCTAAT	Illumina	AB	12616	3	RIKE	Amina_Skin	UCSDMI	3/30/16	Amina_Skin_lane1_S1_L001	_0.1,g_	UCSDMI	AB_Plate1	Sequencing by synthesis	UCSDMI	16S rRNA	V4	108379Z	311318B	311426B	RNBD9959	AB_Plate1_1E2_E2	E2	not applicable	years	1.00E+02	UBERON:skin	UBERON:sebum	UBERON:arm pit	9/24/15 0:00	True	193	urban biome	human-associated habitat	sebum	human-skin
10370.1E3	ACGTGCCTTAGA	GTGTGCCAGCMGCCGCGGTAA	USCDMI	Amina skin study	EMP_processed	samples of skin from a timeseries intervention with skin products	HOWE_KF2	PM15J26	lane1	_Illumina HiSeq Rapid Run 515fbc, 806r amplification of 16SrRNA V4_	GT	151040311	1.00E+03	FWD:GTGCCAGCMGCCGCGGTAA; REV:GGACTACHVGGGTWTCTAAT	Illumina	AB	12616	3	RIKE	Amina_Skin	UCSDMI	3/30/16	Amina_Skin_lane1_S1_L001	_0.1,g_	UCSDMI	AB_Plate1	Sequencing by synthesis	UCSDMI	16S rRNA	V4	108379Z	311318B	311426B	RNBD9959	AB_Plate1_1E3_E3	E3	not applicable	years	1.00E+03	UBERON:skin	UBERON:sebum	UBERON:skin of arm	9/24/15 0:00	True	193	urban biome	human-associated habitat	sebum	human-skin
10370.1E4	AGTTGTAGTCCG	GTGTGCCAGCMGCCGCGGTAA	USCDMI	Amina skin study	EMP_processed	samples of skin from a timeseries intervention with skin products	HOWE_KF2	PM15J26	lane1	_Illumina HiSeq Rapid Run 515fbc, 806r amplification of 16SrRNA V4_	GT	151040311	1.00E+04	FWD:GTGCCAGCMGCCGCGGTAA; REV:GGACTACHVGGGTWTCTAAT	Illumina	AB	12616	3	RIKE	Amina_Skin	UCSDMI	3/30/16	Amina_Skin_lane1_S1_L001	_0.1,g_	UCSDMI	AB_Plate1	Sequencing by synthesis	UCSDMI	16S rRNA	V4	108379Z	311318B	311426B	RNBD9959	AB_Plate1_1E4_E4	E4	not applicable	years	1.00E+04	UBERON:skin	UBERON:sebum	UBERON:skin of arm	9/24/15 0:00	True	193	urban biome	human-associated habitat	sebum	human-skin
10370.1E5	AGGGACTTCAAT	GTGTGCCAGCMGCCGCGGTAA	USCDMI	Amina skin study	EMP_processed	samples of skin from a timeseries intervention with skin products	HOWE_KF2	PM15J26	lane1	_Illumina HiSeq Rapid Run 515fbc, 806r amplification of 16SrRNA V4_	GT	151040311	1.00E+05	FWD:GTGCCAGCMGCCGCGGTAA; REV:GGACTACHVGGGTWTCTAAT	Illumina	AB	12616	3	RIKE	Amina_Skin	UCSDMI	3/30/16	Amina_Skin_lane1_S1_L001	_0.1,g_	UCSDMI	AB_Plate1	Sequencing by synthesis	UCSDMI	16S rRNA	V4	108379Z	311318B	311426B	RNBD9959	AB_Plate1_1E5_E5	E5	not applicable	years	1.00E+05	UBERON:skin	UBERON:sebum	UBERON:skin of arm	9/24/15 0:00	True	193	urban biome	human-associated habitat	sebum	human-skin
10370.1E6	CGGCCAGAAGCA	GTGTGCCAGCMGCCGCGGTAA	USCDMI	Amina skin study	EMP_processed	samples of skin from a timeseries intervention with skin products	HOWE_KF2	PM15J26	lane1	_Illumina HiSeq Rapid Run 515fbc, 806r amplification of 16SrRNA V4_	GT	151040311	1.00E+06	FWD:GTGCCAGCMGCCGCGGTAA; REV:GGACTACHVGGGTWTCTAAT	Illumina	AB	12616	3	RIKE	Amina_Skin	UCSDMI	3/30/16	Amina_Skin_lane1_S1_L001	_0.1,g_	UCSDMI	AB_Plate1	Sequencing by synthesis	UCSDMI	16S rRNA	V4	108379Z	311318B	311426B	RNBD9959	AB_Plate1_1E6_E6	E6	not applicable	years	1.00E+06	UBERON:skin	UBERON:sebum	UBERON:skin of arm	9/24/15 0:00	True	193	urban biome	human-associated habitat	sebum	human-skin
10370.1E7	TGGCAGCGAGCC	GTGTGCCAGCMGCCGCGGTAA	USCDMI	Amina skin study	EMP_processed	samples of skin from a timeseries intervention with skin products	HOWE_KF2	PM15J26	lane1	_Illumina HiSeq Rapid Run 515fbc, 806r amplification of 16SrRNA V4_	GT	151040311	1.00E+07	FWD:GTGCCAGCMGCCGCGGTAA; REV:GGACTACHVGGGTWTCTAAT	Illumina	AB	12616	3	RIKE	Amina_Skin	UCSDMI	3/30/16	Amina_Skin_lane1_S1_L001	_0.1,g_	UCSDMI	AB_Plate1	Sequencing by synthesis	UCSDMI	16S rRNA	V4	108379Z	311318B	311426B	RNBD9959	AB_Plate1_1E7_E7	E7	not applicable	years	1.00E+07	UBERON:skin	UBERON:sebum	UBERON:skin of foot	9/24/15 0:00	True	193	urban biome	human-associated habitat	sebum	human-skin
10370.1E8	GTGAATGTTCGA	GTGTGCCAGCMGCCGCGGTAA	USCDMI	Amina skin study	EMP_processed	samples of skin from a timeseries intervention with skin products	HOWE_KF2	PM15J26	lane1	_Illumina HiSeq Rapid Run 515fbc, 806r amplification of 16SrRNA V4_	GT	151040311	1.00E+08	FWD:GTGCCAGCMGCCGCGGTAA; REV:GGACTACHVGGGTWTCTAAT	Illumina	AB	12616	3	RIKE	Amina_Skin	UCSDMI	3/30/16	Amina_Skin_lane1_S1_L001	_0.1,g_	UCSDMI	AB_Plate1	Sequencing by synthesis	UCSDMI	16S rRNA	V4	108379Z	311318B	311426B	RNBD9959	AB_Plate1_1E8_E8	E8	not applicable	years	1.00E+08	UBERON:skin	UBERON:sebum	UBERON:skin of foot	9/24/15 0:00	True	193	urban biome	human-associated habitat	sebum	human-skin
10370.1E9	TATGTTGACGGC	GTGTGCCAGCMGCCGCGGTAA	USCDMI	Amina skin study	EMP_processed	samples of skin from a timeseries intervention with skin products	HOWE_KF2	PM15J26	lane1	_Illumina HiSeq Rapid Run 515fbc, 806r amplification of 16SrRNA V4_	GT	151040311	1.00E+09	FWD:GTGCCAGCMGCCGCGGTAA; REV:GGACTACHVGGGTWTCTAAT	Illumina	AB	12616	3	RIKE	Amina_Skin	UCSDMI	3/30/16	Amina_Skin_lane1_S1_L001	_0.1,g_	UCSDMI	AB_Plate1	Sequencing by synthesis	UCSDMI	16S rRNA	V4	108379Z	311318B	311426B	RNBD9959	AB_Plate1_1E9_E9	E9	not applicable	years	1.00E+09	UBERON:skin	UBERON:sebum	UBERON:skin of foot	9/24/15 0:00	True	193	urban biome	human-associated habitat	sebum	human-skin
10370.1F1	CATTTGACGACG	GTGTGCCAGCMGCCGCGGTAA	USCDMI	Amina skin study	EMP_processed	samples of skin from a timeseries intervention with skin products	HOWE_KF2	PM15J26	lane1	_Illumina HiSeq Rapid Run 515fbc, 806r amplification of 16SrRNA V4_	GT	151040311	1F1	FWD:GTGCCAGCMGCCGCGGTAA; REV:GGACTACHVGGGTWTCTAAT	Illumina	AB	12616	3	RIKE	Amina_Skin	UCSDMI	3/30/16	Amina_Skin_lane1_S1_L001	_0.1,g_	UCSDMI	AB_Plate1	Sequencing by synthesis	UCSDMI	16S rRNA	V4	108379Z	311318B	311426B	RNBD9959	AB_Plate1_1F1_F1	F1	not applicable	years	1F1	UBERON:skin	UBERON:sebum	UBERON:skin of face	9/24/15 0:00	True	193	urban biome	human-associated habitat	sebum	human-skin
10370.1F10	AGTGCAGGAGCC	GTGTGCCAGCMGCCGCGGTAA	USCDMI	Amina skin study	EMP_processed	samples of skin from a timeseries intervention with skin products	HOWE_KF2	PM15J26	lane1	_Illumina HiSeq Rapid Run 515fbc, 806r amplification of 16SrRNA V4_	GT	151040311	1F10	FWD:GTGCCAGCMGCCGCGGTAA; REV:GGACTACHVGGGTWTCTAAT	Illumina	AB	12616	3	RIKE	Amina_Skin	UCSDMI	3/30/16	Amina_Skin_lane1_S1_L001	_0.1,g_	UCSDMI	AB_Plate1	Sequencing by synthesis	UCSDMI	16S rRNA	V4	108379Z	311318B	311426B	RNBD9959	AB_Plate1_1F10_F10	F10	not applicable	years	1F10	UBERON:skin	UBERON:sebum	UBERON:skin of arm	9/24/15 0:00	True	193	urban biome	human-associated habitat	sebum	human-skin
10370.1F11	GTACTCGAACCA	GTGTGCCAGCMGCCGCGGTAA	USCDMI	Amina skin study	EMP_processed	samples of skin from a timeseries intervention with skin products	HOWE_KF2	PM15J26	lane1	_Illumina HiSeq Rapid Run 515fbc, 806r amplification of 16SrRNA V4_	GT	151040311	1F11	FWD:GTGCCAGCMGCCGCGGTAA; REV:GGACTACHVGGGTWTCTAAT	Illumina	AB	12616	3	RIKE	Amina_Skin	UCSDMI	3/30/16	Amina_Skin_lane1_S1_L001	_0.1,g_	UCSDMI	AB_Plate1	Sequencing by synthesis	UCSDMI	16S rRNA	V4	108379Z	311318B	311426B	RNBD9959	AB_Plate1_1F11_F11	F11	not applicable	years	1F11	UBERON:skin	UBERON:sebum	UBERON:skin of arm	9/24/15 0:00	True	193	urban biome	human-associated habitat	sebum	human-skin
10370.1F12	ATAGGAATAACC	GTGTGCCAGCMGCCGCGGTAA	USCDMI	Amina skin study	EMP_processed	samples of skin from a timeseries intervention with skin products	HOWE_KF2	PM15J26	lane1	_Illumina HiSeq Rapid Run 515fbc, 806r amplification of 16SrRNA V4_	GT	151040311	1F12	FWD:GTGCCAGCMGCCGCGGTAA; REV:GGACTACHVGGGTWTCTAAT	Illumina	AB	12616	3	RIKE	Amina_Skin	UCSDMI	3/30/16	Amina_Skin_lane1_S1_L001	_0.1,g_	UCSDMI	AB_Plate1	Sequencing by synthesis	UCSDMI	16S rRNA	V4	108379Z	311318B	311426B	RNBD9959	AB_Plate1_1F12_F12	F12	not applicable	years	1F12	UBERON:skin	UBERON:sebum	UBERON:skin of arm	9/24/15 0:00	True	193	urban biome	human-associated habitat	sebum	human-skin
10370.1F2	ACTAAGTACCCG	GTGTGCCAGCMGCCGCGGTAA	USCDMI	Amina skin study	EMP_processed	samples of skin from a timeseries intervention with skin products	HOWE_KF2	PM15J26	lane1	_Illumina HiSeq Rapid Run 515fbc, 806r amplification of 16SrRNA V4_	GT	151040311	1F2	FWD:GTGCCAGCMGCCGCGGTAA; REV:GGACTACHVGGGTWTCTAAT	Illumina	AB	12616	3	RIKE	Amina_Skin	UCSDMI	3/30/16	Amina_Skin_lane1_S1_L001	_0.1,g_	UCSDMI	AB_Plate1	Sequencing by synthesis	UCSDMI	16S rRNA	V4	108379Z	311318B	311426B	RNBD9959	AB_Plate1_1F2_F2	F2	not applicable	years	1F2	UBERON:skin	UBERON:sebum	UBERON:skin of face	9/24/15 0:00	True	193	urban biome	human-associated habitat	sebum	human-skin
10370.1F3	CACCCTTGCGAC	GTGTGCCAGCMGCCGCGGTAA	USCDMI	Amina skin study	EMP_processed	samples of skin from a timeseries intervention with skin products	HOWE_KF2	PM15J26	lane1	_Illumina HiSeq Rapid Run 515fbc, 806r amplification of 16SrRNA V4_	GT	151040311	1F3	FWD:GTGCCAGCMGCCGCGGTAA; REV:GGACTACHVGGGTWTCTAAT	Illumina	AB	12616	3	RIKE	Amina_Skin	UCSDMI	3/30/16	Amina_Skin_lane1_S1_L001	_0.1,g_	UCSDMI	AB_Plate1	Sequencing by synthesis	UCSDMI	16S rRNA	V4	108379Z	311318B	311426B	RNBD9959	AB_Plate1_1F3_F3	F3	not applicable	years	1F3	UBERON:skin	UBERON:sebum	UBERON:skin of face	9/24/15 0:00	True	193	urban biome	human-associated habitat	sebum	human-skin
10370.1F4	GATGCCTAATGA	GTGTGCCAGCMGCCGCGGTAA	USCDMI	Amina skin study	EMP_processed	samples of skin from a timeseries intervention with skin products	HOWE_KF2	PM15J26	lane1	_Illumina HiSeq Rapid Run 515fbc, 806r amplification of 16SrRNA V4_	GT	151040311	1F4	FWD:GTGCCAGCMGCCGCGGTAA; REV:GGACTACHVGGGTWTCTAAT	Illumina	AB	12616	3	RIKE	Amina_Skin	UCSDMI	3/30/16	Amina_Skin_lane1_S1_L001	_0.1,g_	UCSDMI	AB_Plate1	Sequencing by synthesis	UCSDMI	16S rRNA	V4	108379Z	311318B	311426B	RNBD9959	AB_Plate1_1F4_F4	F4	not applicable	years	1F4	UBERON:skin	UBERON:sebum	UBERON:skin of face	9/24/15 0:00	True	193	urban biome	human-associated habitat	sebum	human-skin
10370.1F5	GTACGTCACTGA	GTGTGCCAGCMGCCGCGGTAA	USCDMI	Amina skin study	EMP_processed	samples of skin from a timeseries intervention with skin products	HOWE_KF2	PM15J26	lane1	_Illumina HiSeq Rapid Run 515fbc, 806r amplification of 16SrRNA V4_	GT	151040311	1F5	FWD:GTGCCAGCMGCCGCGGTAA; REV:GGACTACHVGGGTWTCTAAT	Illumina	AB	12616	3	RIKE	Amina_Skin	UCSDMI	3/30/16	Amina_Skin_lane1_S1_L001	_0.1,g_	UCSDMI	AB_Plate1	Sequencing by synthesis	UCSDMI	16S rRNA	V4	108379Z	311318B	311426B	RNBD9959	AB_Plate1_1F5_F5	F5	not applicable	years	1F5	UBERON:skin	UBERON:sebum	UBERON:arm pit	9/24/15 0:00	True	193	urban biome	human-associated habitat	sebum	human-skin
10370.1F6	TCGCTACAGATG	GTGTGCCAGCMGCCGCGGTAA	USCDMI	Amina skin study	EMP_processed	samples of skin from a timeseries intervention with skin products	HOWE_KF2	PM15J26	lane1	_Illumina HiSeq Rapid Run 515fbc, 806r amplification of 16SrRNA V4_	GT	151040311	1F6	FWD:GTGCCAGCMGCCGCGGTAA; REV:GGACTACHVGGGTWTCTAAT	Illumina	AB	12616	3	RIKE	Amina_Skin	UCSDMI	3/30/16	Amina_Skin_lane1_S1_L001	_0.1,g_	UCSDMI	AB_Plate1	Sequencing by synthesis	UCSDMI	16S rRNA	V4	108379Z	311318B	311426B	RNBD9959	AB_Plate1_1F6_F6	F6	not applicable	years	1F6	UBERON:skin	UBERON:sebum	UBERON:arm pit	9/24/15 0:00	True	193	urban biome	human-associated habitat	sebum	human-skin
10370.1F7	CCGGCTTATGTG	GTGTGCCAGCMGCCGCGGTAA	USCDMI	Amina skin study	EMP_processed	samples of skin from a timeseries intervention with skin products	HOWE_KF2	PM15J26	lane1	_Illumina HiSeq Rapid Run 515fbc, 806r amplification of 16SrRNA V4_	GT	151040311	1F7	FWD:GTGCCAGCMGCCGCGGTAA; REV:GGACTACHVGGGTWTCTAAT	Illumina	AB	12616	3	RIKE	Amina_Skin	UCSDMI	3/30/16	Amina_Skin_lane1_S1_L001	_0.1,g_	UCSDMI	AB_Plate1	Sequencing by synthesis	UCSDMI	16S rRNA	V4	108379Z	311318B	311426B	RNBD9959	AB_Plate1_1F7_F7	F7	not applicable	years	1F7	UBERON:skin	UBERON:sebum	UBERON:arm pit	9/24/15 0:00	True	193	urban biome	human-associated habitat	sebum	human-skin
10370.1F8	ATAGTCCTTTAA	GTGTGCCAGCMGCCGCGGTAA	USCDMI	Amina skin study	EMP_processed	samples of skin from a timeseries intervention with skin products	HOWE_KF2	PM15J26	lane1	_Illumina HiSeq Rapid Run 515fbc, 806r amplification of 16SrRNA V4_	GT	151040311	1F8	FWD:GTGCCAGCMGCCGCGGTAA; REV:GGACTACHVGGGTWTCTAAT	Illumina	AB	12616	3	RIKE	Amina_Skin	UCSDMI	3/30/16	Amina_Skin_lane1_S1_L001	_0.1,g_	UCSDMI	AB_Plate1	Sequencing by synthesis	UCSDMI	16S rRNA	V4	108379Z	311318B	311426B	RNBD9959	AB_Plate1_1F8_F8	F8	not applicable	years	1F8	UBERON:skin	UBERON:sebum	UBERON:arm pit	9/24/15 0:00	True	193	urban biome	human-associated habitat	sebum	human-skin
10370.1F9	TCGAGCCGATCT	GTGTGCCAGCMGCCGCGGTAA	USCDMI	Amina skin study	EMP_processed	samples of skin from a timeseries intervention with skin products	HOWE_KF2	PM15J26	lane1	_Illumina HiSeq Rapid Run 515fbc, 806r amplification of 16SrRNA V4_	GT	151040311	1F9	FWD:GTGCCAGCMGCCGCGGTAA; REV:GGACTACHVGGGTWTCTAAT	Illumina	AB	12616	3	RIKE	Amina_Skin	UCSDMI	3/30/16	Amina_Skin_lane1_S1_L001	_0.1,g_	UCSDMI	AB_Plate1	Sequencing by synthesis	UCSDMI	16S rRNA	V4	108379Z	311318B	311426B	RNBD9959	AB_Plate1_1F9_F9	F9	not applicable	years	1F9	UBERON:skin	UBERON:sebum	UBERON:skin of arm	9/24/15 0:00	True	193	urban biome	human-associated habitat	sebum	human-skin
10370.1G1	GCTGCGTATACC	GTGTGCCAGCMGCCGCGGTAA	USCDMI	Amina skin study	EMP_processed	samples of skin from a timeseries intervention with skin products	HOWE_KF2	PM15J26	lane1	_Illumina HiSeq Rapid Run 515fbc, 806r amplification of 16SrRNA V4_	GT	151040311	1G1	FWD:GTGCCAGCMGCCGCGGTAA; REV:GGACTACHVGGGTWTCTAAT	Illumina	AB	12616	3	RIKE	Amina_Skin	UCSDMI	3/30/16	Amina_Skin_lane1_S1_L001	_0.1,g_	UCSDMI	AB_Plate1	Sequencing by synthesis	UCSDMI	16S rRNA	V4	108379Z	311318B	311426B	RNBD9959	AB_Plate1_1G1_G1	G1	not applicable	years	1G1	UBERON:skin	UBERON:sebum	UBERON:skin of foot	9/24/15 0:00	True	193	urban biome	human-associated habitat	sebum	human-skin
10370.1G10	GTTGCTGAGTCC	GTGTGCCAGCMGCCGCGGTAA	USCDMI	Amina skin study	EMP_processed	samples of skin from a timeseries intervention with skin products	HOWE_KF2	PM15J26	lane1	_Illumina HiSeq Rapid Run 515fbc, 806r amplification of 16SrRNA V4_	GT	151040311	1G10	FWD:GTGCCAGCMGCCGCGGTAA; REV:GGACTACHVGGGTWTCTAAT	Illumina	AB	12616	3	RIKE	Amina_Skin	UCSDMI	3/30/16	Amina_Skin_lane1_S1_L001	_0.1,g_	UCSDMI	AB_Plate1	Sequencing by synthesis	UCSDMI	16S rRNA	V4	108379Z	311318B	311426B	RNBD9959	AB_Plate1_1G10_G10	G10	not applicable	years	1G10	UBERON:skin	UBERON:sebum	UBERON:arm pit	9/24/15 0:00	True	193	urban biome	human-associated habitat	sebum	human-skin
10370.1G11	ACACCGCACAAT	GTGTGCCAGCMGCCGCGGTAA	USCDMI	Amina skin study	EMP_processed	samples of skin from a timeseries intervention with skin products	HOWE_KF2	PM15J26	lane1	_Illumina HiSeq Rapid Run 515fbc, 806r amplification of 16SrRNA V4_	GT	151040311	1G11	FWD:GTGCCAGCMGCCGCGGTAA; REV:GGACTACHVGGGTWTCTAAT	Illumina	AB	12616	3	RIKE	Amina_Skin	UCSDMI	3/30/16	Amina_Skin_lane1_S1_L001	_0.1,g_	UCSDMI	AB_Plate1	Sequencing by synthesis	UCSDMI	16S rRNA	V4	108379Z	311318B	311426B	RNBD9959	AB_Plate1_1G11_G11	G11	not applicable	years	1G11	UBERON:skin	UBERON:sebum	UBERON:arm pit	9/24/15 0:00	True	193	urban biome	human-associated habitat	sebum	human-skin
10370.1G12	CACAACCACAAC	GTGTGCCAGCMGCCGCGGTAA	USCDMI	Amina skin study	EMP_processed	samples of skin from a timeseries intervention with skin products	HOWE_KF2	PM15J26	lane1	_Illumina HiSeq Rapid Run 515fbc, 806r amplification of 16SrRNA V4_	GT	151040311	1G12	FWD:GTGCCAGCMGCCGCGGTAA; REV:GGACTACHVGGGTWTCTAAT	Illumina	AB	12616	3	RIKE	Amina_Skin	UCSDMI	3/30/16	Amina_Skin_lane1_S1_L001	_0.1,g_	UCSDMI	AB_Plate1	Sequencing by synthesis	UCSDMI	16S rRNA	V4	108379Z	311318B	311426B	RNBD9959	AB_Plate1_1G12_G12	G12	not applicable	years	1G12	UBERON:skin	UBERON:sebum	UBERON:arm pit	9/24/15 0:00	True	193	urban biome	human-associated habitat	sebum	human-skin
10370.1G2	CTCAGCGGGACG	GTGTGCCAGCMGCCGCGGTAA	USCDMI	Amina skin study	EMP_processed	samples of skin from a timeseries intervention with skin products	HOWE_KF2	PM15J26	lane1	_Illumina HiSeq Rapid Run 515fbc, 806r amplification of 16SrRNA V4_	GT	151040311	1G2	FWD:GTGCCAGCMGCCGCGGTAA; REV:GGACTACHVGGGTWTCTAAT	Illumina	AB	12616	3	RIKE	Amina_Skin	UCSDMI	3/30/16	Amina_Skin_lane1_S1_L001	_0.1,g_	UCSDMI	AB_Plate1	Sequencing by synthesis	UCSDMI	16S rRNA	V4	108379Z	311318B	311426B	RNBD9959	AB_Plate1_1G2_G2	G2	not applicable	years	1G2	UBERON:skin	UBERON:sebum	UBERON:skin of foot	9/24/15 0:00	True	193	urban biome	human-associated habitat	sebum	human-skin
10370.1G3	ATGCCTCGTAAG	GTGTGCCAGCMGCCGCGGTAA	USCDMI	Amina skin study	EMP_processed	samples of skin from a timeseries intervention with skin products	HOWE_KF2	PM15J26	lane1	_Illumina HiSeq Rapid Run 515fbc, 806r amplification of 16SrRNA V4_	GT	151040311	1G3	FWD:GTGCCAGCMGCCGCGGTAA; REV:GGACTACHVGGGTWTCTAAT	Illumina	AB	12616	3	RIKE	Amina_Skin	UCSDMI	3/30/16	Amina_Skin_lane1_S1_L001	_0.1,g_	UCSDMI	AB_Plate1	Sequencing by synthesis	UCSDMI	16S rRNA	V4	108379Z	311318B	311426B	RNBD9959	AB_Plate1_1G3_G3	G3	not applicable	years	1G3	UBERON:skin	UBERON:sebum	UBERON:skin of foot	9/24/15 0:00	True	193	urban biome	human-associated habitat	sebum	human-skin
10370.1G4	TTAGTTTGTCAC	GTGTGCCAGCMGCCGCGGTAA	USCDMI	Amina skin study	EMP_processed	samples of skin from a timeseries intervention with skin products	HOWE_KF2	PM15J26	lane1	_Illumina HiSeq Rapid Run 515fbc, 806r amplification of 16SrRNA V4_	GT	151040311	1G4	FWD:GTGCCAGCMGCCGCGGTAA; REV:GGACTACHVGGGTWTCTAAT	Illumina	AB	12616	3	RIKE	Amina_Skin	UCSDMI	3/30/16	Amina_Skin_lane1_S1_L001	_0.1,g_	UCSDMI	AB_Plate1	Sequencing by synthesis	UCSDMI	16S rRNA	V4	108379Z	311318B	311426B	RNBD9959	AB_Plate1_1G4_G4	G4	not applicable	years	1G4	UBERON:skin	UBERON:sebum	UBERON:skin of foot	9/24/15 0:00	True	193	urban biome	human-associated habitat	sebum	human-skin
10370.1G5.Empty	CCGGCCGCGTGC	GTGTGCCAGCMGCCGCGGTAA	USCDMI	Amina skin study	EMP_processed	samples of skin from a timeseries intervention with skin products	HOWE_KF2	PM15J26	lane1	_Illumina HiSeq Rapid Run 515fbc, 806r amplification of 16SrRNA V4_	GT	151040311	1G5.Empty	FWD:GTGCCAGCMGCCGCGGTAA; REV:GGACTACHVGGGTWTCTAAT	Illumina	AB	12616	3	RIKE	Amina_Skin	UCSDMI	3/30/16	Amina_Skin_lane1_S1_L001	_0.1,g_	UCSDMI	AB_Plate1	Sequencing by synthesis	UCSDMI	16S rRNA	V4	108379Z	311318B	311426B	RNBD9959	AB_Plate1_1G5.Empty_G5	G5	not applicable	years	1G5	not applicable	not applicable	not applicable	9/24/15 0:00	True	193	urban biome	research facility	sterile water	misc environment
10370.1G6	ATTATGATTATG	GTGTGCCAGCMGCCGCGGTAA	USCDMI	Amina skin study	EMP_processed	samples of skin from a timeseries intervention with skin products	HOWE_KF2	PM15J26	lane1	_Illumina HiSeq Rapid Run 515fbc, 806r amplification of 16SrRNA V4_	GT	151040311	1G6	FWD:GTGCCAGCMGCCGCGGTAA; REV:GGACTACHVGGGTWTCTAAT	Illumina	AB	12616	3	RIKE	Amina_Skin	UCSDMI	3/30/16	Amina_Skin_lane1_S1_L001	_0.1,g_	UCSDMI	AB_Plate1	Sequencing by synthesis	UCSDMI	16S rRNA	V4	108379Z	311318B	311426B	RNBD9959	AB_Plate1_1G6_G6	G6	not applicable	years	1G6	UBERON:skin	UBERON:sebum	UBERON:skin of face	9/24/15 0:00	True	193	urban biome	human-associated habitat	sebum	human-skin
10370.1G7	CGAATACTGACA	GTGTGCCAGCMGCCGCGGTAA	USCDMI	Amina skin study	EMP_processed	samples of skin from a timeseries intervention with skin products	HOWE_KF2	PM15J26	lane1	_Illumina HiSeq Rapid Run 515fbc, 806r amplification of 16SrRNA V4_	GT	151040311	1G7	FWD:GTGCCAGCMGCCGCGGTAA; REV:GGACTACHVGGGTWTCTAAT	Illumina	AB	12616	3	RIKE	Amina_Skin	UCSDMI	3/30/16	Amina_Skin_lane1_S1_L001	_0.1,g_	UCSDMI	AB_Plate1	Sequencing by synthesis	UCSDMI	16S rRNA	V4	108379Z	311318B	311426B	RNBD9959	AB_Plate1_1G7_G7	G7	not applicable	years	1G7	UBERON:skin	UBERON:sebum	UBERON:skin of face	9/24/15 0:00	True	193	urban biome	human-associated habitat	sebum	human-skin
10370.1G8	TCTTATAACGCT	GTGTGCCAGCMGCCGCGGTAA	USCDMI	Amina skin study	EMP_processed	samples of skin from a timeseries intervention with skin products	HOWE_KF2	PM15J26	lane1	_Illumina HiSeq Rapid Run 515fbc, 806r amplification of 16SrRNA V4_	GT	151040311	1G8	FWD:GTGCCAGCMGCCGCGGTAA; REV:GGACTACHVGGGTWTCTAAT	Illumina	AB	12616	3	RIKE	Amina_Skin	UCSDMI	3/30/16	Amina_Skin_lane1_S1_L001	_0.1,g_	UCSDMI	AB_Plate1	Sequencing by synthesis	UCSDMI	16S rRNA	V4	108379Z	311318B	311426B	RNBD9959	AB_Plate1_1G8_G8	G8	not applicable	years	1G8	UBERON:skin	UBERON:sebum	UBERON:skin of face	9/24/15 0:00	True	193	urban biome	human-associated habitat	sebum	human-skin
10370.1G9	TAAGGTCGATAA	GTGTGCCAGCMGCCGCGGTAA	USCDMI	Amina skin study	EMP_processed	samples of skin from a timeseries intervention with skin products	HOWE_KF2	PM15J26	lane1	_Illumina HiSeq Rapid Run 515fbc, 806r amplification of 16SrRNA V4_	GT	151040311	1G9	FWD:GTGCCAGCMGCCGCGGTAA; REV:GGACTACHVGGGTWTCTAAT	Illumina	AB	12616	3	RIKE	Amina_Skin	UCSDMI	3/30/16	Amina_Skin_lane1_S1_L001	_0.1,g_	UCSDMI	AB_Plate1	Sequencing by synthesis	UCSDMI	16S rRNA	V4	108379Z	311318B	311426B	RNBD9959	AB_Plate1_1G9_G9	G9	not applicable	years	1G9	UBERON:skin	UBERON:sebum	UBERON:skin of face	9/24/15 0:00	True	193	urban biome	human-associated habitat	sebum	human-skin
10370.1H1	GAGAAGCTTATA	GTGTGCCAGCMGCCGCGGTAA	USCDMI	Amina skin study	EMP_processed	samples of skin from a timeseries intervention with skin products	HOWE_KF2	PM15J26	lane1	_Illumina HiSeq Rapid Run 515fbc, 806r amplification of 16SrRNA V4_	GT	151040311	1H1	FWD:GTGCCAGCMGCCGCGGTAA; REV:GGACTACHVGGGTWTCTAAT	Illumina	AB	12616	3	RIKE	Amina_Skin	UCSDMI	3/30/16	Amina_Skin_lane1_S1_L001	_0.1,g_	UCSDMI	AB_Plate1	Sequencing by synthesis	UCSDMI	16S rRNA	V4	108379Z	311318B	311426B	RNBD9959	AB_Plate1_1H1_H1	H1	not applicable	years	1H1	UBERON:skin	UBERON:sebum	UBERON:arm pit	9/24/15 0:00	True	193	urban biome	human-associated habitat	sebum	human-skin
10370.1H10.Empty	CGGAGAGACATG	GTGTGCCAGCMGCCGCGGTAA	USCDMI	Amina skin study	EMP_processed	samples of skin from a timeseries intervention with skin products	HOWE_KF2	PM15J26	lane1	_Illumina HiSeq Rapid Run 515fbc, 806r amplification of 16SrRNA V4_	GT	151040311	1H10.Empty	FWD:GTGCCAGCMGCCGCGGTAA; REV:GGACTACHVGGGTWTCTAAT	Illumina	AB	12616	3	RIKE	Amina_Skin	UCSDMI	3/30/16	Amina_Skin_lane1_S1_L001	_0.1,g_	UCSDMI	AB_Plate1	Sequencing by synthesis	UCSDMI	16S rRNA	V4	108379Z	311318B	311426B	RNBD9959	AB_Plate1_1H10.Empty_H10	H10	not applicable	years	1H10	not applicable	not applicable	not applicable	9/24/15 0:00	True	193	urban biome	research facility	sterile water	misc environment
10370.1H11.Empty	CAGCCCTACCCA	GTGTGCCAGCMGCCGCGGTAA	USCDMI	Amina skin study	EMP_processed	samples of skin from a timeseries intervention with skin products	HOWE_KF2	PM15J26	lane1	_Illumina HiSeq Rapid Run 515fbc, 806r amplification of 16SrRNA V4_	GT	151040311	1H11.Empty	FWD:GTGCCAGCMGCCGCGGTAA; REV:GGACTACHVGGGTWTCTAAT	Illumina	AB	12616	3	RIKE	Amina_Skin	UCSDMI	3/30/16	Amina_Skin_lane1_S1_L001	_0.1,g_	UCSDMI	AB_Plate1	Sequencing by synthesis	UCSDMI	16S rRNA	V4	108379Z	311318B	311426B	RNBD9959	AB_Plate1_1H11.Empty_H11	H11	not applicable	years	1H11	not applicable	not applicable	not applicable	9/24/15 0:00	True	193	urban biome	research facility	sterile water	misc environment
10370.1H12.Empty	TCGTTGGGACTA	GTGTGCCAGCMGCCGCGGTAA	USCDMI	Amina skin study	EMP_processed	samples of skin from a timeseries intervention with skin products	HOWE_KF2	PM15J26	lane1	_Illumina HiSeq Rapid Run 515fbc, 806r amplification of 16SrRNA V4_	GT	151040311	1H12.Empty	FWD:GTGCCAGCMGCCGCGGTAA; REV:GGACTACHVGGGTWTCTAAT	Illumina	AB	12616	3	RIKE	Amina_Skin	UCSDMI	3/30/16	Amina_Skin_lane1_S1_L001	_0.1,g_	UCSDMI	AB_Plate1	Sequencing by synthesis	UCSDMI	16S rRNA	V4	108379Z	311318B	311426B	RNBD9959	AB_Plate1_1H12.Empty_H12	H12	not applicable	years	1H12	not applicable	not applicable	not applicable	9/24/15 0:00	True	193	urban biome	research facility	sterile water	misc environment
10370.1H2	GTTAACTTACTA	GTGTGCCAGCMGCCGCGGTAA	USCDMI	Amina skin study	EMP_processed	samples of skin from a timeseries intervention with skin products	HOWE_KF2	PM15J26	lane1	_Illumina HiSeq Rapid Run 515fbc, 806r amplification of 16SrRNA V4_	GT	151040311	1H2	FWD:GTGCCAGCMGCCGCGGTAA; REV:GGACTACHVGGGTWTCTAAT	Illumina	AB	12616	3	RIKE	Amina_Skin	UCSDMI	3/30/16	Amina_Skin_lane1_S1_L001	_0.1,g_	UCSDMI	AB_Plate1	Sequencing by synthesis	UCSDMI	16S rRNA	V4	108379Z	311318B	311426B	RNBD9959	AB_Plate1_1H2_H2	H2	not applicable	years	1H2	UBERON:skin	UBERON:sebum	UBERON:skin of arm	9/24/15 0:00	True	193	urban biome	human-associated habitat	sebum	human-skin
10370.1H4	AGGGTGACTTTA	GTGTGCCAGCMGCCGCGGTAA	USCDMI	Amina skin study	EMP_processed	samples of skin from a timeseries intervention with skin products	HOWE_KF2	PM15J26	lane1	_Illumina HiSeq Rapid Run 515fbc, 806r amplification of 16SrRNA V4_	GT	151040311	1H4	FWD:GTGCCAGCMGCCGCGGTAA; REV:GGACTACHVGGGTWTCTAAT	Illumina	AB	12616	3	RIKE	Amina_Skin	UCSDMI	3/30/16	Amina_Skin_lane1_S1_L001	_0.1,g_	UCSDMI	AB_Plate1	Sequencing by synthesis	UCSDMI	16S rRNA	V4	108379Z	311318B	311426B	RNBD9959	AB_Plate1_1H4_H4	H4	not applicable	years	1H4	UBERON:skin	UBERON:sebum	UBERON:skin of arm	9/24/15 0:00	True	193	urban biome	human-associated habitat	sebum	human-skin
10370.1H5	GCCGCCAGGGTC	GTGTGCCAGCMGCCGCGGTAA	USCDMI	Amina skin study	EMP_processed	samples of skin from a timeseries intervention with skin products	HOWE_KF2	PM15J26	lane1	_Illumina HiSeq Rapid Run 515fbc, 806r amplification of 16SrRNA V4_	GT	151040311	1H5	FWD:GTGCCAGCMGCCGCGGTAA; REV:GGACTACHVGGGTWTCTAAT	Illumina	AB	12616	3	RIKE	Amina_Skin	UCSDMI	3/30/16	Amina_Skin_lane1_S1_L001	_0.1,g_	UCSDMI	AB_Plate1	Sequencing by synthesis	UCSDMI	16S rRNA	V4	108379Z	311318B	311426B	RNBD9959	AB_Plate1_1H5_H5	H5	not applicable	years	1H5	UBERON:skin	UBERON:sebum	UBERON:skin of arm	9/24/15 0:00	True	193	urban biome	human-associated habitat	sebum	human-skin
10370.1H6	GCCACCGCCGGA	GTGTGCCAGCMGCCGCGGTAA	USCDMI	Amina skin study	EMP_processed	samples of skin from a timeseries intervention with skin products	HOWE_KF2	PM15J26	lane1	_Illumina HiSeq Rapid Run 515fbc, 806r amplification of 16SrRNA V4_	GT	151040311	1H6	FWD:GTGCCAGCMGCCGCGGTAA; REV:GGACTACHVGGGTWTCTAAT	Illumina	AB	12616	3	RIKE	Amina_Skin	UCSDMI	3/30/16	Amina_Skin_lane1_S1_L001	_0.1,g_	UCSDMI	AB_Plate1	Sequencing by synthesis	UCSDMI	16S rRNA	V4	108379Z	311318B	311426B	RNBD9959	AB_Plate1_1H6_H6	H6	not applicable	years	1H6	UBERON:skin	UBERON:sebum	UBERON:skin of foot	9/24/15 0:00	True	193	urban biome	human-associated habitat	sebum	human-skin
10370.1H7	ACACACCCTGAC	GTGTGCCAGCMGCCGCGGTAA	USCDMI	Amina skin study	EMP_processed	samples of skin from a timeseries intervention with skin products	HOWE_KF2	PM15J26	lane1	_Illumina HiSeq Rapid Run 515fbc, 806r amplification of 16SrRNA V4_	GT	151040311	1H7	FWD:GTGCCAGCMGCCGCGGTAA; REV:GGACTACHVGGGTWTCTAAT	Illumina	AB	12616	3	RIKE	Amina_Skin	UCSDMI	3/30/16	Amina_Skin_lane1_S1_L001	_0.1,g_	UCSDMI	AB_Plate1	Sequencing by synthesis	UCSDMI	16S rRNA	V4	108379Z	311318B	311426B	RNBD9959	AB_Plate1_1H7_H7	H7	not applicable	years	1H7	UBERON:skin	UBERON:sebum	UBERON:skin of foot	9/24/15 0:00	True	193	urban biome	human-associated habitat	sebum	human-skin
10370.1H8	TATAGGCTCCGC	GTGTGCCAGCMGCCGCGGTAA	USCDMI	Amina skin study	EMP_processed	samples of skin from a timeseries intervention with skin products	HOWE_KF2	PM15J26	lane1	_Illumina HiSeq Rapid Run 515fbc, 806r amplification of 16SrRNA V4_	GT	151040311	1H8	FWD:GTGCCAGCMGCCGCGGTAA; REV:GGACTACHVGGGTWTCTAAT	Illumina	AB	12616	3	RIKE	Amina_Skin	UCSDMI	3/30/16	Amina_Skin_lane1_S1_L001	_0.1,g_	UCSDMI	AB_Plate1	Sequencing by synthesis	UCSDMI	16S rRNA	V4	108379Z	311318B	311426B	RNBD9959	AB_Plate1_1H8_H8	H8	not applicable	years	1H8	UBERON:skin	UBERON:sebum	UBERON:skin of foot	9/24/15 0:00	True	193	urban biome	human-associated habitat	sebum	human-skin
10370.1H9	ATAATTGCCGAG	GTGTGCCAGCMGCCGCGGTAA	USCDMI	Amina skin study	EMP_processed	samples of skin from a timeseries intervention with skin products	HOWE_KF2	PM15J26	lane1	_Illumina HiSeq Rapid Run 515fbc, 806r amplification of 16SrRNA V4_	GT	151040311	1H9	FWD:GTGCCAGCMGCCGCGGTAA; REV:GGACTACHVGGGTWTCTAAT	Illumina	AB	12616	3	RIKE	Amina_Skin	UCSDMI	3/30/16	Amina_Skin_lane1_S1_L001	_0.1,g_	UCSDMI	AB_Plate1	Sequencing by synthesis	UCSDMI	16S rRNA	V4	108379Z	311318B	311426B	RNBD9959	AB_Plate1_1H9_H9	H9	not applicable	years	1H9	UBERON:skin	UBERON:sebum	UBERON:skin of foot	9/24/15 0:00	True	193	urban biome	human-associated habitat	sebum	human-skin
10370.2A1.Empty	TAGGACGGGAGT	GTGTGCCAGCMGCCGCGGTAA	USCDMI	Amina skin study	EMP_processed	samples of skin from a timeseries intervention with skin products	HOWE_KF1	PM15J26	lane1	_Illumina HiSeq Rapid Run 515fbc, 806r amplification of 16SrRNA V4_	GT	151040311	2A1.Empty	FWD:GTGCCAGCMGCCGCGGTAA; REV:GGACTACHVGGGTWTCTAAT	Illumina	AB	12616	4	RIKE	Amina_Skin	UCSDMI	3/30/16	Amina_Skin_lane1_S1_L001	_0.1,g_	UCSDMI	AB_Plate2	Sequencing by synthesis	UCSDMI	16S rRNA	V4	108379Z	311318B	311426B	RNBD9959	AB_Plate2_2A1.Empty_A1	A1	not applicable	years	2A1	not applicable	not applicable	not applicable	9/24/15 0:00	True	193	urban biome	research facility	sterile water	misc environment
10370.2A10	TGCTACAGACGT	GTGTGCCAGCMGCCGCGGTAA	USCDMI	Amina skin study	EMP_processed	samples of skin from a timeseries intervention with skin products	HOWE_KF1	PM15J26	lane1	_Illumina HiSeq Rapid Run 515fbc, 806r amplification of 16SrRNA V4_	GT	151040311	2A10	FWD:GTGCCAGCMGCCGCGGTAA; REV:GGACTACHVGGGTWTCTAAT	Illumina	AB	12616	4	RIKE	Amina_Skin	UCSDMI	3/30/16	Amina_Skin_lane1_S1_L001	_0.1,g_	UCSDMI	AB_Plate2	Sequencing by synthesis	UCSDMI	16S rRNA	V4	108379Z	311318B	311426B	RNBD9959	AB_Plate2_2A10_A10	A10	not applicable	years	2A10	UBERON:skin	UBERON:sebum	UBERON:arm pit	9/24/15 0:00	True	193	urban biome	human-associated habitat	sebum	human-skin
10370.2A11	AGGTGAGTTCTA	GTGTGCCAGCMGCCGCGGTAA	USCDMI	Amina skin study	EMP_processed	samples of skin from a timeseries intervention with skin products	HOWE_KF1	PM15J26	lane1	_Illumina HiSeq Rapid Run 515fbc, 806r amplification of 16SrRNA V4_	GT	151040311	2A11	FWD:GTGCCAGCMGCCGCGGTAA; REV:GGACTACHVGGGTWTCTAAT	Illumina	AB	12616	4	RIKE	Amina_Skin	UCSDMI	3/30/16	Amina_Skin_lane1_S1_L001	_0.1,g_	UCSDMI	AB_Plate2	Sequencing by synthesis	UCSDMI	16S rRNA	V4	108379Z	311318B	311426B	RNBD9959	AB_Plate2_2A11_A11	A11	not applicable	years	2A11	UBERON:skin	UBERON:sebum	UBERON:arm pit	9/24/15 0:00	True	193	urban biome	human-associated habitat	sebum	human-skin
10370.2A12	AACGATCATAGA	GTGTGCCAGCMGCCGCGGTAA	USCDMI	Amina skin study	EMP_processed	samples of skin from a timeseries intervention with skin products	HOWE_KF1	PM15J26	lane1	_Illumina HiSeq Rapid Run 515fbc, 806r amplification of 16SrRNA V4_	GT	151040311	2A12	FWD:GTGCCAGCMGCCGCGGTAA; REV:GGACTACHVGGGTWTCTAAT	Illumina	AB	12616	4	RIKE	Amina_Skin	UCSDMI	3/30/16	Amina_Skin_lane1_S1_L001	_0.1,g_	UCSDMI	AB_Plate2	Sequencing by synthesis	UCSDMI	16S rRNA	V4	108379Z	311318B	311426B	RNBD9959	AB_Plate2_2A12_A12	A12	not applicable	years	2A12	UBERON:skin	UBERON:sebum	UBERON:arm pit	9/24/15 0:00	True	193	urban biome	human-associated habitat	sebum	human-skin
10370.2A3.Swabblank	TTGCACCGTCGA	GTGTGCCAGCMGCCGCGGTAA	USCDMI	Amina skin study	EMP_processed	samples of skin from a timeseries intervention with skin products	HOWE_KF1	PM15J26	lane1	_Illumina HiSeq Rapid Run 515fbc, 806r amplification of 16SrRNA V4_	GT	151040311	2A3.Swab blank	FWD:GTGCCAGCMGCCGCGGTAA; REV:GGACTACHVGGGTWTCTAAT	Illumina	AB	12616	4	RIKE	Amina_Skin	UCSDMI	3/30/16	Amina_Skin_lane1_S1_L001	_0.1,g_	UCSDMI	AB_Plate2	Sequencing by synthesis	UCSDMI	16S rRNA	V4	108379Z	311318B	311426B	RNBD9959	AB_Plate2_2A3.Swab blank_A3	A3	not applicable	years	2A3	not applicable	not applicable	not applicable	9/24/15 0:00	True	193	urban biome	research facility	sterile water	misc environment
10370.2A4.Empty	CTCCGAACAACA	GTGTGCCAGCMGCCGCGGTAA	USCDMI	Amina skin study	EMP_processed	samples of skin from a timeseries intervention with skin products	HOWE_KF1	PM15J26	lane1	_Illumina HiSeq Rapid Run 515fbc, 806r amplification of 16SrRNA V4_	GT	151040311	2A4.Empty	FWD:GTGCCAGCMGCCGCGGTAA; REV:GGACTACHVGGGTWTCTAAT	Illumina	AB	12616	4	RIKE	Amina_Skin	UCSDMI	3/30/16	Amina_Skin_lane1_S1_L001	_0.1,g_	UCSDMI	AB_Plate2	Sequencing by synthesis	UCSDMI	16S rRNA	V4	108379Z	311318B	311426B	RNBD9959	AB_Plate2_2A4.Empty_A4	A4	not applicable	years	2A4	not applicable	not applicable	not applicable	9/24/15 0:00	True	193	urban biome	research facility	sterile water	misc environment
10370.2A5	TCTGGCTACGAC	GTGTGCCAGCMGCCGCGGTAA	USCDMI	Amina skin study	EMP_processed	samples of skin from a timeseries intervention with skin products	HOWE_KF1	PM15J26	lane1	_Illumina HiSeq Rapid Run 515fbc, 806r amplification of 16SrRNA V4_	GT	151040311	2A5	FWD:GTGCCAGCMGCCGCGGTAA; REV:GGACTACHVGGGTWTCTAAT	Illumina	AB	12616	4	RIKE	Amina_Skin	UCSDMI	3/30/16	Amina_Skin_lane1_S1_L001	_0.1,g_	UCSDMI	AB_Plate2	Sequencing by synthesis	UCSDMI	16S rRNA	V4	108379Z	311318B	311426B	RNBD9959	AB_Plate2_2A5_A5	A5	not applicable	years	2A5	UBERON:skin	UBERON:sebum	UBERON:skin of face	9/24/15 0:00	True	193	urban biome	human-associated habitat	sebum	human-skin
10370.2A6	AGTAGTTTCCTT	GTGTGCCAGCMGCCGCGGTAA	USCDMI	Amina skin study	EMP_processed	samples of skin from a timeseries intervention with skin products	HOWE_KF1	PM15J26	lane1	_Illumina HiSeq Rapid Run 515fbc, 806r amplification of 16SrRNA V4_	GT	151040311	2A6	FWD:GTGCCAGCMGCCGCGGTAA; REV:GGACTACHVGGGTWTCTAAT	Illumina	AB	12616	4	RIKE	Amina_Skin	UCSDMI	3/30/16	Amina_Skin_lane1_S1_L001	_0.1,g_	UCSDMI	AB_Plate2	Sequencing by synthesis	UCSDMI	16S rRNA	V4	108379Z	311318B	311426B	RNBD9959	AB_Plate2_2A6_A6	A6	not applicable	years	2A6	UBERON:skin	UBERON:sebum	UBERON:skin of face	9/24/15 0:00	True	193	urban biome	human-associated habitat	sebum	human-skin
10370.2A7	CAGATCCCAACC	GTGTGCCAGCMGCCGCGGTAA	USCDMI	Amina skin study	EMP_processed	samples of skin from a timeseries intervention with skin products	HOWE_KF1	PM15J26	lane1	_Illumina HiSeq Rapid Run 515fbc, 806r amplification of 16SrRNA V4_	GT	151040311	2A7	FWD:GTGCCAGCMGCCGCGGTAA; REV:GGACTACHVGGGTWTCTAAT	Illumina	AB	12616	4	RIKE	Amina_Skin	UCSDMI	3/30/16	Amina_Skin_lane1_S1_L001	_0.1,g_	UCSDMI	AB_Plate2	Sequencing by synthesis	UCSDMI	16S rRNA	V4	108379Z	311318B	311426B	RNBD9959	AB_Plate2_2A7_A7	A7	not applicable	years	2A7	UBERON:skin	UBERON:sebum	UBERON:skin of face	9/24/15 0:00	True	193	urban biome	human-associated habitat	sebum	human-skin
10370.2A8	GATAGCACTCGT	GTGTGCCAGCMGCCGCGGTAA	USCDMI	Amina skin study	EMP_processed	samples of skin from a timeseries intervention with skin products	HOWE_KF1	PM15J26	lane1	_Illumina HiSeq Rapid Run 515fbc, 806r amplification of 16SrRNA V4_	GT	151040311	2A8	FWD:GTGCCAGCMGCCGCGGTAA; REV:GGACTACHVGGGTWTCTAAT	Illumina	AB	12616	4	RIKE	Amina_Skin	UCSDMI	3/30/16	Amina_Skin_lane1_S1_L001	_0.1,g_	UCSDMI	AB_Plate2	Sequencing by synthesis	UCSDMI	16S rRNA	V4	108379Z	311318B	311426B	RNBD9959	AB_Plate2_2A8_A8	A8	not applicable	years	2A8	UBERON:skin	UBERON:sebum	UBERON:skin of face	9/24/15 0:00	True	193	urban biome	human-associated habitat	sebum	human-skin
10370.2A9	GTAATTGTAATT	GTGTGCCAGCMGCCGCGGTAA	USCDMI	Amina skin study	EMP_processed	samples of skin from a timeseries intervention with skin products	HOWE_KF1	PM15J26	lane1	_Illumina HiSeq Rapid Run 515fbc, 806r amplification of 16SrRNA V4_	GT	151040311	2A9	FWD:GTGCCAGCMGCCGCGGTAA; REV:GGACTACHVGGGTWTCTAAT	Illumina	AB	12616	4	RIKE	Amina_Skin	UCSDMI	3/30/16	Amina_Skin_lane1_S1_L001	_0.1,g_	UCSDMI	AB_Plate2	Sequencing by synthesis	UCSDMI	16S rRNA	V4	108379Z	311318B	311426B	RNBD9959	AB_Plate2_2A9_A9	A9	not applicable	years	2A9	UBERON:skin	UBERON:sebum	UBERON:arm pit	9/24/15 0:00	True	193	urban biome	human-associated habitat	sebum	human-skin
10370.2B1	GTTTGGCCACAC	GTGTGCCAGCMGCCGCGGTAA	USCDMI	Amina skin study	EMP_processed	samples of skin from a timeseries intervention with skin products	HOWE_KF1	PM15J26	lane1	_Illumina HiSeq Rapid Run 515fbc, 806r amplification of 16SrRNA V4_	GT	151040311	2B1	FWD:GTGCCAGCMGCCGCGGTAA; REV:GGACTACHVGGGTWTCTAAT	Illumina	AB	12616	4	RIKE	Amina_Skin	UCSDMI	3/30/16	Amina_Skin_lane1_S1_L001	_0.1,g_	UCSDMI	AB_Plate2	Sequencing by synthesis	UCSDMI	16S rRNA	V4	108379Z	311318B	311426B	RNBD9959	AB_Plate2_2B1_B1	B1	not applicable	years	2B1	UBERON:skin	UBERON:sebum	UBERON:skin of arm	9/24/15 0:00	True	193	urban biome	human-associated habitat	sebum	human-skin
10370.2B10	GATCCCACGTAC	GTGTGCCAGCMGCCGCGGTAA	USCDMI	Amina skin study	EMP_processed	samples of skin from a timeseries intervention with skin products	HOWE_KF1	PM15J26	lane1	_Illumina HiSeq Rapid Run 515fbc, 806r amplification of 16SrRNA V4_	GT	151040311	2B10	FWD:GTGCCAGCMGCCGCGGTAA; REV:GGACTACHVGGGTWTCTAAT	Illumina	AB	12616	4	RIKE	Amina_Skin	UCSDMI	3/30/16	Amina_Skin_lane1_S1_L001	_0.1,g_	UCSDMI	AB_Plate2	Sequencing by synthesis	UCSDMI	16S rRNA	V4	108379Z	311318B	311426B	RNBD9959	AB_Plate2_2B10_B10	B10	not applicable	years	2B10	UBERON:skin	UBERON:sebum	UBERON:skin of face	9/24/15 0:00	True	193	urban biome	human-associated habitat	sebum	human-skin
10370.2B11	CCGCCAGCTTTG	GTGTGCCAGCMGCCGCGGTAA	USCDMI	Amina skin study	EMP_processed	samples of skin from a timeseries intervention with skin products	HOWE_KF1	PM15J26	lane1	_Illumina HiSeq Rapid Run 515fbc, 806r amplification of 16SrRNA V4_	GT	151040311	2B11	FWD:GTGCCAGCMGCCGCGGTAA; REV:GGACTACHVGGGTWTCTAAT	Illumina	AB	12616	4	RIKE	Amina_Skin	UCSDMI	3/30/16	Amina_Skin_lane1_S1_L001	_0.1,g_	UCSDMI	AB_Plate2	Sequencing by synthesis	UCSDMI	16S rRNA	V4	108379Z	311318B	311426B	RNBD9959	AB_Plate2_2B11_B11	B11	not applicable	years	2B11	UBERON:skin	UBERON:sebum	UBERON:skin of face	9/24/15 0:00	True	193	urban biome	human-associated habitat	sebum	human-skin
10370.2B12	TCATCTTGATTG	GTGTGCCAGCMGCCGCGGTAA	USCDMI	Amina skin study	EMP_processed	samples of skin from a timeseries intervention with skin products	HOWE_KF1	PM15J26	lane1	_Illumina HiSeq Rapid Run 515fbc, 806r amplification of 16SrRNA V4_	GT	151040311	2B12	FWD:GTGCCAGCMGCCGCGGTAA; REV:GGACTACHVGGGTWTCTAAT	Illumina	AB	12616	4	RIKE	Amina_Skin	UCSDMI	3/30/16	Amina_Skin_lane1_S1_L001	_0.1,g_	UCSDMI	AB_Plate2	Sequencing by synthesis	UCSDMI	16S rRNA	V4	108379Z	311318B	311426B	RNBD9959	AB_Plate2_2B12_B12	B12	not applicable	years	2B12	UBERON:skin	UBERON:sebum	UBERON:skin of face	9/24/15 0:00	True	193	urban biome	human-associated habitat	sebum	human-skin
10370.2B2	GTCCTACACAGC	GTGTGCCAGCMGCCGCGGTAA	USCDMI	Amina skin study	EMP_processed	samples of skin from a timeseries intervention with skin products	HOWE_KF1	PM15J26	lane1	_Illumina HiSeq Rapid Run 515fbc, 806r amplification of 16SrRNA V4_	GT	151040311	2B2	FWD:GTGCCAGCMGCCGCGGTAA; REV:GGACTACHVGGGTWTCTAAT	Illumina	AB	12616	4	RIKE	Amina_Skin	UCSDMI	3/30/16	Amina_Skin_lane1_S1_L001	_0.1,g_	UCSDMI	AB_Plate2	Sequencing by synthesis	UCSDMI	16S rRNA	V4	108379Z	311318B	311426B	RNBD9959	AB_Plate2_2B2_B2	B2	not applicable	years	2B2	UBERON:skin	UBERON:sebum	UBERON:skin of arm	9/24/15 0:00	True	193	urban biome	human-associated habitat	sebum	human-skin
10370.2B3	ATTTACAATTGA	GTGTGCCAGCMGCCGCGGTAA	USCDMI	Amina skin study	EMP_processed	samples of skin from a timeseries intervention with skin products	HOWE_KF1	PM15J26	lane1	_Illumina HiSeq Rapid Run 515fbc, 806r amplification of 16SrRNA V4_	GT	151040311	2B3	FWD:GTGCCAGCMGCCGCGGTAA; REV:GGACTACHVGGGTWTCTAAT	Illumina	AB	12616	4	RIKE	Amina_Skin	UCSDMI	3/30/16	Amina_Skin_lane1_S1_L001	_0.1,g_	UCSDMI	AB_Plate2	Sequencing by synthesis	UCSDMI	16S rRNA	V4	108379Z	311318B	311426B	RNBD9959	AB_Plate2_2B3_B3	B3	not applicable	years	2B3	UBERON:skin	UBERON:sebum	UBERON:skin of arm	9/24/15 0:00	True	193	urban biome	human-associated habitat	sebum	human-skin
10370.2B4	CCACTGCCCACC	GTGTGCCAGCMGCCGCGGTAA	USCDMI	Amina skin study	EMP_processed	samples of skin from a timeseries intervention with skin products	HOWE_KF1	PM15J26	lane1	_Illumina HiSeq Rapid Run 515fbc, 806r amplification of 16SrRNA V4_	GT	151040311	2B4	FWD:GTGCCAGCMGCCGCGGTAA; REV:GGACTACHVGGGTWTCTAAT	Illumina	AB	12616	4	RIKE	Amina_Skin	UCSDMI	3/30/16	Amina_Skin_lane1_S1_L001	_0.1,g_	UCSDMI	AB_Plate2	Sequencing by synthesis	UCSDMI	16S rRNA	V4	108379Z	311318B	311426B	RNBD9959	AB_Plate2_2B4_B4	B4	not applicable	years	2B4	UBERON:skin	UBERON:sebum	UBERON:skin of arm	9/24/15 0:00	True	193	urban biome	human-associated habitat	sebum	human-skin
10370.2B5	ATAGTTAGGGCT	GTGTGCCAGCMGCCGCGGTAA	USCDMI	Amina skin study	EMP_processed	samples of skin from a timeseries intervention with skin products	HOWE_KF1	PM15J26	lane1	_Illumina HiSeq Rapid Run 515fbc, 806r amplification of 16SrRNA V4_	GT	151040311	2B5	FWD:GTGCCAGCMGCCGCGGTAA; REV:GGACTACHVGGGTWTCTAAT	Illumina	AB	12616	4	RIKE	Amina_Skin	UCSDMI	3/30/16	Amina_Skin_lane1_S1_L001	_0.1,g_	UCSDMI	AB_Plate2	Sequencing by synthesis	UCSDMI	16S rRNA	V4	108379Z	311318B	311426B	RNBD9959	AB_Plate2_2B5_B5	B5	not applicable	years	2B5	UBERON:skin	UBERON:sebum	UBERON:skin of foot	9/24/15 0:00	True	193	urban biome	human-associated habitat	sebum	human-skin
10370.2B6	GACCCGTTTCGC	GTGTGCCAGCMGCCGCGGTAA	USCDMI	Amina skin study	EMP_processed	samples of skin from a timeseries intervention with skin products	HOWE_KF1	PM15J26	lane1	_Illumina HiSeq Rapid Run 515fbc, 806r amplification of 16SrRNA V4_	GT	151040311	2B6	FWD:GTGCCAGCMGCCGCGGTAA; REV:GGACTACHVGGGTWTCTAAT	Illumina	AB	12616	4	RIKE	Amina_Skin	UCSDMI	3/30/16	Amina_Skin_lane1_S1_L001	_0.1,g_	UCSDMI	AB_Plate2	Sequencing by synthesis	UCSDMI	16S rRNA	V4	108379Z	311318B	311426B	RNBD9959	AB_Plate2_2B6_B6	B6	not applicable	years	2B6	UBERON:skin	UBERON:sebum	UBERON:skin of foot	9/24/15 0:00	True	193	urban biome	human-associated habitat	sebum	human-skin
10370.2B7	TGACTGCGTTAG	GTGTGCCAGCMGCCGCGGTAA	USCDMI	Amina skin study	EMP_processed	samples of skin from a timeseries intervention with skin products	HOWE_KF1	PM15J26	lane1	_Illumina HiSeq Rapid Run 515fbc, 806r amplification of 16SrRNA V4_	GT	151040311	2B7	FWD:GTGCCAGCMGCCGCGGTAA; REV:GGACTACHVGGGTWTCTAAT	Illumina	AB	12616	4	RIKE	Amina_Skin	UCSDMI	3/30/16	Amina_Skin_lane1_S1_L001	_0.1,g_	UCSDMI	AB_Plate2	Sequencing by synthesis	UCSDMI	16S rRNA	V4	108379Z	311318B	311426B	RNBD9959	AB_Plate2_2B7_B7	B7	not applicable	years	2B7	UBERON:skin	UBERON:sebum	UBERON:skin of foot	9/24/15 0:00	True	193	urban biome	human-associated habitat	sebum	human-skin
10370.2B8	ACGTTAATATTC	GTGTGCCAGCMGCCGCGGTAA	USCDMI	Amina skin study	EMP_processed	samples of skin from a timeseries intervention with skin products	HOWE_KF1	PM15J26	lane1	_Illumina HiSeq Rapid Run 515fbc, 806r amplification of 16SrRNA V4_	GT	151040311	2B8	FWD:GTGCCAGCMGCCGCGGTAA; REV:GGACTACHVGGGTWTCTAAT	Illumina	AB	12616	4	RIKE	Amina_Skin	UCSDMI	3/30/16	Amina_Skin_lane1_S1_L001	_0.1,g_	UCSDMI	AB_Plate2	Sequencing by synthesis	UCSDMI	16S rRNA	V4	108379Z	311318B	311426B	RNBD9959	AB_Plate2_2B8_B8	B8	not applicable	years	2B8	UBERON:skin	UBERON:sebum	UBERON:skin of foot	9/24/15 0:00	True	193	urban biome	human-associated habitat	sebum	human-skin
10370.2B9.Empty	TCTAACGAGTGC	GTGTGCCAGCMGCCGCGGTAA	USCDMI	Amina skin study	EMP_processed	samples of skin from a timeseries intervention with skin products	HOWE_KF1	PM15J26	lane1	_Illumina HiSeq Rapid Run 515fbc, 806r amplification of 16SrRNA V4_	GT	151040311	2B9.Empty	FWD:GTGCCAGCMGCCGCGGTAA; REV:GGACTACHVGGGTWTCTAAT	Illumina	AB	12616	4	RIKE	Amina_Skin	UCSDMI	3/30/16	Amina_Skin_lane1_S1_L001	_0.1,g_	UCSDMI	AB_Plate2	Sequencing by synthesis	UCSDMI	16S rRNA	V4	108379Z	311318B	311426B	RNBD9959	AB_Plate2_2B9.Empty_B9	B9	not applicable	years	2B9	not applicable	not applicable	not applicable	9/24/15 0:00	True	193	urban biome	research facility	sterile water	misc environment
10370.2C1	TATATAGTATCC	GTGTGCCAGCMGCCGCGGTAA	USCDMI	Amina skin study	EMP_processed	samples of skin from a timeseries intervention with skin products	HOWE_KF1	PM15J26	lane1	_Illumina HiSeq Rapid Run 515fbc, 806r amplification of 16SrRNA V4_	GT	151040311	2C1	FWD:GTGCCAGCMGCCGCGGTAA; REV:GGACTACHVGGGTWTCTAAT	Illumina	AB	12616	4	RIKE	Amina_Skin	UCSDMI	3/30/16	Amina_Skin_lane1_S1_L001	_0.1,g_	UCSDMI	AB_Plate2	Sequencing by synthesis	UCSDMI	16S rRNA	V4	108379Z	311318B	311426B	RNBD9959	AB_Plate2_2C1_C1	C1	not applicable	years	2C1	UBERON:skin	UBERON:sebum	UBERON:skin of face	9/24/15 0:00	True	193	urban biome	human-associated habitat	sebum	human-skin
10370.2C10	CGCTAGGATGTT	GTGTGCCAGCMGCCGCGGTAA	USCDMI	Amina skin study	EMP_processed	samples of skin from a timeseries intervention with skin products	HOWE_KF1	PM15J26	lane1	_Illumina HiSeq Rapid Run 515fbc, 806r amplification of 16SrRNA V4_	GT	151040311	2C10	FWD:GTGCCAGCMGCCGCGGTAA; REV:GGACTACHVGGGTWTCTAAT	Illumina	AB	12616	4	RIKE	Amina_Skin	UCSDMI	3/30/16	Amina_Skin_lane1_S1_L001	_0.1,g_	UCSDMI	AB_Plate2	Sequencing by synthesis	UCSDMI	16S rRNA	V4	108379Z	311318B	311426B	RNBD9959	AB_Plate2_2C10_C10	C10	not applicable	years	2C10	UBERON:skin	UBERON:sebum	UBERON:skin of foot	9/24/15 0:00	True	193	urban biome	human-associated habitat	sebum	human-skin
10370.2C11	AGCGGTAGCGGT	GTGTGCCAGCMGCCGCGGTAA	USCDMI	Amina skin study	EMP_processed	samples of skin from a timeseries intervention with skin products	HOWE_KF1	PM15J26	lane1	_Illumina HiSeq Rapid Run 515fbc, 806r amplification of 16SrRNA V4_	GT	151040311	2C11	FWD:GTGCCAGCMGCCGCGGTAA; REV:GGACTACHVGGGTWTCTAAT	Illumina	AB	12616	4	RIKE	Amina_Skin	UCSDMI	3/30/16	Amina_Skin_lane1_S1_L001	_0.1,g_	UCSDMI	AB_Plate2	Sequencing by synthesis	UCSDMI	16S rRNA	V4	108379Z	311318B	311426B	RNBD9959	AB_Plate2_2C11_C11	C11	not applicable	years	2C11	UBERON:skin	UBERON:sebum	UBERON:skin of foot	9/24/15 0:00	True	193	urban biome	human-associated habitat	sebum	human-skin
10370.2C12	GTCAGTATGGCT	GTGTGCCAGCMGCCGCGGTAA	USCDMI	Amina skin study	EMP_processed	samples of skin from a timeseries intervention with skin products	HOWE_KF1	PM15J26	lane1	_Illumina HiSeq Rapid Run 515fbc, 806r amplification of 16SrRNA V4_	GT	151040311	2C12	FWD:GTGCCAGCMGCCGCGGTAA; REV:GGACTACHVGGGTWTCTAAT	Illumina	AB	12616	4	RIKE	Amina_Skin	UCSDMI	3/30/16	Amina_Skin_lane1_S1_L001	_0.1,g_	UCSDMI	AB_Plate2	Sequencing by synthesis	UCSDMI	16S rRNA	V4	108379Z	311318B	311426B	RNBD9959	AB_Plate2_2C12_C12	C12	not applicable	years	2C12	UBERON:skin	UBERON:sebum	UBERON:skin of foot	9/24/15 0:00	True	193	urban biome	human-associated habitat	sebum	human-skin
10370.2C2	ACTGTTTACTGT	GTGTGCCAGCMGCCGCGGTAA	USCDMI	Amina skin study	EMP_processed	samples of skin from a timeseries intervention with skin products	HOWE_KF1	PM15J26	lane1	_Illumina HiSeq Rapid Run 515fbc, 806r amplification of 16SrRNA V4_	GT	151040311	2C2	FWD:GTGCCAGCMGCCGCGGTAA; REV:GGACTACHVGGGTWTCTAAT	Illumina	AB	12616	4	RIKE	Amina_Skin	UCSDMI	3/30/16	Amina_Skin_lane1_S1_L001	_0.1,g_	UCSDMI	AB_Plate2	Sequencing by synthesis	UCSDMI	16S rRNA	V4	108379Z	311318B	311426B	RNBD9959	AB_Plate2_2C2_C2	C2	not applicable	years	2C2	UBERON:skin	UBERON:sebum	UBERON:arm pit	9/24/15 0:00	True	193	urban biome	human-associated habitat	sebum	human-skin
10370.2C3	GTCACGGACATT	GTGTGCCAGCMGCCGCGGTAA	USCDMI	Amina skin study	EMP_processed	samples of skin from a timeseries intervention with skin products	HOWE_KF1	PM15J26	lane1	_Illumina HiSeq Rapid Run 515fbc, 806r amplification of 16SrRNA V4_	GT	151040311	2C3	FWD:GTGCCAGCMGCCGCGGTAA; REV:GGACTACHVGGGTWTCTAAT	Illumina	AB	12616	4	RIKE	Amina_Skin	UCSDMI	3/30/16	Amina_Skin_lane1_S1_L001	_0.1,g_	UCSDMI	AB_Plate2	Sequencing by synthesis	UCSDMI	16S rRNA	V4	108379Z	311318B	311426B	RNBD9959	AB_Plate2_2C3_C3	C3	not applicable	years	2C3	UBERON:skin	UBERON:sebum	UBERON:arm pit	9/24/15 0:00	True	193	urban biome	human-associated habitat	sebum	human-skin
10370.2C4	GAATATACCTGG	GTGTGCCAGCMGCCGCGGTAA	USCDMI	Amina skin study	EMP_processed	samples of skin from a timeseries intervention with skin products	HOWE_KF1	PM15J26	lane1	_Illumina HiSeq Rapid Run 515fbc, 806r amplification of 16SrRNA V4_	GT	151040311	2C4	FWD:GTGCCAGCMGCCGCGGTAA; REV:GGACTACHVGGGTWTCTAAT	Illumina	AB	12616	4	RIKE	Amina_Skin	UCSDMI	3/30/16	Amina_Skin_lane1_S1_L001	_0.1,g_	UCSDMI	AB_Plate2	Sequencing by synthesis	UCSDMI	16S rRNA	V4	108379Z	311318B	311426B	RNBD9959	AB_Plate2_2C4_C4	C4	not applicable	years	2C4	UBERON:skin	UBERON:sebum	UBERON:arm pit	9/24/15 0:00	True	193	urban biome	human-associated habitat	sebum	human-skin
10370.2C5	GAATCTGACAAC	GTGTGCCAGCMGCCGCGGTAA	USCDMI	Amina skin study	EMP_processed	samples of skin from a timeseries intervention with skin products	HOWE_KF1	PM15J26	lane1	_Illumina HiSeq Rapid Run 515fbc, 806r amplification of 16SrRNA V4_	GT	151040311	2C5	FWD:GTGCCAGCMGCCGCGGTAA; REV:GGACTACHVGGGTWTCTAAT	Illumina	AB	12616	4	RIKE	Amina_Skin	UCSDMI	3/30/16	Amina_Skin_lane1_S1_L001	_0.1,g_	UCSDMI	AB_Plate2	Sequencing by synthesis	UCSDMI	16S rRNA	V4	108379Z	311318B	311426B	RNBD9959	AB_Plate2_2C5_C5	C5	not applicable	years	2C5	UBERON:skin	UBERON:sebum	UBERON:arm pit	9/24/15 0:00	True	193	urban biome	human-associated habitat	sebum	human-skin
10370.2C6	ATTGCCTTGATT	GTGTGCCAGCMGCCGCGGTAA	USCDMI	Amina skin study	EMP_processed	samples of skin from a timeseries intervention with skin products	HOWE_KF1	PM15J26	lane1	_Illumina HiSeq Rapid Run 515fbc, 806r amplification of 16SrRNA V4_	GT	151040311	2C6	FWD:GTGCCAGCMGCCGCGGTAA; REV:GGACTACHVGGGTWTCTAAT	Illumina	AB	12616	4	RIKE	Amina_Skin	UCSDMI	3/30/16	Amina_Skin_lane1_S1_L001	_0.1,g_	UCSDMI	AB_Plate2	Sequencing by synthesis	UCSDMI	16S rRNA	V4	108379Z	311318B	311426B	RNBD9959	AB_Plate2_2C6_C6	C6	not applicable	years	2C6	UBERON:skin	UBERON:sebum	UBERON:skin of arm	9/24/15 0:00	True	193	urban biome	human-associated habitat	sebum	human-skin
10370.2C7	GAGCCCAAAGAG	GTGTGCCAGCMGCCGCGGTAA	USCDMI	Amina skin study	EMP_processed	samples of skin from a timeseries intervention with skin products	HOWE_KF1	PM15J26	lane1	_Illumina HiSeq Rapid Run 515fbc, 806r amplification of 16SrRNA V4_	GT	151040311	2C7	FWD:GTGCCAGCMGCCGCGGTAA; REV:GGACTACHVGGGTWTCTAAT	Illumina	AB	12616	4	RIKE	Amina_Skin	UCSDMI	3/30/16	Amina_Skin_lane1_S1_L001	_0.1,g_	UCSDMI	AB_Plate2	Sequencing by synthesis	UCSDMI	16S rRNA	V4	108379Z	311318B	311426B	RNBD9959	AB_Plate2_2C7_C7	C7	not applicable	years	2C7	UBERON:skin	UBERON:sebum	UBERON:skin of arm	9/24/15 0:00	True	193	urban biome	human-associated habitat	sebum	human-skin
10370.2C8	CCATGTGGCTCC	GTGTGCCAGCMGCCGCGGTAA	USCDMI	Amina skin study	EMP_processed	samples of skin from a timeseries intervention with skin products	HOWE_KF1	PM15J26	lane1	_Illumina HiSeq Rapid Run 515fbc, 806r amplification of 16SrRNA V4_	GT	151040311	2C8	FWD:GTGCCAGCMGCCGCGGTAA; REV:GGACTACHVGGGTWTCTAAT	Illumina	AB	12616	4	RIKE	Amina_Skin	UCSDMI	3/30/16	Amina_Skin_lane1_S1_L001	_0.1,g_	UCSDMI	AB_Plate2	Sequencing by synthesis	UCSDMI	16S rRNA	V4	108379Z	311318B	311426B	RNBD9959	AB_Plate2_2C8_C8	C8	not applicable	years	2C8	UBERON:skin	UBERON:sebum	UBERON:skin of arm	9/24/15 0:00	True	193	urban biome	human-associated habitat	sebum	human-skin
10370.2C9	CGTTCCTTGTTA	GTGTGCCAGCMGCCGCGGTAA	USCDMI	Amina skin study	EMP_processed	samples of skin from a timeseries intervention with skin products	HOWE_KF1	PM15J26	lane1	_Illumina HiSeq Rapid Run 515fbc, 806r amplification of 16SrRNA V4_	GT	151040311	2C9	FWD:GTGCCAGCMGCCGCGGTAA; REV:GGACTACHVGGGTWTCTAAT	Illumina	AB	12616	4	RIKE	Amina_Skin	UCSDMI	3/30/16	Amina_Skin_lane1_S1_L001	_0.1,g_	UCSDMI	AB_Plate2	Sequencing by synthesis	UCSDMI	16S rRNA	V4	108379Z	311318B	311426B	RNBD9959	AB_Plate2_2C9_C9	C9	not applicable	years	2C9	UBERON:skin	UBERON:sebum	UBERON:skin of arm	9/24/15 0:00	True	193	urban biome	human-associated habitat	sebum	human-skin
10370.2D1	CATAAGGGAGGC	GTGTGCCAGCMGCCGCGGTAA	USCDMI	Amina skin study	EMP_processed	samples of skin from a timeseries intervention with skin products	HOWE_KF1	PM15J26	lane1	_Illumina HiSeq Rapid Run 515fbc, 806r amplification of 16SrRNA V4_	GT	151040311	2D1	FWD:GTGCCAGCMGCCGCGGTAA; REV:GGACTACHVGGGTWTCTAAT	Illumina	AB	12616	4	RIKE	Amina_Skin	UCSDMI	3/30/16	Amina_Skin_lane1_S1_L001	_0.1,g_	UCSDMI	AB_Plate2	Sequencing by synthesis	UCSDMI	16S rRNA	V4	108379Z	311318B	311426B	RNBD9959	AB_Plate2_2D1_D1	D1	not applicable	years	2D1	UBERON:skin	UBERON:sebum	UBERON:skin of foot	9/24/15 0:00	True	193	urban biome	human-associated habitat	sebum	human-skin
10370.2D10	CTACTTACATCC	GTGTGCCAGCMGCCGCGGTAA	USCDMI	Amina skin study	EMP_processed	samples of skin from a timeseries intervention with skin products	HOWE_KF1	PM15J26	lane1	_Illumina HiSeq Rapid Run 515fbc, 806r amplification of 16SrRNA V4_	GT	151040311	2D10	FWD:GTGCCAGCMGCCGCGGTAA; REV:GGACTACHVGGGTWTCTAAT	Illumina	AB	12616	4	RIKE	Amina_Skin	UCSDMI	3/30/16	Amina_Skin_lane1_S1_L001	_0.1,g_	UCSDMI	AB_Plate2	Sequencing by synthesis	UCSDMI	16S rRNA	V4	108379Z	311318B	311426B	RNBD9959	AB_Plate2_2D10_D10	D10	not applicable	years	2D10	UBERON:skin	UBERON:sebum	UBERON:arm pit	9/24/15 0:00	True	193	urban biome	human-associated habitat	sebum	human-skin
10370.2D11	CGCACGTACCTC	GTGTGCCAGCMGCCGCGGTAA	USCDMI	Amina skin study	EMP_processed	samples of skin from a timeseries intervention with skin products	HOWE_KF1	PM15J26	lane1	_Illumina HiSeq Rapid Run 515fbc, 806r amplification of 16SrRNA V4_	GT	151040311	2D11	FWD:GTGCCAGCMGCCGCGGTAA; REV:GGACTACHVGGGTWTCTAAT	Illumina	AB	12616	4	RIKE	Amina_Skin	UCSDMI	3/30/16	Amina_Skin_lane1_S1_L001	_0.1,g_	UCSDMI	AB_Plate2	Sequencing by synthesis	UCSDMI	16S rRNA	V4	108379Z	311318B	311426B	RNBD9959	AB_Plate2_2D11_D11	D11	not applicable	years	2D11	UBERON:skin	UBERON:sebum	UBERON:skin of arm	9/24/15 0:00	True	193	urban biome	human-associated habitat	sebum	human-skin
10370.2D12	GTCCTCGCGACT	GTGTGCCAGCMGCCGCGGTAA	USCDMI	Amina skin study	EMP_processed	samples of skin from a timeseries intervention with skin products	HOWE_KF1	PM15J26	lane1	_Illumina HiSeq Rapid Run 515fbc, 806r amplification of 16SrRNA V4_	GT	151040311	2D12	FWD:GTGCCAGCMGCCGCGGTAA; REV:GGACTACHVGGGTWTCTAAT	Illumina	AB	12616	4	RIKE	Amina_Skin	UCSDMI	3/30/16	Amina_Skin_lane1_S1_L001	_0.1,g_	UCSDMI	AB_Plate2	Sequencing by synthesis	UCSDMI	16S rRNA	V4	108379Z	311318B	311426B	RNBD9959	AB_Plate2_2D12_D12	D12	not applicable	years	2D12	UBERON:skin	UBERON:sebum	UBERON:skin of arm	9/24/15 0:00	True	193	urban biome	human-associated habitat	sebum	human-skin
10370.2D2.Empty	CAGGCCACTCTC	GTGTGCCAGCMGCCGCGGTAA	USCDMI	Amina skin study	EMP_processed	samples of skin from a timeseries intervention with skin products	HOWE_KF1	PM15J26	lane1	_Illumina HiSeq Rapid Run 515fbc, 806r amplification of 16SrRNA V4_	GT	151040311	2D2.Empty	FWD:GTGCCAGCMGCCGCGGTAA; REV:GGACTACHVGGGTWTCTAAT	Illumina	AB	12616	4	RIKE	Amina_Skin	UCSDMI	3/30/16	Amina_Skin_lane1_S1_L001	_0.1,g_	UCSDMI	AB_Plate2	Sequencing by synthesis	UCSDMI	16S rRNA	V4	108379Z	311318B	311426B	RNBD9959	AB_Plate2_2D2.Empty_D2	D2	not applicable	years	2D2	not applicable	not applicable	not applicable	9/24/15 0:00	True	193	urban biome	research facility	sterile water	misc environment
10370.2D3	ACAGTTGTACGC	GTGTGCCAGCMGCCGCGGTAA	USCDMI	Amina skin study	EMP_processed	samples of skin from a timeseries intervention with skin products	HOWE_KF1	PM15J26	lane1	_Illumina HiSeq Rapid Run 515fbc, 806r amplification of 16SrRNA V4_	GT	151040311	2D3	FWD:GTGCCAGCMGCCGCGGTAA; REV:GGACTACHVGGGTWTCTAAT	Illumina	AB	12616	4	RIKE	Amina_Skin	UCSDMI	3/30/16	Amina_Skin_lane1_S1_L001	_0.1,g_	UCSDMI	AB_Plate2	Sequencing by synthesis	UCSDMI	16S rRNA	V4	108379Z	311318B	311426B	RNBD9959	AB_Plate2_2D3_D3	D3	not applicable	years	2D3	UBERON:skin	UBERON:sebum	UBERON:skin of face	9/24/15 0:00	True	193	urban biome	human-associated habitat	sebum	human-skin
10370.2D4	ACCAGAAATGTC	GTGTGCCAGCMGCCGCGGTAA	USCDMI	Amina skin study	EMP_processed	samples of skin from a timeseries intervention with skin products	HOWE_KF1	PM15J26	lane1	_Illumina HiSeq Rapid Run 515fbc, 806r amplification of 16SrRNA V4_	GT	151040311	2D4	FWD:GTGCCAGCMGCCGCGGTAA; REV:GGACTACHVGGGTWTCTAAT	Illumina	AB	12616	4	RIKE	Amina_Skin	UCSDMI	3/30/16	Amina_Skin_lane1_S1_L001	_0.1,g_	UCSDMI	AB_Plate2	Sequencing by synthesis	UCSDMI	16S rRNA	V4	108379Z	311318B	311426B	RNBD9959	AB_Plate2_2D4_D4	D4	not applicable	years	2D4	UBERON:skin	UBERON:sebum	UBERON:skin of face	9/24/15 0:00	True	193	urban biome	human-associated habitat	sebum	human-skin
10370.2D5	CTCATCATGTTC	GTGTGCCAGCMGCCGCGGTAA	USCDMI	Amina skin study	EMP_processed	samples of skin from a timeseries intervention with skin products	HOWE_KF1	PM15J26	lane1	_Illumina HiSeq Rapid Run 515fbc, 806r amplification of 16SrRNA V4_	GT	151040311	2D5	FWD:GTGCCAGCMGCCGCGGTAA; REV:GGACTACHVGGGTWTCTAAT	Illumina	AB	12616	4	RIKE	Amina_Skin	UCSDMI	3/30/16	Amina_Skin_lane1_S1_L001	_0.1,g_	UCSDMI	AB_Plate2	Sequencing by synthesis	UCSDMI	16S rRNA	V4	108379Z	311318B	311426B	RNBD9959	AB_Plate2_2D5_D5	D5	not applicable	years	2D5	UBERON:skin	UBERON:sebum	UBERON:skin of face	9/24/15 0:00	True	193	urban biome	human-associated habitat	sebum	human-skin
10370.2D6	TTAGGATTCTAT	GTGTGCCAGCMGCCGCGGTAA	USCDMI	Amina skin study	EMP_processed	samples of skin from a timeseries intervention with skin products	HOWE_KF1	PM15J26	lane1	_Illumina HiSeq Rapid Run 515fbc, 806r amplification of 16SrRNA V4_	GT	151040311	2D6	FWD:GTGCCAGCMGCCGCGGTAA; REV:GGACTACHVGGGTWTCTAAT	Illumina	AB	12616	4	RIKE	Amina_Skin	UCSDMI	3/30/16	Amina_Skin_lane1_S1_L001	_0.1,g_	UCSDMI	AB_Plate2	Sequencing by synthesis	UCSDMI	16S rRNA	V4	108379Z	311318B	311426B	RNBD9959	AB_Plate2_2D6_D6	D6	not applicable	years	2D6	UBERON:skin	UBERON:sebum	UBERON:skin of face	9/24/15 0:00	True	193	urban biome	human-associated habitat	sebum	human-skin
10370.2D7	CAACGAACCATC	GTGTGCCAGCMGCCGCGGTAA	USCDMI	Amina skin study	EMP_processed	samples of skin from a timeseries intervention with skin products	HOWE_KF1	PM15J26	lane1	_Illumina HiSeq Rapid Run 515fbc, 806r amplification of 16SrRNA V4_	GT	151040311	2D7	FWD:GTGCCAGCMGCCGCGGTAA; REV:GGACTACHVGGGTWTCTAAT	Illumina	AB	12616	4	RIKE	Amina_Skin	UCSDMI	3/30/16	Amina_Skin_lane1_S1_L001	_0.1,g_	UCSDMI	AB_Plate2	Sequencing by synthesis	UCSDMI	16S rRNA	V4	108379Z	311318B	311426B	RNBD9959	AB_Plate2_2D7_D7	D7	not applicable	years	2D7	UBERON:skin	UBERON:sebum	UBERON:arm pit	9/24/15 0:00	True	193	urban biome	human-associated habitat	sebum	human-skin
10370.2D8	ACACGTTTGGGT	GTGTGCCAGCMGCCGCGGTAA	USCDMI	Amina skin study	EMP_processed	samples of skin from a timeseries intervention with skin products	HOWE_KF1	PM15J26	lane1	_Illumina HiSeq Rapid Run 515fbc, 806r amplification of 16SrRNA V4_	GT	151040311	2D8	FWD:GTGCCAGCMGCCGCGGTAA; REV:GGACTACHVGGGTWTCTAAT	Illumina	AB	12616	4	RIKE	Amina_Skin	UCSDMI	3/30/16	Amina_Skin_lane1_S1_L001	_0.1,g_	UCSDMI	AB_Plate2	Sequencing by synthesis	UCSDMI	16S rRNA	V4	108379Z	311318B	311426B	RNBD9959	AB_Plate2_2D8_D8	D8	not applicable	years	2D8	UBERON:skin	UBERON:sebum	UBERON:arm pit	9/24/15 0:00	True	193	urban biome	human-associated habitat	sebum	human-skin
10370.2D9	CGTCGCAGCCTT	GTGTGCCAGCMGCCGCGGTAA	USCDMI	Amina skin study	EMP_processed	samples of skin from a timeseries intervention with skin products	HOWE_KF1	PM15J26	lane1	_Illumina HiSeq Rapid Run 515fbc, 806r amplification of 16SrRNA V4_	GT	151040311	2D9	FWD:GTGCCAGCMGCCGCGGTAA; REV:GGACTACHVGGGTWTCTAAT	Illumina	AB	12616	4	RIKE	Amina_Skin	UCSDMI	3/30/16	Amina_Skin_lane1_S1_L001	_0.1,g_	UCSDMI	AB_Plate2	Sequencing by synthesis	UCSDMI	16S rRNA	V4	108379Z	311318B	311426B	RNBD9959	AB_Plate2_2D9_D9	D9	not applicable	years	2D9	UBERON:skin	UBERON:sebum	UBERON:arm pit	9/24/15 0:00	True	193	urban biome	human-associated habitat	sebum	human-skin
10370.2E1	GTGCAACCAATC	GTGTGCCAGCMGCCGCGGTAA	USCDMI	Amina skin study	EMP_processed	samples of skin from a timeseries intervention with skin products	HOWE_KF1	PM15J26	lane1	_Illumina HiSeq Rapid Run 515fbc, 806r amplification of 16SrRNA V4_	GT	151040311	2.00E+01	FWD:GTGCCAGCMGCCGCGGTAA; REV:GGACTACHVGGGTWTCTAAT	Illumina	AB	12616	4	RIKE	Amina_Skin	UCSDMI	3/30/16	Amina_Skin_lane1_S1_L001	_0.1,g_	UCSDMI	AB_Plate2	Sequencing by synthesis	UCSDMI	16S rRNA	V4	108379Z	311318B	311426B	RNBD9959	AB_Plate2_2E1_E1	E1	not applicable	years	2.00E+01	UBERON:skin	UBERON:sebum	UBERON:skin of arm	9/24/15 0:00	True	193	urban biome	human-associated habitat	sebum	human-skin
10370.2E10	ACCACCGTAACC	GTGTGCCAGCMGCCGCGGTAA	USCDMI	Amina skin study	EMP_processed	samples of skin from a timeseries intervention with skin products	HOWE_KF1	PM15J26	lane1	_Illumina HiSeq Rapid Run 515fbc, 806r amplification of 16SrRNA V4_	GT	151040311	2.00E+10	FWD:GTGCCAGCMGCCGCGGTAA; REV:GGACTACHVGGGTWTCTAAT	Illumina	AB	12616	4	RIKE	Amina_Skin	UCSDMI	3/30/16	Amina_Skin_lane1_S1_L001	_0.1,g_	UCSDMI	AB_Plate2	Sequencing by synthesis	UCSDMI	16S rRNA	V4	108379Z	311318B	311426B	RNBD9959	AB_Plate2_2E10_E10	E10	not applicable	years	2.00E+10	UBERON:skin	UBERON:sebum	UBERON:skin of face	9/24/15 0:00	True	193	urban biome	human-associated habitat	sebum	human-skin
10370.2E11	AGGAAGTAACTT	GTGTGCCAGCMGCCGCGGTAA	USCDMI	Amina skin study	EMP_processed	samples of skin from a timeseries intervention with skin products	HOWE_KF1	PM15J26	lane1	_Illumina HiSeq Rapid Run 515fbc, 806r amplification of 16SrRNA V4_	GT	151040311	2.00E+11	FWD:GTGCCAGCMGCCGCGGTAA; REV:GGACTACHVGGGTWTCTAAT	Illumina	AB	12616	4	RIKE	Amina_Skin	UCSDMI	3/30/16	Amina_Skin_lane1_S1_L001	_0.1,g_	UCSDMI	AB_Plate2	Sequencing by synthesis	UCSDMI	16S rRNA	V4	108379Z	311318B	311426B	RNBD9959	AB_Plate2_2E11_E11	E11	not applicable	years	2.00E+11	UBERON:skin	UBERON:sebum	UBERON:skin of face	9/24/15 0:00	True	193	urban biome	human-associated habitat	sebum	human-skin
10370.2E12	CGTTCGCTAGCC	GTGTGCCAGCMGCCGCGGTAA	USCDMI	Amina skin study	EMP_processed	samples of skin from a timeseries intervention with skin products	HOWE_KF1	PM15J26	lane1	_Illumina HiSeq Rapid Run 515fbc, 806r amplification of 16SrRNA V4_	GT	151040311	2.00E+12	FWD:GTGCCAGCMGCCGCGGTAA; REV:GGACTACHVGGGTWTCTAAT	Illumina	AB	12616	4	RIKE	Amina_Skin	UCSDMI	3/30/16	Amina_Skin_lane1_S1_L001	_0.1,g_	UCSDMI	AB_Plate2	Sequencing by synthesis	UCSDMI	16S rRNA	V4	108379Z	311318B	311426B	RNBD9959	AB_Plate2_2E12_E12	E12	not applicable	years	2.00E+12	UBERON:skin	UBERON:sebum	UBERON:skin of face	9/24/15 0:00	True	193	urban biome	human-associated habitat	sebum	human-skin
10370.2E2	ACCCAAGCGTTA	GTGTGCCAGCMGCCGCGGTAA	USCDMI	Amina skin study	EMP_processed	samples of skin from a timeseries intervention with skin products	HOWE_KF1	PM15J26	lane1	_Illumina HiSeq Rapid Run 515fbc, 806r amplification of 16SrRNA V4_	GT	151040311	2.00E+02	FWD:GTGCCAGCMGCCGCGGTAA; REV:GGACTACHVGGGTWTCTAAT	Illumina	AB	12616	4	RIKE	Amina_Skin	UCSDMI	3/30/16	Amina_Skin_lane1_S1_L001	_0.1,g_	UCSDMI	AB_Plate2	Sequencing by synthesis	UCSDMI	16S rRNA	V4	108379Z	311318B	311426B	RNBD9959	AB_Plate2_2E2_E2	E2	not applicable	years	2.00E+02	UBERON:skin	UBERON:sebum	UBERON:skin of arm	9/24/15 0:00	True	193	urban biome	human-associated habitat	sebum	human-skin
10370.2E3	ACTGGCAAACCT	GTGTGCCAGCMGCCGCGGTAA	USCDMI	Amina skin study	EMP_processed	samples of skin from a timeseries intervention with skin products	HOWE_KF1	PM15J26	lane1	_Illumina HiSeq Rapid Run 515fbc, 806r amplification of 16SrRNA V4_	GT	151040311	2.00E+03	FWD:GTGCCAGCMGCCGCGGTAA; REV:GGACTACHVGGGTWTCTAAT	Illumina	AB	12616	4	RIKE	Amina_Skin	UCSDMI	3/30/16	Amina_Skin_lane1_S1_L001	_0.1,g_	UCSDMI	AB_Plate2	Sequencing by synthesis	UCSDMI	16S rRNA	V4	108379Z	311318B	311426B	RNBD9959	AB_Plate2_2E3_E3	E3	not applicable	years	2.00E+03	UBERON:skin	UBERON:sebum	UBERON:skin of foot	9/24/15 0:00	True	193	urban biome	human-associated habitat	sebum	human-skin
10370.2E4	AACACCATCGAC	GTGTGCCAGCMGCCGCGGTAA	USCDMI	Amina skin study	EMP_processed	samples of skin from a timeseries intervention with skin products	HOWE_KF1	PM15J26	lane1	_Illumina HiSeq Rapid Run 515fbc, 806r amplification of 16SrRNA V4_	GT	151040311	2.00E+04	FWD:GTGCCAGCMGCCGCGGTAA; REV:GGACTACHVGGGTWTCTAAT	Illumina	AB	12616	4	RIKE	Amina_Skin	UCSDMI	3/30/16	Amina_Skin_lane1_S1_L001	_0.1,g_	UCSDMI	AB_Plate2	Sequencing by synthesis	UCSDMI	16S rRNA	V4	108379Z	311318B	311426B	RNBD9959	AB_Plate2_2E4_E4	E4	not applicable	years	2.00E+04	UBERON:skin	UBERON:sebum	UBERON:skin of foot	9/24/15 0:00	True	193	urban biome	human-associated habitat	sebum	human-skin
10370.2E5	TTATCCAGTCCT	GTGTGCCAGCMGCCGCGGTAA	USCDMI	Amina skin study	EMP_processed	samples of skin from a timeseries intervention with skin products	HOWE_KF1	PM15J26	lane1	_Illumina HiSeq Rapid Run 515fbc, 806r amplification of 16SrRNA V4_	GT	151040311	2.00E+05	FWD:GTGCCAGCMGCCGCGGTAA; REV:GGACTACHVGGGTWTCTAAT	Illumina	AB	12616	4	RIKE	Amina_Skin	UCSDMI	3/30/16	Amina_Skin_lane1_S1_L001	_0.1,g_	UCSDMI	AB_Plate2	Sequencing by synthesis	UCSDMI	16S rRNA	V4	108379Z	311318B	311426B	RNBD9959	AB_Plate2_2E5_E5	E5	not applicable	years	2.00E+05	UBERON:skin	UBERON:sebum	UBERON:skin of foot	9/24/15 0:00	True	193	urban biome	human-associated habitat	sebum	human-skin
10370.2E6	GTTTATCTTAAG	GTGTGCCAGCMGCCGCGGTAA	USCDMI	Amina skin study	EMP_processed	samples of skin from a timeseries intervention with skin products	HOWE_KF1	PM15J26	lane1	_Illumina HiSeq Rapid Run 515fbc, 806r amplification of 16SrRNA V4_	GT	151040311	2.00E+06	FWD:GTGCCAGCMGCCGCGGTAA; REV:GGACTACHVGGGTWTCTAAT	Illumina	AB	12616	4	RIKE	Amina_Skin	UCSDMI	3/30/16	Amina_Skin_lane1_S1_L001	_0.1,g_	UCSDMI	AB_Plate2	Sequencing by synthesis	UCSDMI	16S rRNA	V4	108379Z	311318B	311426B	RNBD9959	AB_Plate2_2E6_E6	E6	not applicable	years	2.00E+06	UBERON:skin	UBERON:sebum	UBERON:skin of foot	9/24/15 0:00	True	193	urban biome	human-associated habitat	sebum	human-skin
10370.2E7.Empty	GTTCGCCGCATC	GTGTGCCAGCMGCCGCGGTAA	USCDMI	Amina skin study	EMP_processed	samples of skin from a timeseries intervention with skin products	HOWE_KF1	PM15J26	lane1	_Illumina HiSeq Rapid Run 515fbc, 806r amplification of 16SrRNA V4_	GT	151040311	2E7.Empty	FWD:GTGCCAGCMGCCGCGGTAA; REV:GGACTACHVGGGTWTCTAAT	Illumina	AB	12616	4	RIKE	Amina_Skin	UCSDMI	3/30/16	Amina_Skin_lane1_S1_L001	_0.1,g_	UCSDMI	AB_Plate2	Sequencing by synthesis	UCSDMI	16S rRNA	V4	108379Z	311318B	311426B	RNBD9959	AB_Plate2_2E7.Empty_E7	E7	not applicable	years	2.00E+07	not applicable	not applicable	not applicable	9/24/15 0:00	True	193	urban biome	research facility	sterile water	misc environment
10370.2E8.Empty	AGACTATTTCAT	GTGTGCCAGCMGCCGCGGTAA	USCDMI	Amina skin study	EMP_processed	samples of skin from a timeseries intervention with skin products	HOWE_KF1	PM15J26	lane1	_Illumina HiSeq Rapid Run 515fbc, 806r amplification of 16SrRNA V4_	GT	151040311	2E8.Empty	FWD:GTGCCAGCMGCCGCGGTAA; REV:GGACTACHVGGGTWTCTAAT	Illumina	AB	12616	4	RIKE	Amina_Skin	UCSDMI	3/30/16	Amina_Skin_lane1_S1_L001	_0.1,g_	UCSDMI	AB_Plate2	Sequencing by synthesis	UCSDMI	16S rRNA	V4	108379Z	311318B	311426B	RNBD9959	AB_Plate2_2E8.Empty_E8	E8	not applicable	years	2.00E+08	not applicable	not applicable	not applicable	9/24/15 0:00	True	193	urban biome	research facility	sterile water	misc environment
10370.2E9	AGCGATTCCTCG	GTGTGCCAGCMGCCGCGGTAA	USCDMI	Amina skin study	EMP_processed	samples of skin from a timeseries intervention with skin products	HOWE_KF1	PM15J26	lane1	_Illumina HiSeq Rapid Run 515fbc, 806r amplification of 16SrRNA V4_	GT	151040311	2.00E+09	FWD:GTGCCAGCMGCCGCGGTAA; REV:GGACTACHVGGGTWTCTAAT	Illumina	AB	12616	4	RIKE	Amina_Skin	UCSDMI	3/30/16	Amina_Skin_lane1_S1_L001	_0.1,g_	UCSDMI	AB_Plate2	Sequencing by synthesis	UCSDMI	16S rRNA	V4	108379Z	311318B	311426B	RNBD9959	AB_Plate2_2E9_E9	E9	not applicable	years	2.00E+09	UBERON:skin	UBERON:sebum	UBERON:skin of face	9/24/15 0:00	True	193	urban biome	human-associated habitat	sebum	human-skin
10370.2F1	CTCACCTAGGAA	GTGTGCCAGCMGCCGCGGTAA	USCDMI	Amina skin study	EMP_processed	samples of skin from a timeseries intervention with skin products	HOWE_KF1	PM15J26	lane1	_Illumina HiSeq Rapid Run 515fbc, 806r amplification of 16SrRNA V4_	GT	151040311	2F1	FWD:GTGCCAGCMGCCGCGGTAA; REV:GGACTACHVGGGTWTCTAAT	Illumina	AB	12616	4	RIKE	Amina_Skin	UCSDMI	3/30/16	Amina_Skin_lane1_S1_L001	_0.1,g_	UCSDMI	AB_Plate2	Sequencing by synthesis	UCSDMI	16S rRNA	V4	108379Z	311318B	311426B	RNBD9959	AB_Plate2_2F1_F1	F1	not applicable	years	2F1	UBERON:skin	UBERON:sebum	UBERON:arm pit	9/24/15 0:00	True	193	urban biome	human-associated habitat	sebum	human-skin
10370.2F10	CGGTTGGCGGGT	GTGTGCCAGCMGCCGCGGTAA	USCDMI	Amina skin study	EMP_processed	samples of skin from a timeseries intervention with skin products	HOWE_KF1	PM15J26	lane1	_Illumina HiSeq Rapid Run 515fbc, 806r amplification of 16SrRNA V4_	GT	151040311	2F10	FWD:GTGCCAGCMGCCGCGGTAA; REV:GGACTACHVGGGTWTCTAAT	Illumina	AB	12616	4	RIKE	Amina_Skin	UCSDMI	3/30/16	Amina_Skin_lane1_S1_L001	_0.1,g_	UCSDMI	AB_Plate2	Sequencing by synthesis	UCSDMI	16S rRNA	V4	108379Z	311318B	311426B	RNBD9959	AB_Plate2_2F10_F10	F10	not applicable	years	2F10	UBERON:skin	UBERON:sebum	UBERON:skin of foot	9/24/15 0:00	True	193	urban biome	human-associated habitat	sebum	human-skin
10370.2F11	CGATTCCTTAAT	GTGTGCCAGCMGCCGCGGTAA	USCDMI	Amina skin study	EMP_processed	samples of skin from a timeseries intervention with skin products	HOWE_KF1	PM15J26	lane1	_Illumina HiSeq Rapid Run 515fbc, 806r amplification of 16SrRNA V4_	GT	151040311	2F11	FWD:GTGCCAGCMGCCGCGGTAA; REV:GGACTACHVGGGTWTCTAAT	Illumina	AB	12616	4	RIKE	Amina_Skin	UCSDMI	3/30/16	Amina_Skin_lane1_S1_L001	_0.1,g_	UCSDMI	AB_Plate2	Sequencing by synthesis	UCSDMI	16S rRNA	V4	108379Z	311318B	311426B	RNBD9959	AB_Plate2_2F11_F11	F11	not applicable	years	2F11	UBERON:skin	UBERON:sebum	UBERON:skin of foot	9/24/15 0:00	True	193	urban biome	human-associated habitat	sebum	human-skin
10370.2F12	TGCCTGCTCGAC	GTGTGCCAGCMGCCGCGGTAA	USCDMI	Amina skin study	EMP_processed	samples of skin from a timeseries intervention with skin products	HOWE_KF1	PM15J26	lane1	_Illumina HiSeq Rapid Run 515fbc, 806r amplification of 16SrRNA V4_	GT	151040311	2F12	FWD:GTGCCAGCMGCCGCGGTAA; REV:GGACTACHVGGGTWTCTAAT	Illumina	AB	12616	4	RIKE	Amina_Skin	UCSDMI	3/30/16	Amina_Skin_lane1_S1_L001	_0.1,g_	UCSDMI	AB_Plate2	Sequencing by synthesis	UCSDMI	16S rRNA	V4	108379Z	311318B	311426B	RNBD9959	AB_Plate2_2F12_F12	F12	not applicable	years	2F12	UBERON:skin	UBERON:sebum	UBERON:skin of foot	9/24/15 0:00	True	193	urban biome	human-associated habitat	sebum	human-skin
10370.2F2	AGATGCAATGAT	GTGTGCCAGCMGCCGCGGTAA	USCDMI	Amina skin study	EMP_processed	samples of skin from a timeseries intervention with skin products	HOWE_KF1	PM15J26	lane1	_Illumina HiSeq Rapid Run 515fbc, 806r amplification of 16SrRNA V4_	GT	151040311	2F2	FWD:GTGCCAGCMGCCGCGGTAA; REV:GGACTACHVGGGTWTCTAAT	Illumina	AB	12616	4	RIKE	Amina_Skin	UCSDMI	3/30/16	Amina_Skin_lane1_S1_L001	_0.1,g_	UCSDMI	AB_Plate2	Sequencing by synthesis	UCSDMI	16S rRNA	V4	108379Z	311318B	311426B	RNBD9959	AB_Plate2_2F2_F2	F2	not applicable	years	2F2	UBERON:skin	UBERON:sebum	UBERON:arm pit	9/24/15 0:00	True	193	urban biome	human-associated habitat	sebum	human-skin
10370.2F3	GCATTCGGCGTT	GTGTGCCAGCMGCCGCGGTAA	USCDMI	Amina skin study	EMP_processed	samples of skin from a timeseries intervention with skin products	HOWE_KF1	PM15J26	lane1	_Illumina HiSeq Rapid Run 515fbc, 806r amplification of 16SrRNA V4_	GT	151040311	2F3	FWD:GTGCCAGCMGCCGCGGTAA; REV:GGACTACHVGGGTWTCTAAT	Illumina	AB	12616	4	RIKE	Amina_Skin	UCSDMI	3/30/16	Amina_Skin_lane1_S1_L001	_0.1,g_	UCSDMI	AB_Plate2	Sequencing by synthesis	UCSDMI	16S rRNA	V4	108379Z	311318B	311426B	RNBD9959	AB_Plate2_2F3_F3	F3	not applicable	years	2F3	UBERON:skin	UBERON:sebum	UBERON:arm pit	9/24/15 0:00	True	193	urban biome	human-associated habitat	sebum	human-skin
10370.2F4	TCTACATACATA	GTGTGCCAGCMGCCGCGGTAA	USCDMI	Amina skin study	EMP_processed	samples of skin from a timeseries intervention with skin products	HOWE_KF1	PM15J26	lane1	_Illumina HiSeq Rapid Run 515fbc, 806r amplification of 16SrRNA V4_	GT	151040311	2F4	FWD:GTGCCAGCMGCCGCGGTAA; REV:GGACTACHVGGGTWTCTAAT	Illumina	AB	12616	4	RIKE	Amina_Skin	UCSDMI	3/30/16	Amina_Skin_lane1_S1_L001	_0.1,g_	UCSDMI	AB_Plate2	Sequencing by synthesis	UCSDMI	16S rRNA	V4	108379Z	311318B	311426B	RNBD9959	AB_Plate2_2F4_F4	F4	not applicable	years	2F4	UBERON:skin	UBERON:sebum	UBERON:arm pit	9/24/15 0:00	True	193	urban biome	human-associated habitat	sebum	human-skin
10370.2F5	GAGTCTTGGTAA	GTGTGCCAGCMGCCGCGGTAA	USCDMI	Amina skin study	EMP_processed	samples of skin from a timeseries intervention with skin products	HOWE_KF1	PM15J26	lane1	_Illumina HiSeq Rapid Run 515fbc, 806r amplification of 16SrRNA V4_	GT	151040311	2F5	FWD:GTGCCAGCMGCCGCGGTAA; REV:GGACTACHVGGGTWTCTAAT	Illumina	AB	12616	4	RIKE	Amina_Skin	UCSDMI	3/30/16	Amina_Skin_lane1_S1_L001	_0.1,g_	UCSDMI	AB_Plate2	Sequencing by synthesis	UCSDMI	16S rRNA	V4	108379Z	311318B	311426B	RNBD9959	AB_Plate2_2F5_F5	F5	not applicable	years	2F5	UBERON:skin	UBERON:sebum	UBERON:skin of arm	9/24/15 0:00	True	193	urban biome	human-associated habitat	sebum	human-skin
10370.2F6	CAGTCTAGTACG	GTGTGCCAGCMGCCGCGGTAA	USCDMI	Amina skin study	EMP_processed	samples of skin from a timeseries intervention with skin products	HOWE_KF1	PM15J26	lane1	_Illumina HiSeq Rapid Run 515fbc, 806r amplification of 16SrRNA V4_	GT	151040311	2F6	FWD:GTGCCAGCMGCCGCGGTAA; REV:GGACTACHVGGGTWTCTAAT	Illumina	AB	12616	4	RIKE	Amina_Skin	UCSDMI	3/30/16	Amina_Skin_lane1_S1_L001	_0.1,g_	UCSDMI	AB_Plate2	Sequencing by synthesis	UCSDMI	16S rRNA	V4	108379Z	311318B	311426B	RNBD9959	AB_Plate2_2F6_F6	F6	not applicable	years	2F6	UBERON:skin	UBERON:sebum	UBERON:skin of arm	9/24/15 0:00	True	193	urban biome	human-associated habitat	sebum	human-skin
10370.2F7	GTTCGAGTGAAT	GTGTGCCAGCMGCCGCGGTAA	USCDMI	Amina skin study	EMP_processed	samples of skin from a timeseries intervention with skin products	HOWE_KF1	PM15J26	lane1	_Illumina HiSeq Rapid Run 515fbc, 806r amplification of 16SrRNA V4_	GT	151040311	2F7	FWD:GTGCCAGCMGCCGCGGTAA; REV:GGACTACHVGGGTWTCTAAT	Illumina	AB	12616	4	RIKE	Amina_Skin	UCSDMI	3/30/16	Amina_Skin_lane1_S1_L001	_0.1,g_	UCSDMI	AB_Plate2	Sequencing by synthesis	UCSDMI	16S rRNA	V4	108379Z	311318B	311426B	RNBD9959	AB_Plate2_2F7_F7	F7	not applicable	years	2F7	UBERON:skin	UBERON:sebum	UBERON:skin of arm	9/24/15 0:00	True	193	urban biome	human-associated habitat	sebum	human-skin
10370.2F8	AGTCCGAGTTGT	GTGTGCCAGCMGCCGCGGTAA	USCDMI	Amina skin study	EMP_processed	samples of skin from a timeseries intervention with skin products	HOWE_KF1	PM15J26	lane1	_Illumina HiSeq Rapid Run 515fbc, 806r amplification of 16SrRNA V4_	GT	151040311	2F8	FWD:GTGCCAGCMGCCGCGGTAA; REV:GGACTACHVGGGTWTCTAAT	Illumina	AB	12616	4	RIKE	Amina_Skin	UCSDMI	3/30/16	Amina_Skin_lane1_S1_L001	_0.1,g_	UCSDMI	AB_Plate2	Sequencing by synthesis	UCSDMI	16S rRNA	V4	108379Z	311318B	311426B	RNBD9959	AB_Plate2_2F8_F8	F8	not applicable	years	2F8	UBERON:skin	UBERON:sebum	UBERON:skin of arm	9/24/15 0:00	True	193	urban biome	human-associated habitat	sebum	human-skin
10370.2F9	CGTGAGGACCAG	GTGTGCCAGCMGCCGCGGTAA	USCDMI	Amina skin study	EMP_processed	samples of skin from a timeseries intervention with skin products	HOWE_KF1	PM15J26	lane1	_Illumina HiSeq Rapid Run 515fbc, 806r amplification of 16SrRNA V4_	GT	151040311	2F9	FWD:GTGCCAGCMGCCGCGGTAA; REV:GGACTACHVGGGTWTCTAAT	Illumina	AB	12616	4	RIKE	Amina_Skin	UCSDMI	3/30/16	Amina_Skin_lane1_S1_L001	_0.1,g_	UCSDMI	AB_Plate2	Sequencing by synthesis	UCSDMI	16S rRNA	V4	108379Z	311318B	311426B	RNBD9959	AB_Plate2_2F9_F9	F9	not applicable	years	2F9	UBERON:skin	UBERON:sebum	UBERON:skin of foot	9/24/15 0:00	True	193	urban biome	human-associated habitat	sebum	human-skin
10370.2G10	CCACCGGGCCGA	GTGTGCCAGCMGCCGCGGTAA	USCDMI	Amina skin study	EMP_processed	samples of skin from a timeseries intervention with skin products	HOWE_KF1	PM15J26	lane1	_Illumina HiSeq Rapid Run 515fbc, 806r amplification of 16SrRNA V4_	GT	151040311	2G10	FWD:GTGCCAGCMGCCGCGGTAA; REV:GGACTACHVGGGTWTCTAAT	Illumina	AB	12616	4	RIKE	Amina_Skin	UCSDMI	3/30/16	Amina_Skin_lane1_S1_L001	_0.1,g_	UCSDMI	AB_Plate2	Sequencing by synthesis	UCSDMI	16S rRNA	V4	108379Z	311318B	311426B	RNBD9959	AB_Plate2_2G10_G10	G10	not applicable	years	2G10	UBERON:skin	UBERON:sebum	UBERON:skin of arm	9/24/15 0:00	True	193	urban biome	human-associated habitat	sebum	human-skin
10370.2G11	AATCCGGTCACC	GTGTGCCAGCMGCCGCGGTAA	USCDMI	Amina skin study	EMP_processed	samples of skin from a timeseries intervention with skin products	HOWE_KF1	PM15J26	lane1	_Illumina HiSeq Rapid Run 515fbc, 806r amplification of 16SrRNA V4_	GT	151040311	2G11	FWD:GTGCCAGCMGCCGCGGTAA; REV:GGACTACHVGGGTWTCTAAT	Illumina	AB	12616	4	RIKE	Amina_Skin	UCSDMI	3/30/16	Amina_Skin_lane1_S1_L001	_0.1,g_	UCSDMI	AB_Plate2	Sequencing by synthesis	UCSDMI	16S rRNA	V4	108379Z	311318B	311426B	RNBD9959	AB_Plate2_2G11_G11	G11	not applicable	years	2G11	UBERON:skin	UBERON:sebum	UBERON:skin of arm	9/24/15 0:00	True	193	urban biome	human-associated habitat	sebum	human-skin
10370.2G12	TCTTACCCATAA	GTGTGCCAGCMGCCGCGGTAA	USCDMI	Amina skin study	EMP_processed	samples of skin from a timeseries intervention with skin products	HOWE_KF1	PM15J26	lane1	_Illumina HiSeq Rapid Run 515fbc, 806r amplification of 16SrRNA V4_	GT	151040311	2G12	FWD:GTGCCAGCMGCCGCGGTAA; REV:GGACTACHVGGGTWTCTAAT	Illumina	AB	12616	4	RIKE	Amina_Skin	UCSDMI	3/30/16	Amina_Skin_lane1_S1_L001	_0.1,g_	UCSDMI	AB_Plate2	Sequencing by synthesis	UCSDMI	16S rRNA	V4	108379Z	311318B	311426B	RNBD9959	AB_Plate2_2G12_G12	G12	not applicable	years	2G12	UBERON:skin	UBERON:sebum	UBERON:skin of arm	9/24/15 0:00	True	193	urban biome	human-associated habitat	sebum	human-skin
10370.2G2	TCTCGCACTGGA	GTGTGCCAGCMGCCGCGGTAA	USCDMI	Amina skin study	EMP_processed	samples of skin from a timeseries intervention with skin products	HOWE_KF1	PM15J26	lane1	_Illumina HiSeq Rapid Run 515fbc, 806r amplification of 16SrRNA V4_	GT	151040311	2G2	FWD:GTGCCAGCMGCCGCGGTAA; REV:GGACTACHVGGGTWTCTAAT	Illumina	AB	12616	4	RIKE	Amina_Skin	UCSDMI	3/30/16	Amina_Skin_lane1_S1_L001	_0.1,g_	UCSDMI	AB_Plate2	Sequencing by synthesis	UCSDMI	16S rRNA	V4	108379Z	311318B	311426B	RNBD9959	AB_Plate2_2G2_G2	G2	not applicable	years	2G2	UBERON:skin	UBERON:sebum	UBERON:skin of face	9/24/15 0:00	True	193	urban biome	human-associated habitat	sebum	human-skin
10370.2G3	ACCAGTGACTCA	GTGTGCCAGCMGCCGCGGTAA	USCDMI	Amina skin study	EMP_processed	samples of skin from a timeseries intervention with skin products	HOWE_KF1	PM15J26	lane1	_Illumina HiSeq Rapid Run 515fbc, 806r amplification of 16SrRNA V4_	GT	151040311	2G3	FWD:GTGCCAGCMGCCGCGGTAA; REV:GGACTACHVGGGTWTCTAAT	Illumina	AB	12616	4	RIKE	Amina_Skin	UCSDMI	3/30/16	Amina_Skin_lane1_S1_L001	_0.1,g_	UCSDMI	AB_Plate2	Sequencing by synthesis	UCSDMI	16S rRNA	V4	108379Z	311318B	311426B	RNBD9959	AB_Plate2_2G3_G3	G3	not applicable	years	2G3	UBERON:skin	UBERON:sebum	UBERON:skin of face	9/24/15 0:00	True	193	urban biome	human-associated habitat	sebum	human-skin
10370.2G4	TGGCGCACGGAC	GTGTGCCAGCMGCCGCGGTAA	USCDMI	Amina skin study	EMP_processed	samples of skin from a timeseries intervention with skin products	HOWE_KF1	PM15J26	lane1	_Illumina HiSeq Rapid Run 515fbc, 806r amplification of 16SrRNA V4_	GT	151040311	2G4	FWD:GTGCCAGCMGCCGCGGTAA; REV:GGACTACHVGGGTWTCTAAT	Illumina	AB	12616	4	RIKE	Amina_Skin	UCSDMI	3/30/16	Amina_Skin_lane1_S1_L001	_0.1,g_	UCSDMI	AB_Plate2	Sequencing by synthesis	UCSDMI	16S rRNA	V4	108379Z	311318B	311426B	RNBD9959	AB_Plate2_2G4_G4	G4	not applicable	years	2G4	UBERON:skin	UBERON:sebum	UBERON:skin of face	9/24/15 0:00	True	193	urban biome	human-associated habitat	sebum	human-skin
10370.2G5	CATTTACATCAC	GTGTGCCAGCMGCCGCGGTAA	USCDMI	Amina skin study	EMP_processed	samples of skin from a timeseries intervention with skin products	HOWE_KF1	PM15J26	lane1	_Illumina HiSeq Rapid Run 515fbc, 806r amplification of 16SrRNA V4_	GT	151040311	2G5	FWD:GTGCCAGCMGCCGCGGTAA; REV:GGACTACHVGGGTWTCTAAT	Illumina	AB	12616	4	RIKE	Amina_Skin	UCSDMI	3/30/16	Amina_Skin_lane1_S1_L001	_0.1,g_	UCSDMI	AB_Plate2	Sequencing by synthesis	UCSDMI	16S rRNA	V4	108379Z	311318B	311426B	RNBD9959	AB_Plate2_2G5_G5	G5	not applicable	years	2G5	UBERON:skin	UBERON:sebum	UBERON:skin of face	9/24/15 0:00	True	193	urban biome	human-associated habitat	sebum	human-skin
10370.2G6	GTGGGACTGCGC	GTGTGCCAGCMGCCGCGGTAA	USCDMI	Amina skin study	EMP_processed	samples of skin from a timeseries intervention with skin products	HOWE_KF1	PM15J26	lane1	_Illumina HiSeq Rapid Run 515fbc, 806r amplification of 16SrRNA V4_	GT	151040311	2G6	FWD:GTGCCAGCMGCCGCGGTAA; REV:GGACTACHVGGGTWTCTAAT	Illumina	AB	12616	4	RIKE	Amina_Skin	UCSDMI	3/30/16	Amina_Skin_lane1_S1_L001	_0.1,g_	UCSDMI	AB_Plate2	Sequencing by synthesis	UCSDMI	16S rRNA	V4	108379Z	311318B	311426B	RNBD9959	AB_Plate2_2G6_G6	G6	not applicable	years	2G6	UBERON:skin	UBERON:sebum	UBERON:arm pit	9/24/15 0:00	True	193	urban biome	human-associated habitat	sebum	human-skin
10370.2G7	CGGCCTAAGTTC	GTGTGCCAGCMGCCGCGGTAA	USCDMI	Amina skin study	EMP_processed	samples of skin from a timeseries intervention with skin products	HOWE_KF1	PM15J26	lane1	_Illumina HiSeq Rapid Run 515fbc, 806r amplification of 16SrRNA V4_	GT	151040311	2G7	FWD:GTGCCAGCMGCCGCGGTAA; REV:GGACTACHVGGGTWTCTAAT	Illumina	AB	12616	4	RIKE	Amina_Skin	UCSDMI	3/30/16	Amina_Skin_lane1_S1_L001	_0.1,g_	UCSDMI	AB_Plate2	Sequencing by synthesis	UCSDMI	16S rRNA	V4	108379Z	311318B	311426B	RNBD9959	AB_Plate2_2G7_G7	G7	not applicable	years	2G7	UBERON:skin	UBERON:sebum	UBERON:arm pit	9/24/15 0:00	True	193	urban biome	human-associated habitat	sebum	human-skin
10370.2G8	GCTGAGCCTTTG	GTGTGCCAGCMGCCGCGGTAA	USCDMI	Amina skin study	EMP_processed	samples of skin from a timeseries intervention with skin products	HOWE_KF1	PM15J26	lane1	_Illumina HiSeq Rapid Run 515fbc, 806r amplification of 16SrRNA V4_	GT	151040311	2G8	FWD:GTGCCAGCMGCCGCGGTAA; REV:GGACTACHVGGGTWTCTAAT	Illumina	AB	12616	4	RIKE	Amina_Skin	UCSDMI	3/30/16	Amina_Skin_lane1_S1_L001	_0.1,g_	UCSDMI	AB_Plate2	Sequencing by synthesis	UCSDMI	16S rRNA	V4	108379Z	311318B	311426B	RNBD9959	AB_Plate2_2G8_G8	G8	not applicable	years	2G8	UBERON:skin	UBERON:sebum	UBERON:arm pit	9/24/15 0:00	True	193	urban biome	human-associated habitat	sebum	human-skin
10370.2G9	AGAGACGCGTAG	GTGTGCCAGCMGCCGCGGTAA	USCDMI	Amina skin study	EMP_processed	samples of skin from a timeseries intervention with skin products	HOWE_KF1	PM15J26	lane1	_Illumina HiSeq Rapid Run 515fbc, 806r amplification of 16SrRNA V4_	GT	151040311	2G9	FWD:GTGCCAGCMGCCGCGGTAA; REV:GGACTACHVGGGTWTCTAAT	Illumina	AB	12616	4	RIKE	Amina_Skin	UCSDMI	3/30/16	Amina_Skin_lane1_S1_L001	_0.1,g_	UCSDMI	AB_Plate2	Sequencing by synthesis	UCSDMI	16S rRNA	V4	108379Z	311318B	311426B	RNBD9959	AB_Plate2_2G9_G9	G9	not applicable	years	2G9	UBERON:skin	UBERON:sebum	UBERON:arm pit	9/24/15 0:00	True	193	urban biome	human-associated habitat	sebum	human-skin
10370.2H1	CTAGAGCTCCCA	GTGTGCCAGCMGCCGCGGTAA	USCDMI	Amina skin study	EMP_processed	samples of skin from a timeseries intervention with skin products	HOWE_KF1	PM15J26	lane1	_Illumina HiSeq Rapid Run 515fbc, 806r amplification of 16SrRNA V4_	GT	151040311	2H1	FWD:GTGCCAGCMGCCGCGGTAA; REV:GGACTACHVGGGTWTCTAAT	Illumina	AB	12616	4	RIKE	Amina_Skin	UCSDMI	3/30/16	Amina_Skin_lane1_S1_L001	_0.1,g_	UCSDMI	AB_Plate2	Sequencing by synthesis	UCSDMI	16S rRNA	V4	108379Z	311318B	311426B	RNBD9959	AB_Plate2_2H1_H1	H1	not applicable	years	2H1	UBERON:skin	UBERON:sebum	UBERON:skin of arm	9/24/15 0:00	True	193	urban biome	human-associated habitat	sebum	human-skin
10370.2H10.Empty	TATGTGCCGGCT	GTGTGCCAGCMGCCGCGGTAA	USCDMI	Amina skin study	EMP_processed	samples of skin from a timeseries intervention with skin products	HOWE_KF1	PM15J26	lane1	_Illumina HiSeq Rapid Run 515fbc, 806r amplification of 16SrRNA V4_	GT	151040311	2H10.Empty	FWD:GTGCCAGCMGCCGCGGTAA; REV:GGACTACHVGGGTWTCTAAT	Illumina	AB	12616	4	RIKE	Amina_Skin	UCSDMI	3/30/16	Amina_Skin_lane1_S1_L001	_0.1,g_	UCSDMI	AB_Plate2	Sequencing by synthesis	UCSDMI	16S rRNA	V4	108379Z	311318B	311426B	RNBD9959	AB_Plate2_2H10.Empty_H10	H10	not applicable	years	2H10	not applicable	not applicable	not applicable	9/24/15 0:00	True	193	urban biome	research facility	sterile water	misc environment
10370.2H11.Empty	ATACCGTCTTTC	GTGTGCCAGCMGCCGCGGTAA	USCDMI	Amina skin study	EMP_processed	samples of skin from a timeseries intervention with skin products	HOWE_KF1	PM15J26	lane1	_Illumina HiSeq Rapid Run 515fbc, 806r amplification of 16SrRNA V4_	GT	151040311	2H11.Empty	FWD:GTGCCAGCMGCCGCGGTAA; REV:GGACTACHVGGGTWTCTAAT	Illumina	AB	12616	4	RIKE	Amina_Skin	UCSDMI	3/30/16	Amina_Skin_lane1_S1_L001	_0.1,g_	UCSDMI	AB_Plate2	Sequencing by synthesis	UCSDMI	16S rRNA	V4	108379Z	311318B	311426B	RNBD9959	AB_Plate2_2H11.Empty_H11	H11	not applicable	years	2H11	not applicable	not applicable	not applicable	9/24/15 0:00	True	193	urban biome	research facility	sterile water	misc environment
10370.2H12.Empty	TGTGCTTGTAGG	GTGTGCCAGCMGCCGCGGTAA	USCDMI	Amina skin study	EMP_processed	samples of skin from a timeseries intervention with skin products	HOWE_KF1	PM15J26	lane1	_Illumina HiSeq Rapid Run 515fbc, 806r amplification of 16SrRNA V4_	GT	151040311	2H12.Empty	FWD:GTGCCAGCMGCCGCGGTAA; REV:GGACTACHVGGGTWTCTAAT	Illumina	AB	12616	4	RIKE	Amina_Skin	UCSDMI	3/30/16	Amina_Skin_lane1_S1_L001	_0.1,g_	UCSDMI	AB_Plate2	Sequencing by synthesis	UCSDMI	16S rRNA	V4	108379Z	311318B	311426B	RNBD9959	AB_Plate2_2H12.Empty_H12	H12	not applicable	years	2H12	not applicable	not applicable	not applicable	9/24/15 0:00	True	193	urban biome	research facility	sterile water	misc environment
10370.2H2	GGTCTTAGCACC	GTGTGCCAGCMGCCGCGGTAA	USCDMI	Amina skin study	EMP_processed	samples of skin from a timeseries intervention with skin products	HOWE_KF1	PM15J26	lane1	_Illumina HiSeq Rapid Run 515fbc, 806r amplification of 16SrRNA V4_	GT	151040311	2H2	FWD:GTGCCAGCMGCCGCGGTAA; REV:GGACTACHVGGGTWTCTAAT	Illumina	AB	12616	4	RIKE	Amina_Skin	UCSDMI	3/30/16	Amina_Skin_lane1_S1_L001	_0.1,g_	UCSDMI	AB_Plate2	Sequencing by synthesis	UCSDMI	16S rRNA	V4	108379Z	311318B	311426B	RNBD9959	AB_Plate2_2H2_H2	H2	not applicable	years	2H2	UBERON:skin	UBERON:sebum	UBERON:skin of foot	9/24/15 0:00	True	193	urban biome	human-associated habitat	sebum	human-skin
10370.2H3	GCCTACTCTCGG	GTGTGCCAGCMGCCGCGGTAA	USCDMI	Amina skin study	EMP_processed	samples of skin from a timeseries intervention with skin products	HOWE_KF1	PM15J26	lane1	_Illumina HiSeq Rapid Run 515fbc, 806r amplification of 16SrRNA V4_	GT	151040311	2H3	FWD:GTGCCAGCMGCCGCGGTAA; REV:GGACTACHVGGGTWTCTAAT	Illumina	AB	12616	4	RIKE	Amina_Skin	UCSDMI	3/30/16	Amina_Skin_lane1_S1_L001	_0.1,g_	UCSDMI	AB_Plate2	Sequencing by synthesis	UCSDMI	16S rRNA	V4	108379Z	311318B	311426B	RNBD9959	AB_Plate2_2H3_H3	H3	not applicable	years	2H3	UBERON:skin	UBERON:sebum	UBERON:skin of foot	9/24/15 0:00	True	193	urban biome	human-associated habitat	sebum	human-skin
10370.2H4	ACTGCCCGATAC	GTGTGCCAGCMGCCGCGGTAA	USCDMI	Amina skin study	EMP_processed	samples of skin from a timeseries intervention with skin products	HOWE_KF1	PM15J26	lane1	_Illumina HiSeq Rapid Run 515fbc, 806r amplification of 16SrRNA V4_	GT	151040311	2H4	FWD:GTGCCAGCMGCCGCGGTAA; REV:GGACTACHVGGGTWTCTAAT	Illumina	AB	12616	4	RIKE	Amina_Skin	UCSDMI	3/30/16	Amina_Skin_lane1_S1_L001	_0.1,g_	UCSDMI	AB_Plate2	Sequencing by synthesis	UCSDMI	16S rRNA	V4	108379Z	311318B	311426B	RNBD9959	AB_Plate2_2H4_H4	H4	not applicable	years	2H4	UBERON:skin	UBERON:sebum	UBERON:skin of foot	9/24/15 0:00	True	193	urban biome	human-associated habitat	sebum	human-skin
10370.2H5	TTCTTAACGCCT	GTGTGCCAGCMGCCGCGGTAA	USCDMI	Amina skin study	EMP_processed	samples of skin from a timeseries intervention with skin products	HOWE_KF1	PM15J26	lane1	_Illumina HiSeq Rapid Run 515fbc, 806r amplification of 16SrRNA V4_	GT	151040311	2H5	FWD:GTGCCAGCMGCCGCGGTAA; REV:GGACTACHVGGGTWTCTAAT	Illumina	AB	12616	4	RIKE	Amina_Skin	UCSDMI	3/30/16	Amina_Skin_lane1_S1_L001	_0.1,g_	UCSDMI	AB_Plate2	Sequencing by synthesis	UCSDMI	16S rRNA	V4	108379Z	311318B	311426B	RNBD9959	AB_Plate2_2H5_H5	H5	not applicable	years	2H5	UBERON:skin	UBERON:sebum	UBERON:skin of foot	9/24/15 0:00	True	193	urban biome	human-associated habitat	sebum	human-skin
10370.2H6.Empty	CTCCCGAGCTCC	GTGTGCCAGCMGCCGCGGTAA	USCDMI	Amina skin study	EMP_processed	samples of skin from a timeseries intervention with skin products	HOWE_KF1	PM15J26	lane1	_Illumina HiSeq Rapid Run 515fbc, 806r amplification of 16SrRNA V4_	GT	151040311	2H6.Empty	FWD:GTGCCAGCMGCCGCGGTAA; REV:GGACTACHVGGGTWTCTAAT	Illumina	AB	12616	4	RIKE	Amina_Skin	UCSDMI	3/30/16	Amina_Skin_lane1_S1_L001	_0.1,g_	UCSDMI	AB_Plate2	Sequencing by synthesis	UCSDMI	16S rRNA	V4	108379Z	311318B	311426B	RNBD9959	AB_Plate2_2H6.Empty_H6	H6	not applicable	years	2H6	not applicable	not applicable	not applicable	9/24/15 0:00	True	193	urban biome	research facility	sterile water	misc environment
10370.2H7.Empty	TAGACTTCAGAG	GTGTGCCAGCMGCCGCGGTAA	USCDMI	Amina skin study	EMP_processed	samples of skin from a timeseries intervention with skin products	HOWE_KF1	PM15J26	lane1	_Illumina HiSeq Rapid Run 515fbc, 806r amplification of 16SrRNA V4_	GT	151040311	2H7.Empty	FWD:GTGCCAGCMGCCGCGGTAA; REV:GGACTACHVGGGTWTCTAAT	Illumina	AB	12616	4	RIKE	Amina_Skin	UCSDMI	3/30/16	Amina_Skin_lane1_S1_L001	_0.1,g_	UCSDMI	AB_Plate2	Sequencing by synthesis	UCSDMI	16S rRNA	V4	108379Z	311318B	311426B	RNBD9959	AB_Plate2_2H7.Empty_H7	H7	not applicable	years	2H7	not applicable	not applicable	not applicable	9/24/15 0:00	True	193	urban biome	research facility	sterile water	misc environment
10370.2H8.Empty	ACTTAGACTCTT	GTGTGCCAGCMGCCGCGGTAA	USCDMI	Amina skin study	EMP_processed	samples of skin from a timeseries intervention with skin products	HOWE_KF1	PM15J26	lane1	_Illumina HiSeq Rapid Run 515fbc, 806r amplification of 16SrRNA V4_	GT	151040311	2H8.Empty	FWD:GTGCCAGCMGCCGCGGTAA; REV:GGACTACHVGGGTWTCTAAT	Illumina	AB	12616	4	RIKE	Amina_Skin	UCSDMI	3/30/16	Amina_Skin_lane1_S1_L001	_0.1,g_	UCSDMI	AB_Plate2	Sequencing by synthesis	UCSDMI	16S rRNA	V4	108379Z	311318B	311426B	RNBD9959	AB_Plate2_2H8.Empty_H8	H8	not applicable	years	2H8	not applicable	not applicable	not applicable	9/24/15 0:00	True	193	urban biome	research facility	sterile water	misc environment
10370.2H9.Empty	GGACCTGGATGG	GTGTGCCAGCMGCCGCGGTAA	USCDMI	Amina skin study	EMP_processed	samples of skin from a timeseries intervention with skin products	HOWE_KF1	PM15J26	lane1	_Illumina HiSeq Rapid Run 515fbc, 806r amplification of 16SrRNA V4_	GT	151040311	2H9.Empty	FWD:GTGCCAGCMGCCGCGGTAA; REV:GGACTACHVGGGTWTCTAAT	Illumina	AB	12616	4	RIKE	Amina_Skin	UCSDMI	3/30/16	Amina_Skin_lane1_S1_L001	_0.1,g_	UCSDMI	AB_Plate2	Sequencing by synthesis	UCSDMI	16S rRNA	V4	108379Z	311318B	311426B	RNBD9959	AB_Plate2_2H9.Empty_H9	H9	not applicable	years	2H9	not applicable	not applicable	not applicable	9/24/15 0:00	True	193	urban biome	research facility	sterile water	misc environment
10370.3A1.Empty	AGCCTTCGTCGC	GTGTGCCAGCMGCCGCGGTAA	USCDMI	Amina skin study	EMP_processed	samples of skin from a timeseries intervention with skin products	HOWE_KF2	PM15J26	lane1	_Illumina HiSeq Rapid Run 515fbc, 806r amplification of 16SrRNA V4_	GT	151040311	3A1.Empty	FWD:GTGCCAGCMGCCGCGGTAA; REV:GGACTACHVGGGTWTCTAAT	Illumina	AB	12616	1	ROBE	Amina_Skin	UCSDMI	3/30/16	Amina_Skin_lane1_S1_L001	_0.1,g_	UCSDMI	AB_Plate3	Sequencing by synthesis	UCSDMI	16S rRNA	V4	108379Z	208484Z	108364Z	RNBD9959	AB_Plate3_3A1.Empty_A1	A1	not applicable	years	3A1	not applicable	not applicable	not applicable	9/24/15 0:00	True	193	urban biome	research facility	sterile water	misc environment
10370.3A10	GCCTCTACGTCG	GTGTGCCAGCMGCCGCGGTAA	USCDMI	Amina skin study	EMP_processed	samples of skin from a timeseries intervention with skin products	HOWE_KF2	PM15J26	lane1	_Illumina HiSeq Rapid Run 515fbc, 806r amplification of 16SrRNA V4_	GT	151040311	3A10	FWD:GTGCCAGCMGCCGCGGTAA; REV:GGACTACHVGGGTWTCTAAT	Illumina	AB	12616	1	ROBE	Amina_Skin	UCSDMI	3/30/16	Amina_Skin_lane1_S1_L001	_0.1,g_	UCSDMI	AB_Plate3	Sequencing by synthesis	UCSDMI	16S rRNA	V4	108379Z	208484Z	108364Z	RNBD9959	AB_Plate3_3A10_A10	A10	not applicable	years	3A10	UBERON:skin	UBERON:sebum	UBERON:arm pit	9/24/15 0:00	True	193	urban biome	human-associated habitat	sebum	human-skin
10370.3A11	ACTACTGAGGAT	GTGTGCCAGCMGCCGCGGTAA	USCDMI	Amina skin study	EMP_processed	samples of skin from a timeseries intervention with skin products	HOWE_KF2	PM15J26	lane1	_Illumina HiSeq Rapid Run 515fbc, 806r amplification of 16SrRNA V4_	GT	151040311	3A11	FWD:GTGCCAGCMGCCGCGGTAA; REV:GGACTACHVGGGTWTCTAAT	Illumina	AB	12616	1	ROBE	Amina_Skin	UCSDMI	3/30/16	Amina_Skin_lane1_S1_L001	_0.1,g_	UCSDMI	AB_Plate3	Sequencing by synthesis	UCSDMI	16S rRNA	V4	108379Z	208484Z	108364Z	RNBD9959	AB_Plate3_3A11_A11	A11	not applicable	years	3A11	UBERON:skin	UBERON:sebum	UBERON:arm pit	9/24/15 0:00	True	193	urban biome	human-associated habitat	sebum	human-skin
10370.3A12	AATTCACCTCCT	GTGTGCCAGCMGCCGCGGTAA	USCDMI	Amina skin study	EMP_processed	samples of skin from a timeseries intervention with skin products	HOWE_KF2	PM15J26	lane1	_Illumina HiSeq Rapid Run 515fbc, 806r amplification of 16SrRNA V4_	GT	151040311	3A12	FWD:GTGCCAGCMGCCGCGGTAA; REV:GGACTACHVGGGTWTCTAAT	Illumina	AB	12616	1	ROBE	Amina_Skin	UCSDMI	3/30/16	Amina_Skin_lane1_S1_L001	_0.1,g_	UCSDMI	AB_Plate3	Sequencing by synthesis	UCSDMI	16S rRNA	V4	108379Z	208484Z	108364Z	RNBD9959	AB_Plate3_3A12_A12	A12	not applicable	years	3A12	UBERON:skin	UBERON:sebum	UBERON:arm pit	9/24/15 0:00	True	193	urban biome	human-associated habitat	sebum	human-skin
10370.3A2.Empty	TCCATACCGGAA	GTGTGCCAGCMGCCGCGGTAA	USCDMI	Amina skin study	EMP_processed	samples of skin from a timeseries intervention with skin products	HOWE_KF2	PM15J26	lane1	_Illumina HiSeq Rapid Run 515fbc, 806r amplification of 16SrRNA V4_	GT	151040311	3A2.Empty	FWD:GTGCCAGCMGCCGCGGTAA; REV:GGACTACHVGGGTWTCTAAT	Illumina	AB	12616	1	ROBE	Amina_Skin	UCSDMI	3/30/16	Amina_Skin_lane1_S1_L001	_0.1,g_	UCSDMI	AB_Plate3	Sequencing by synthesis	UCSDMI	16S rRNA	V4	108379Z	208484Z	108364Z	RNBD9959	AB_Plate3_3A2.Empty_A2	A2	not applicable	years	3A2	not applicable	not applicable	not applicable	9/24/15 0:00	True	193	urban biome	research facility	sterile water	misc environment
10370.3A3.Swabblank	AGCCCTGCTACA	GTGTGCCAGCMGCCGCGGTAA	USCDMI	Amina skin study	EMP_processed	samples of skin from a timeseries intervention with skin products	HOWE_KF2	PM15J26	lane1	_Illumina HiSeq Rapid Run 515fbc, 806r amplification of 16SrRNA V4_	GT	151040311	3A3.Swab blank	FWD:GTGCCAGCMGCCGCGGTAA; REV:GGACTACHVGGGTWTCTAAT	Illumina	AB	12616	1	ROBE	Amina_Skin	UCSDMI	3/30/16	Amina_Skin_lane1_S1_L001	_0.1,g_	UCSDMI	AB_Plate3	Sequencing by synthesis	UCSDMI	16S rRNA	V4	108379Z	208484Z	108364Z	RNBD9959	AB_Plate3_3A3.Swab blank_A3	A3	not applicable	years	3A3	not applicable	not applicable	not applicable	9/24/15 0:00	True	193	urban biome	research facility	sterile water	misc environment
10370.3A4.Swabblank	CCTAACGGTCCA	GTGTGCCAGCMGCCGCGGTAA	USCDMI	Amina skin study	EMP_processed	samples of skin from a timeseries intervention with skin products	HOWE_KF2	PM15J26	lane1	_Illumina HiSeq Rapid Run 515fbc, 806r amplification of 16SrRNA V4_	GT	151040311	3A4.Empty	FWD:GTGCCAGCMGCCGCGGTAA; REV:GGACTACHVGGGTWTCTAAT	Illumina	AB	12616	1	ROBE	Amina_Skin	UCSDMI	3/30/16	Amina_Skin_lane1_S1_L001	_0.1,g_	UCSDMI	AB_Plate3	Sequencing by synthesis	UCSDMI	16S rRNA	V4	108379Z	208484Z	108364Z	RNBD9959	AB_Plate3_3A4.Empty_A4	A4	not applicable	years	3A4	not applicable	not applicable	not applicable	9/24/15 0:00	True	193	urban biome	research facility	sterile water	misc environment
10370.3A5	CGCGCCTTAAAC	GTGTGCCAGCMGCCGCGGTAA	USCDMI	Amina skin study	EMP_processed	samples of skin from a timeseries intervention with skin products	HOWE_KF2	PM15J26	lane1	_Illumina HiSeq Rapid Run 515fbc, 806r amplification of 16SrRNA V4_	GT	151040311	3A5	FWD:GTGCCAGCMGCCGCGGTAA; REV:GGACTACHVGGGTWTCTAAT	Illumina	AB	12616	1	ROBE	Amina_Skin	UCSDMI	3/30/16	Amina_Skin_lane1_S1_L001	_0.1,g_	UCSDMI	AB_Plate3	Sequencing by synthesis	UCSDMI	16S rRNA	V4	108379Z	208484Z	108364Z	RNBD9959	AB_Plate3_3A5_A5	A5	not applicable	years	3A5	UBERON:skin	UBERON:sebum	UBERON:skin of face	9/24/15 0:00	True	193	urban biome	human-associated habitat	sebum	human-skin
10370.3A6	TATGGTACCCAG	GTGTGCCAGCMGCCGCGGTAA	USCDMI	Amina skin study	EMP_processed	samples of skin from a timeseries intervention with skin products	HOWE_KF2	PM15J26	lane1	_Illumina HiSeq Rapid Run 515fbc, 806r amplification of 16SrRNA V4_	GT	151040311	3A6	FWD:GTGCCAGCMGCCGCGGTAA; REV:GGACTACHVGGGTWTCTAAT	Illumina	AB	12616	1	ROBE	Amina_Skin	UCSDMI	3/30/16	Amina_Skin_lane1_S1_L001	_0.1,g_	UCSDMI	AB_Plate3	Sequencing by synthesis	UCSDMI	16S rRNA	V4	108379Z	208484Z	108364Z	RNBD9959	AB_Plate3_3A6_A6	A6	not applicable	years	3A6	UBERON:skin	UBERON:sebum	UBERON:skin of face	9/24/15 0:00	True	193	urban biome	human-associated habitat	sebum	human-skin
10370.3A7	TACAATATCTGT	GTGTGCCAGCMGCCGCGGTAA	USCDMI	Amina skin study	EMP_processed	samples of skin from a timeseries intervention with skin products	HOWE_KF2	PM15J26	lane1	_Illumina HiSeq Rapid Run 515fbc, 806r amplification of 16SrRNA V4_	GT	151040311	3A7	FWD:GTGCCAGCMGCCGCGGTAA; REV:GGACTACHVGGGTWTCTAAT	Illumina	AB	12616	1	ROBE	Amina_Skin	UCSDMI	3/30/16	Amina_Skin_lane1_S1_L001	_0.1,g_	UCSDMI	AB_Plate3	Sequencing by synthesis	UCSDMI	16S rRNA	V4	108379Z	208484Z	108364Z	RNBD9959	AB_Plate3_3A7_A7	A7	not applicable	years	3A7	UBERON:skin	UBERON:sebum	UBERON:skin of face	9/24/15 0:00	True	193	urban biome	human-associated habitat	sebum	human-skin
10370.3A8	AATTTAGGTAGG	GTGTGCCAGCMGCCGCGGTAA	USCDMI	Amina skin study	EMP_processed	samples of skin from a timeseries intervention with skin products	HOWE_KF2	PM15J26	lane1	_Illumina HiSeq Rapid Run 515fbc, 806r amplification of 16SrRNA V4_	GT	151040311	3A8	FWD:GTGCCAGCMGCCGCGGTAA; REV:GGACTACHVGGGTWTCTAAT	Illumina	AB	12616	1	ROBE	Amina_Skin	UCSDMI	3/30/16	Amina_Skin_lane1_S1_L001	_0.1,g_	UCSDMI	AB_Plate3	Sequencing by synthesis	UCSDMI	16S rRNA	V4	108379Z	208484Z	108364Z	RNBD9959	AB_Plate3_3A8_A8	A8	not applicable	years	3A8	UBERON:skin	UBERON:sebum	UBERON:skin of face	9/24/15 0:00	True	193	urban biome	human-associated habitat	sebum	human-skin
10370.3A9	GACTCAACCAGT	GTGTGCCAGCMGCCGCGGTAA	USCDMI	Amina skin study	EMP_processed	samples of skin from a timeseries intervention with skin products	HOWE_KF2	PM15J26	lane1	_Illumina HiSeq Rapid Run 515fbc, 806r amplification of 16SrRNA V4_	GT	151040311	3A9	FWD:GTGCCAGCMGCCGCGGTAA; REV:GGACTACHVGGGTWTCTAAT	Illumina	AB	12616	1	ROBE	Amina_Skin	UCSDMI	3/30/16	Amina_Skin_lane1_S1_L001	_0.1,g_	UCSDMI	AB_Plate3	Sequencing by synthesis	UCSDMI	16S rRNA	V4	108379Z	208484Z	108364Z	RNBD9959	AB_Plate3_3A9_A9	A9	not applicable	years	3A9	UBERON:skin	UBERON:sebum	UBERON:arm pit	9/24/15 0:00	True	193	urban biome	human-associated habitat	sebum	human-skin
10370.3B1	CGTATAAATGCG	GTGTGCCAGCMGCCGCGGTAA	USCDMI	Amina skin study	EMP_processed	samples of skin from a timeseries intervention with skin products	HOWE_KF2	PM15J26	lane1	_Illumina HiSeq Rapid Run 515fbc, 806r amplification of 16SrRNA V4_	GT	151040311	3B1	FWD:GTGCCAGCMGCCGCGGTAA; REV:GGACTACHVGGGTWTCTAAT	Illumina	AB	12616	1	ROBE	Amina_Skin	UCSDMI	3/30/16	Amina_Skin_lane1_S1_L001	_0.1,g_	UCSDMI	AB_Plate3	Sequencing by synthesis	UCSDMI	16S rRNA	V4	108379Z	208484Z	108364Z	RNBD9959	AB_Plate3_3B1_B1	B1	not applicable	years	3B1	UBERON:skin	UBERON:sebum	UBERON:skin of arm	9/24/15 0:00	True	193	urban biome	human-associated habitat	sebum	human-skin
10370.3B10	CAAGTGAAGGGA	GTGTGCCAGCMGCCGCGGTAA	USCDMI	Amina skin study	EMP_processed	samples of skin from a timeseries intervention with skin products	HOWE_KF2	PM15J26	lane1	_Illumina HiSeq Rapid Run 515fbc, 806r amplification of 16SrRNA V4_	GT	151040311	3B10	FWD:GTGCCAGCMGCCGCGGTAA; REV:GGACTACHVGGGTWTCTAAT	Illumina	AB	12616	1	ROBE	Amina_Skin	UCSDMI	3/30/16	Amina_Skin_lane1_S1_L001	_0.1,g_	UCSDMI	AB_Plate3	Sequencing by synthesis	UCSDMI	16S rRNA	V4	108379Z	208484Z	108364Z	RNBD9959	AB_Plate3_3B10_B10	B10	not applicable	years	3B10	UBERON:skin	UBERON:sebum	UBERON:skin of face	9/24/15 0:00	True	193	urban biome	human-associated habitat	sebum	human-skin
10370.3B11	CACGTTTATTCC	GTGTGCCAGCMGCCGCGGTAA	USCDMI	Amina skin study	EMP_processed	samples of skin from a timeseries intervention with skin products	HOWE_KF2	PM15J26	lane1	_Illumina HiSeq Rapid Run 515fbc, 806r amplification of 16SrRNA V4_	GT	151040311	3B11	FWD:GTGCCAGCMGCCGCGGTAA; REV:GGACTACHVGGGTWTCTAAT	Illumina	AB	12616	1	ROBE	Amina_Skin	UCSDMI	3/30/16	Amina_Skin_lane1_S1_L001	_0.1,g_	UCSDMI	AB_Plate3	Sequencing by synthesis	UCSDMI	16S rRNA	V4	108379Z	208484Z	108364Z	RNBD9959	AB_Plate3_3B11_B11	B11	not applicable	years	3B11	UBERON:skin	UBERON:sebum	UBERON:skin of face	9/24/15 0:00	True	193	urban biome	human-associated habitat	sebum	human-skin
10370.3B12	TAATCGGTGCCA	GTGTGCCAGCMGCCGCGGTAA	USCDMI	Amina skin study	EMP_processed	samples of skin from a timeseries intervention with skin products	HOWE_KF2	PM15J26	lane1	_Illumina HiSeq Rapid Run 515fbc, 806r amplification of 16SrRNA V4_	GT	151040311	3B12	FWD:GTGCCAGCMGCCGCGGTAA; REV:GGACTACHVGGGTWTCTAAT	Illumina	AB	12616	1	ROBE	Amina_Skin	UCSDMI	3/30/16	Amina_Skin_lane1_S1_L001	_0.1,g_	UCSDMI	AB_Plate3	Sequencing by synthesis	UCSDMI	16S rRNA	V4	108379Z	208484Z	108364Z	RNBD9959	AB_Plate3_3B12_B12	B12	not applicable	years	3B12	UBERON:skin	UBERON:sebum	UBERON:skin of face	9/24/15 0:00	True	193	urban biome	human-associated habitat	sebum	human-skin
10370.3B2	ATGCTGCAACAC	GTGTGCCAGCMGCCGCGGTAA	USCDMI	Amina skin study	EMP_processed	samples of skin from a timeseries intervention with skin products	HOWE_KF2	PM15J26	lane1	_Illumina HiSeq Rapid Run 515fbc, 806r amplification of 16SrRNA V4_	GT	151040311	3B2	FWD:GTGCCAGCMGCCGCGGTAA; REV:GGACTACHVGGGTWTCTAAT	Illumina	AB	12616	1	ROBE	Amina_Skin	UCSDMI	3/30/16	Amina_Skin_lane1_S1_L001	_0.1,g_	UCSDMI	AB_Plate3	Sequencing by synthesis	UCSDMI	16S rRNA	V4	108379Z	208484Z	108364Z	RNBD9959	AB_Plate3_3B2_B2	B2	not applicable	years	3B2	UBERON:skin	UBERON:sebum	UBERON:skin of arm	9/24/15 0:00	True	193	urban biome	human-associated habitat	sebum	human-skin
10370.3B3	ACTCGCTCGCTG	GTGTGCCAGCMGCCGCGGTAA	USCDMI	Amina skin study	EMP_processed	samples of skin from a timeseries intervention with skin products	HOWE_KF2	PM15J26	lane1	_Illumina HiSeq Rapid Run 515fbc, 806r amplification of 16SrRNA V4_	GT	151040311	3B3	FWD:GTGCCAGCMGCCGCGGTAA; REV:GGACTACHVGGGTWTCTAAT	Illumina	AB	12616	1	ROBE	Amina_Skin	UCSDMI	3/30/16	Amina_Skin_lane1_S1_L001	_0.1,g_	UCSDMI	AB_Plate3	Sequencing by synthesis	UCSDMI	16S rRNA	V4	108379Z	208484Z	108364Z	RNBD9959	AB_Plate3_3B3_B3	B3	not applicable	years	3B3	UBERON:skin	UBERON:sebum	UBERON:skin of arm	9/24/15 0:00	True	193	urban biome	human-associated habitat	sebum	human-skin
10370.3B4	TTCCTTAGTAGT	GTGTGCCAGCMGCCGCGGTAA	USCDMI	Amina skin study	EMP_processed	samples of skin from a timeseries intervention with skin products	HOWE_KF2	PM15J26	lane1	_Illumina HiSeq Rapid Run 515fbc, 806r amplification of 16SrRNA V4_	GT	151040311	3B4	FWD:GTGCCAGCMGCCGCGGTAA; REV:GGACTACHVGGGTWTCTAAT	Illumina	AB	12616	1	ROBE	Amina_Skin	UCSDMI	3/30/16	Amina_Skin_lane1_S1_L001	_0.1,g_	UCSDMI	AB_Plate3	Sequencing by synthesis	UCSDMI	16S rRNA	V4	108379Z	208484Z	108364Z	RNBD9959	AB_Plate3_3B4_B4	B4	not applicable	years	3B4	UBERON:skin	UBERON:sebum	UBERON:skin of arm	9/24/15 0:00	True	193	urban biome	human-associated habitat	sebum	human-skin
10370.3B5	CGTCCGTATGAA	GTGTGCCAGCMGCCGCGGTAA	USCDMI	Amina skin study	EMP_processed	samples of skin from a timeseries intervention with skin products	HOWE_KF2	PM15J26	lane1	_Illumina HiSeq Rapid Run 515fbc, 806r amplification of 16SrRNA V4_	GT	151040311	3B5	FWD:GTGCCAGCMGCCGCGGTAA; REV:GGACTACHVGGGTWTCTAAT	Illumina	AB	12616	1	ROBE	Amina_Skin	UCSDMI	3/30/16	Amina_Skin_lane1_S1_L001	_0.1,g_	UCSDMI	AB_Plate3	Sequencing by synthesis	UCSDMI	16S rRNA	V4	108379Z	208484Z	108364Z	RNBD9959	AB_Plate3_3B5_B5	B5	not applicable	years	3B5	UBERON:skin	UBERON:sebum	UBERON:skin of foot	9/24/15 0:00	True	193	urban biome	human-associated habitat	sebum	human-skin
10370.3B6	ACGTGAGGAACG	GTGTGCCAGCMGCCGCGGTAA	USCDMI	Amina skin study	EMP_processed	samples of skin from a timeseries intervention with skin products	HOWE_KF2	PM15J26	lane1	_Illumina HiSeq Rapid Run 515fbc, 806r amplification of 16SrRNA V4_	GT	151040311	3B6	FWD:GTGCCAGCMGCCGCGGTAA; REV:GGACTACHVGGGTWTCTAAT	Illumina	AB	12616	1	ROBE	Amina_Skin	UCSDMI	3/30/16	Amina_Skin_lane1_S1_L001	_0.1,g_	UCSDMI	AB_Plate3	Sequencing by synthesis	UCSDMI	16S rRNA	V4	108379Z	208484Z	108364Z	RNBD9959	AB_Plate3_3B6_B6	B6	not applicable	years	3B6	UBERON:skin	UBERON:sebum	UBERON:skin of foot	9/24/15 0:00	True	193	urban biome	human-associated habitat	sebum	human-skin
10370.3B7	GGTTGCCCTGTA	GTGTGCCAGCMGCCGCGGTAA	USCDMI	Amina skin study	EMP_processed	samples of skin from a timeseries intervention with skin products	HOWE_KF2	PM15J26	lane1	_Illumina HiSeq Rapid Run 515fbc, 806r amplification of 16SrRNA V4_	GT	151040311	3B7	FWD:GTGCCAGCMGCCGCGGTAA; REV:GGACTACHVGGGTWTCTAAT	Illumina	AB	12616	1	ROBE	Amina_Skin	UCSDMI	3/30/16	Amina_Skin_lane1_S1_L001	_0.1,g_	UCSDMI	AB_Plate3	Sequencing by synthesis	UCSDMI	16S rRNA	V4	108379Z	208484Z	108364Z	RNBD9959	AB_Plate3_3B7_B7	B7	not applicable	years	3B7	UBERON:skin	UBERON:sebum	UBERON:skin of foot	9/24/15 0:00	True	193	urban biome	human-associated habitat	sebum	human-skin
10370.3B8	CATATAGCCCGA	GTGTGCCAGCMGCCGCGGTAA	USCDMI	Amina skin study	EMP_processed	samples of skin from a timeseries intervention with skin products	HOWE_KF2	PM15J26	lane1	_Illumina HiSeq Rapid Run 515fbc, 806r amplification of 16SrRNA V4_	GT	151040311	3B8.Empty	FWD:GTGCCAGCMGCCGCGGTAA; REV:GGACTACHVGGGTWTCTAAT	Illumina	AB	12616	1	ROBE	Amina_Skin	UCSDMI	3/30/16	Amina_Skin_lane1_S1_L001	_0.1,g_	UCSDMI	AB_Plate3	Sequencing by synthesis	UCSDMI	16S rRNA	V4	108379Z	208484Z	108364Z	RNBD9959	AB_Plate3_3B8.Empty_B8	B8	not applicable	years	3B8	UBERON:skin	UBERON:sebum	UBERON:skin of foot	9/24/15 0:00	True	193	urban biome	human-associated habitat	sebum	human-skin
10370.3B9.Empty	GCCTATGAGATC	GTGTGCCAGCMGCCGCGGTAA	USCDMI	Amina skin study	EMP_processed	samples of skin from a timeseries intervention with skin products	HOWE_KF2	PM15J26	lane1	_Illumina HiSeq Rapid Run 515fbc, 806r amplification of 16SrRNA V4_	GT	151040311	3B9.Empty	FWD:GTGCCAGCMGCCGCGGTAA; REV:GGACTACHVGGGTWTCTAAT	Illumina	AB	12616	1	ROBE	Amina_Skin	UCSDMI	3/30/16	Amina_Skin_lane1_S1_L001	_0.1,g_	UCSDMI	AB_Plate3	Sequencing by synthesis	UCSDMI	16S rRNA	V4	108379Z	208484Z	108364Z	RNBD9959	AB_Plate3_3B9.Empty_B9	B9	not applicable	years	3B9	not applicable	not applicable	not applicable	9/24/15 0:00	True	193	urban biome	research facility	sterile water	misc environment
10370.3C1.Empty	TGACTAATGGCC	GTGTGCCAGCMGCCGCGGTAA	USCDMI	Amina skin study	EMP_processed	samples of skin from a timeseries intervention with skin products	HOWE_KF2	PM15J26	lane1	_Illumina HiSeq Rapid Run 515fbc, 806r amplification of 16SrRNA V4_	GT	151040311	3C1.Empty	FWD:GTGCCAGCMGCCGCGGTAA; REV:GGACTACHVGGGTWTCTAAT	Illumina	AB	12616	1	ROBE	Amina_Skin	UCSDMI	3/30/16	Amina_Skin_lane1_S1_L001	_0.1,g_	UCSDMI	AB_Plate3	Sequencing by synthesis	UCSDMI	16S rRNA	V4	108379Z	208484Z	108364Z	RNBD9959	AB_Plate3_3C1.Empty_C1	C1	not applicable	years	3C1	not applicable	not applicable	not applicable	9/30/15 0:00	True	193	urban biome	research facility	sterile water	misc environment
10370.3C10.Empty	CTTGATTCTTGA	GTGTGCCAGCMGCCGCGGTAA	USCDMI	Amina skin study	EMP_processed	samples of skin from a timeseries intervention with skin products	HOWE_KF2	PM15J26	lane1	_Illumina HiSeq Rapid Run 515fbc, 806r amplification of 16SrRNA V4_	GT	151040311	3C10.Empty	FWD:GTGCCAGCMGCCGCGGTAA; REV:GGACTACHVGGGTWTCTAAT	Illumina	AB	12616	1	ROBE	Amina_Skin	UCSDMI	3/30/16	Amina_Skin_lane1_S1_L001	_0.1,g_	UCSDMI	AB_Plate3	Sequencing by synthesis	UCSDMI	16S rRNA	V4	108379Z	208484Z	108364Z	RNBD9959	AB_Plate3_3C10.Empty_C10	C10	not applicable	years	3C10	not applicable	not applicable	not applicable	9/24/15 0:00	True	193	urban biome	research facility	sterile water	misc environment
10370.3C11.Empty	GAAATCTTGAAG	GTGTGCCAGCMGCCGCGGTAA	USCDMI	Amina skin study	EMP_processed	samples of skin from a timeseries intervention with skin products	HOWE_KF2	PM15J26	lane1	_Illumina HiSeq Rapid Run 515fbc, 806r amplification of 16SrRNA V4_	GT	151040311	3C11.Empty	FWD:GTGCCAGCMGCCGCGGTAA; REV:GGACTACHVGGGTWTCTAAT	Illumina	AB	12616	1	ROBE	Amina_Skin	UCSDMI	3/30/16	Amina_Skin_lane1_S1_L001	_0.1,g_	UCSDMI	AB_Plate3	Sequencing by synthesis	UCSDMI	16S rRNA	V4	108379Z	208484Z	108364Z	RNBD9959	AB_Plate3_3C11.Empty_C11	C11	not applicable	years	3C11	not applicable	not applicable	not applicable	9/24/15 0:00	True	193	urban biome	research facility	sterile water	misc environment
10370.3C12.Empty	GAGATACAGTTC	GTGTGCCAGCMGCCGCGGTAA	USCDMI	Amina skin study	EMP_processed	samples of skin from a timeseries intervention with skin products	HOWE_KF2	PM15J26	lane1	_Illumina HiSeq Rapid Run 515fbc, 806r amplification of 16SrRNA V4_	GT	151040311	3C12.Empty	FWD:GTGCCAGCMGCCGCGGTAA; REV:GGACTACHVGGGTWTCTAAT	Illumina	AB	12616	1	ROBE	Amina_Skin	UCSDMI	3/30/16	Amina_Skin_lane1_S1_L001	_0.1,g_	UCSDMI	AB_Plate3	Sequencing by synthesis	UCSDMI	16S rRNA	V4	108379Z	208484Z	108364Z	RNBD9959	AB_Plate3_3C12.Empty_C12	C12	not applicable	years	3C12	not applicable	not applicable	not applicable	9/24/15 0:00	True	193	urban biome	research facility	sterile water	misc environment
10370.3C2.Empty	CGGGACACCCGA	GTGTGCCAGCMGCCGCGGTAA	USCDMI	Amina skin study	EMP_processed	samples of skin from a timeseries intervention with skin products	HOWE_KF2	PM15J26	lane1	_Illumina HiSeq Rapid Run 515fbc, 806r amplification of 16SrRNA V4_	GT	151040311	3C2.Empty	FWD:GTGCCAGCMGCCGCGGTAA; REV:GGACTACHVGGGTWTCTAAT	Illumina	AB	12616	1	ROBE	Amina_Skin	UCSDMI	3/30/16	Amina_Skin_lane1_S1_L001	_0.1,g_	UCSDMI	AB_Plate3	Sequencing by synthesis	UCSDMI	16S rRNA	V4	108379Z	208484Z	108364Z	RNBD9959	AB_Plate3_3C2.Empty_C2	C2	not applicable	years	3C2	not applicable	not applicable	not applicable	10/7/15 0:00	True	193	urban biome	research facility	sterile water	misc environment
10370.3C4.Empty	TATGCCAGAGAT	GTGTGCCAGCMGCCGCGGTAA	USCDMI	Amina skin study	EMP_processed	samples of skin from a timeseries intervention with skin products	HOWE_KF2	PM15J26	lane1	_Illumina HiSeq Rapid Run 515fbc, 806r amplification of 16SrRNA V4_	GT	151040311	3C4.Empty	FWD:GTGCCAGCMGCCGCGGTAA; REV:GGACTACHVGGGTWTCTAAT	Illumina	AB	12616	1	ROBE	Amina_Skin	UCSDMI	3/30/16	Amina_Skin_lane1_S1_L001	_0.1,g_	UCSDMI	AB_Plate3	Sequencing by synthesis	UCSDMI	16S rRNA	V4	108379Z	208484Z	108364Z	RNBD9959	AB_Plate3_3C4.Empty_C4	C4	not applicable	years	3C4	not applicable	not applicable	not applicable	10/22/15 0:00	True	193	urban biome	research facility	sterile water	misc environment
10370.3C5.Empty	CGTTTGGAATGA	GTGTGCCAGCMGCCGCGGTAA	USCDMI	Amina skin study	EMP_processed	samples of skin from a timeseries intervention with skin products	HOWE_KF2	PM15J26	lane1	_Illumina HiSeq Rapid Run 515fbc, 806r amplification of 16SrRNA V4_	GT	151040311	3C5.Empty	FWD:GTGCCAGCMGCCGCGGTAA; REV:GGACTACHVGGGTWTCTAAT	Illumina	AB	12616	1	ROBE	Amina_Skin	UCSDMI	3/30/16	Amina_Skin_lane1_S1_L001	_0.1,g_	UCSDMI	AB_Plate3	Sequencing by synthesis	UCSDMI	16S rRNA	V4	108379Z	208484Z	108364Z	RNBD9959	AB_Plate3_3C5.Empty_C5	C5	not applicable	years	3C5	not applicable	not applicable	not applicable	10/28/15 0:00	True	193	urban biome	research facility	sterile water	misc environment
10370.3C6.Empty	AAGAACTCATGA	GTGTGCCAGCMGCCGCGGTAA	USCDMI	Amina skin study	EMP_processed	samples of skin from a timeseries intervention with skin products	HOWE_KF2	PM15J26	lane1	_Illumina HiSeq Rapid Run 515fbc, 806r amplification of 16SrRNA V4_	GT	151040311	3C6.Empty	FWD:GTGCCAGCMGCCGCGGTAA; REV:GGACTACHVGGGTWTCTAAT	Illumina	AB	12616	1	ROBE	Amina_Skin	UCSDMI	3/30/16	Amina_Skin_lane1_S1_L001	_0.1,g_	UCSDMI	AB_Plate3	Sequencing by synthesis	UCSDMI	16S rRNA	V4	108379Z	208484Z	108364Z	RNBD9959	AB_Plate3_3C6.Empty_C6	C6	not applicable	years	3C6	not applicable	not applicable	not applicable	11/4/15 0:00	True	193	urban biome	research facility	sterile water	misc environment
10370.3C7.Empty	TGATATCGTCTT	GTGTGCCAGCMGCCGCGGTAA	USCDMI	Amina skin study	EMP_processed	samples of skin from a timeseries intervention with skin products	HOWE_KF2	PM15J26	lane1	_Illumina HiSeq Rapid Run 515fbc, 806r amplification of 16SrRNA V4_	GT	151040311	3C7.Empty	FWD:GTGCCAGCMGCCGCGGTAA; REV:GGACTACHVGGGTWTCTAAT	Illumina	AB	12616	1	ROBE	Amina_Skin	UCSDMI	3/30/16	Amina_Skin_lane1_S1_L001	_0.1,g_	UCSDMI	AB_Plate3	Sequencing by synthesis	UCSDMI	16S rRNA	V4	108379Z	208484Z	108364Z	RNBD9959	AB_Plate3_3C7.Empty_C7	C7	not applicable	years	3C7	not applicable	not applicable	not applicable	11/12/15 0:00	True	193	urban biome	research facility	sterile water	misc environment
10370.3C8.Empty	CGGTGACCTACT	GTGTGCCAGCMGCCGCGGTAA	USCDMI	Amina skin study	EMP_processed	samples of skin from a timeseries intervention with skin products	HOWE_KF2	PM15J26	lane1	_Illumina HiSeq Rapid Run 515fbc, 806r amplification of 16SrRNA V4_	GT	151040311	3C8.Empty	FWD:GTGCCAGCMGCCGCGGTAA; REV:GGACTACHVGGGTWTCTAAT	Illumina	AB	12616	1	ROBE	Amina_Skin	UCSDMI	3/30/16	Amina_Skin_lane1_S1_L001	_0.1,g_	UCSDMI	AB_Plate3	Sequencing by synthesis	UCSDMI	16S rRNA	V4	108379Z	208484Z	108364Z	RNBD9959	AB_Plate3_3C8.Empty_C8	C8	not applicable	years	3C8	not applicable	not applicable	not applicable	11/19/15 0:00	True	193	urban biome	research facility	sterile water	misc environment
10370.3C9.Empty	AATGCGCGTATA	GTGTGCCAGCMGCCGCGGTAA	USCDMI	Amina skin study	EMP_processed	samples of skin from a timeseries intervention with skin products	HOWE_KF2	PM15J26	lane1	_Illumina HiSeq Rapid Run 515fbc, 806r amplification of 16SrRNA V4_	GT	151040311	3C9.Empty	FWD:GTGCCAGCMGCCGCGGTAA; REV:GGACTACHVGGGTWTCTAAT	Illumina	AB	12616	1	ROBE	Amina_Skin	UCSDMI	3/30/16	Amina_Skin_lane1_S1_L001	_0.1,g_	UCSDMI	AB_Plate3	Sequencing by synthesis	UCSDMI	16S rRNA	V4	108379Z	208484Z	108364Z	RNBD9959	AB_Plate3_3C9.Empty_C9	C9	not applicable	years	3C9	not applicable	not applicable	not applicable	11/30/15 0:00	True	193	urban biome	research facility	sterile water	misc environment
10370.3D1	GTGGAGTCTCAT	GTGTGCCAGCMGCCGCGGTAA	USCDMI	Amina skin study	EMP_processed	samples of skin from a timeseries intervention with skin products	HOWE_KF2	PM15J26	lane1	_Illumina HiSeq Rapid Run 515fbc, 806r amplification of 16SrRNA V4_	GT	151040311	3D1	FWD:GTGCCAGCMGCCGCGGTAA; REV:GGACTACHVGGGTWTCTAAT	Illumina	AB	12616	1	ROBE	Amina_Skin	UCSDMI	3/30/16	Amina_Skin_lane1_S1_L001	_0.1,g_	UCSDMI	AB_Plate3	Sequencing by synthesis	UCSDMI	16S rRNA	V4	108379Z	208484Z	108364Z	RNBD9959	AB_Plate3_3D1_D1	D1	not applicable	years	3D1	UBERON:skin	UBERON:sebum	UBERON:skin of face	9/24/15 0:00	True	193	urban biome	human-associated habitat	sebum	human-skin
10370.3D10	AGGATCAGGGAA	GTGTGCCAGCMGCCGCGGTAA	USCDMI	Amina skin study	EMP_processed	samples of skin from a timeseries intervention with skin products	HOWE_KF2	PM15J26	lane1	_Illumina HiSeq Rapid Run 515fbc, 806r amplification of 16SrRNA V4_	GT	151040311	3D10	FWD:GTGCCAGCMGCCGCGGTAA; REV:GGACTACHVGGGTWTCTAAT	Illumina	AB	12616	1	ROBE	Amina_Skin	UCSDMI	3/30/16	Amina_Skin_lane1_S1_L001	_0.1,g_	UCSDMI	AB_Plate3	Sequencing by synthesis	UCSDMI	16S rRNA	V4	108379Z	208484Z	108364Z	RNBD9959	AB_Plate3_3D10_D10	D10	not applicable	years	3D10	UBERON:skin	UBERON:sebum	UBERON:skin of foot	9/24/15 0:00	True	193	urban biome	human-associated habitat	sebum	human-skin
10370.3D11	AATAACTAGGGT	GTGTGCCAGCMGCCGCGGTAA	USCDMI	Amina skin study	EMP_processed	samples of skin from a timeseries intervention with skin products	HOWE_KF2	PM15J26	lane1	_Illumina HiSeq Rapid Run 515fbc, 806r amplification of 16SrRNA V4_	GT	151040311	3D11	FWD:GTGCCAGCMGCCGCGGTAA; REV:GGACTACHVGGGTWTCTAAT	Illumina	AB	12616	1	ROBE	Amina_Skin	UCSDMI	3/30/16	Amina_Skin_lane1_S1_L001	_0.1,g_	UCSDMI	AB_Plate3	Sequencing by synthesis	UCSDMI	16S rRNA	V4	108379Z	208484Z	108364Z	RNBD9959	AB_Plate3_3D11_D11	D11	not applicable	years	3D11	UBERON:skin	UBERON:sebum	UBERON:skin of foot	9/24/15 0:00	True	193	urban biome	human-associated habitat	sebum	human-skin
10370.3D12	TATTGCAGCAGC	GTGTGCCAGCMGCCGCGGTAA	USCDMI	Amina skin study	EMP_processed	samples of skin from a timeseries intervention with skin products	HOWE_KF2	PM15J26	lane1	_Illumina HiSeq Rapid Run 515fbc, 806r amplification of 16SrRNA V4_	GT	151040311	3D12	FWD:GTGCCAGCMGCCGCGGTAA; REV:GGACTACHVGGGTWTCTAAT	Illumina	AB	12616	1	ROBE	Amina_Skin	UCSDMI	3/30/16	Amina_Skin_lane1_S1_L001	_0.1,g_	UCSDMI	AB_Plate3	Sequencing by synthesis	UCSDMI	16S rRNA	V4	108379Z	208484Z	108364Z	RNBD9959	AB_Plate3_3D12_D12	D12	not applicable	years	3D12	UBERON:skin	UBERON:sebum	UBERON:skin of foot	9/24/15 0:00	True	193	urban biome	human-associated habitat	sebum	human-skin
10370.3D2	ACCTTACACCTT	GTGTGCCAGCMGCCGCGGTAA	USCDMI	Amina skin study	EMP_processed	samples of skin from a timeseries intervention with skin products	HOWE_KF2	PM15J26	lane1	_Illumina HiSeq Rapid Run 515fbc, 806r amplification of 16SrRNA V4_	GT	151040311	3D2	FWD:GTGCCAGCMGCCGCGGTAA; REV:GGACTACHVGGGTWTCTAAT	Illumina	AB	12616	1	ROBE	Amina_Skin	UCSDMI	3/30/16	Amina_Skin_lane1_S1_L001	_0.1,g_	UCSDMI	AB_Plate3	Sequencing by synthesis	UCSDMI	16S rRNA	V4	108379Z	208484Z	108364Z	RNBD9959	AB_Plate3_3D2_D2	D2	not applicable	years	3D2	UBERON:skin	UBERON:sebum	UBERON:arm pit	9/24/15 0:00	True	193	urban biome	human-associated habitat	sebum	human-skin
10370.3D3	TAATCTCGCCGG	GTGTGCCAGCMGCCGCGGTAA	USCDMI	Amina skin study	EMP_processed	samples of skin from a timeseries intervention with skin products	HOWE_KF2	PM15J26	lane1	_Illumina HiSeq Rapid Run 515fbc, 806r amplification of 16SrRNA V4_	GT	151040311	3D3	FWD:GTGCCAGCMGCCGCGGTAA; REV:GGACTACHVGGGTWTCTAAT	Illumina	AB	12616	1	ROBE	Amina_Skin	UCSDMI	3/30/16	Amina_Skin_lane1_S1_L001	_0.1,g_	UCSDMI	AB_Plate3	Sequencing by synthesis	UCSDMI	16S rRNA	V4	108379Z	208484Z	108364Z	RNBD9959	AB_Plate3_3D3_D3	D3	not applicable	years	3D3	UBERON:skin	UBERON:sebum	UBERON:arm pit	9/24/15 0:00	True	193	urban biome	human-associated habitat	sebum	human-skin
10370.3D4	ATCTAGTGGCAA	GTGTGCCAGCMGCCGCGGTAA	USCDMI	Amina skin study	EMP_processed	samples of skin from a timeseries intervention with skin products	HOWE_KF2	PM15J26	lane1	_Illumina HiSeq Rapid Run 515fbc, 806r amplification of 16SrRNA V4_	GT	151040311	3D4	FWD:GTGCCAGCMGCCGCGGTAA; REV:GGACTACHVGGGTWTCTAAT	Illumina	AB	12616	1	ROBE	Amina_Skin	UCSDMI	3/30/16	Amina_Skin_lane1_S1_L001	_0.1,g_	UCSDMI	AB_Plate3	Sequencing by synthesis	UCSDMI	16S rRNA	V4	108379Z	208484Z	108364Z	RNBD9959	AB_Plate3_3D4_D4	D4	not applicable	years	3D4	UBERON:skin	UBERON:sebum	UBERON:arm pit	9/24/15 0:00	True	193	urban biome	human-associated habitat	sebum	human-skin
10370.3D5	ACGCTTAACGAC	GTGTGCCAGCMGCCGCGGTAA	USCDMI	Amina skin study	EMP_processed	samples of skin from a timeseries intervention with skin products	HOWE_KF2	PM15J26	lane1	_Illumina HiSeq Rapid Run 515fbc, 806r amplification of 16SrRNA V4_	GT	151040311	3D5	FWD:GTGCCAGCMGCCGCGGTAA; REV:GGACTACHVGGGTWTCTAAT	Illumina	AB	12616	1	ROBE	Amina_Skin	UCSDMI	3/30/16	Amina_Skin_lane1_S1_L001	_0.1,g_	UCSDMI	AB_Plate3	Sequencing by synthesis	UCSDMI	16S rRNA	V4	108379Z	208484Z	108364Z	RNBD9959	AB_Plate3_3D5_D5	D5	not applicable	years	3D5	UBERON:skin	UBERON:sebum	UBERON:arm pit	9/24/15 0:00	True	193	urban biome	human-associated habitat	sebum	human-skin
10370.3D6	TACGGATTATGG	GTGTGCCAGCMGCCGCGGTAA	USCDMI	Amina skin study	EMP_processed	samples of skin from a timeseries intervention with skin products	HOWE_KF2	PM15J26	lane1	_Illumina HiSeq Rapid Run 515fbc, 806r amplification of 16SrRNA V4_	GT	151040311	3D6	FWD:GTGCCAGCMGCCGCGGTAA; REV:GGACTACHVGGGTWTCTAAT	Illumina	AB	12616	1	ROBE	Amina_Skin	UCSDMI	3/30/16	Amina_Skin_lane1_S1_L001	_0.1,g_	UCSDMI	AB_Plate3	Sequencing by synthesis	UCSDMI	16S rRNA	V4	108379Z	208484Z	108364Z	RNBD9959	AB_Plate3_3D6_D6	D6	not applicable	years	3D6	UBERON:skin	UBERON:sebum	UBERON:skin of arm	9/24/15 0:00	True	193	urban biome	human-associated habitat	sebum	human-skin
10370.3D7	ATACATGCAAGA	GTGTGCCAGCMGCCGCGGTAA	USCDMI	Amina skin study	EMP_processed	samples of skin from a timeseries intervention with skin products	HOWE_KF2	PM15J26	lane1	_Illumina HiSeq Rapid Run 515fbc, 806r amplification of 16SrRNA V4_	GT	151040311	3D7	FWD:GTGCCAGCMGCCGCGGTAA; REV:GGACTACHVGGGTWTCTAAT	Illumina	AB	12616	1	ROBE	Amina_Skin	UCSDMI	3/30/16	Amina_Skin_lane1_S1_L001	_0.1,g_	UCSDMI	AB_Plate3	Sequencing by synthesis	UCSDMI	16S rRNA	V4	108379Z	208484Z	108364Z	RNBD9959	AB_Plate3_3D7_D7	D7	not applicable	years	3D7	UBERON:skin	UBERON:sebum	UBERON:skin of arm	9/24/15 0:00	True	193	urban biome	human-associated habitat	sebum	human-skin
10370.3D8	CTTAGTGCAGAA	GTGTGCCAGCMGCCGCGGTAA	USCDMI	Amina skin study	EMP_processed	samples of skin from a timeseries intervention with skin products	HOWE_KF2	PM15J26	lane1	_Illumina HiSeq Rapid Run 515fbc, 806r amplification of 16SrRNA V4_	GT	151040311	3D8	FWD:GTGCCAGCMGCCGCGGTAA; REV:GGACTACHVGGGTWTCTAAT	Illumina	AB	12616	1	ROBE	Amina_Skin	UCSDMI	3/30/16	Amina_Skin_lane1_S1_L001	_0.1,g_	UCSDMI	AB_Plate3	Sequencing by synthesis	UCSDMI	16S rRNA	V4	108379Z	208484Z	108364Z	RNBD9959	AB_Plate3_3D8_D8	D8	not applicable	years	3D8	UBERON:skin	UBERON:sebum	UBERON:skin of arm	9/24/15 0:00	True	193	urban biome	human-associated habitat	sebum	human-skin
10370.3D9	AATCTTGCGCCG	GTGTGCCAGCMGCCGCGGTAA	USCDMI	Amina skin study	EMP_processed	samples of skin from a timeseries intervention with skin products	HOWE_KF2	PM15J26	lane1	_Illumina HiSeq Rapid Run 515fbc, 806r amplification of 16SrRNA V4_	GT	151040311	3D9	FWD:GTGCCAGCMGCCGCGGTAA; REV:GGACTACHVGGGTWTCTAAT	Illumina	AB	12616	1	ROBE	Amina_Skin	UCSDMI	3/30/16	Amina_Skin_lane1_S1_L001	_0.1,g_	UCSDMI	AB_Plate3	Sequencing by synthesis	UCSDMI	16S rRNA	V4	108379Z	208484Z	108364Z	RNBD9959	AB_Plate3_3D9_D9	D9	not applicable	years	3D9	UBERON:skin	UBERON:sebum	UBERON:skin of arm	9/24/15 0:00	True	193	urban biome	human-associated habitat	sebum	human-skin
10370.3E1	TGATGTGCTAAG	GTGTGCCAGCMGCCGCGGTAA	USCDMI	Amina skin study	EMP_processed	samples of skin from a timeseries intervention with skin products	HOWE_KF2	PM15J26	lane1	_Illumina HiSeq Rapid Run 515fbc, 806r amplification of 16SrRNA V4_	GT	151040311	3.00E+01	FWD:GTGCCAGCMGCCGCGGTAA; REV:GGACTACHVGGGTWTCTAAT	Illumina	AB	12616	1	ROBE	Amina_Skin	UCSDMI	3/30/16	Amina_Skin_lane1_S1_L001	_0.1,g_	UCSDMI	AB_Plate3	Sequencing by synthesis	UCSDMI	16S rRNA	V4	108379Z	208484Z	108364Z	RNBD9959	AB_Plate3_3E1_E1	E1	not applicable	years	3.00E+01	UBERON:skin	UBERON:sebum	UBERON:skin of foot	9/24/15 0:00	True	193	urban biome	human-associated habitat	sebum	human-skin
10370.3E10	ACTTGGTGTAAG	GTGTGCCAGCMGCCGCGGTAA	USCDMI	Amina skin study	EMP_processed	samples of skin from a timeseries intervention with skin products	HOWE_KF2	PM15J26	lane1	_Illumina HiSeq Rapid Run 515fbc, 806r amplification of 16SrRNA V4_	GT	151040311	3.00E+10	FWD:GTGCCAGCMGCCGCGGTAA; REV:GGACTACHVGGGTWTCTAAT	Illumina	AB	12616	1	ROBE	Amina_Skin	UCSDMI	3/30/16	Amina_Skin_lane1_S1_L001	_0.1,g_	UCSDMI	AB_Plate3	Sequencing by synthesis	UCSDMI	16S rRNA	V4	108379Z	208484Z	108364Z	RNBD9959	AB_Plate3_3E10_E10	E10	not applicable	years	3.00E+10	UBERON:skin	UBERON:sebum	UBERON:arm pit	9/30/15 0:00	True	193	urban biome	human-associated habitat	sebum	human-skin
10370.3E11	ATTACGTATCAT	GTGTGCCAGCMGCCGCGGTAA	USCDMI	Amina skin study	EMP_processed	samples of skin from a timeseries intervention with skin products	HOWE_KF2	PM15J26	lane1	_Illumina HiSeq Rapid Run 515fbc, 806r amplification of 16SrRNA V4_	GT	151040311	3.00E+11	FWD:GTGCCAGCMGCCGCGGTAA; REV:GGACTACHVGGGTWTCTAAT	Illumina	AB	12616	1	ROBE	Amina_Skin	UCSDMI	3/30/16	Amina_Skin_lane1_S1_L001	_0.1,g_	UCSDMI	AB_Plate3	Sequencing by synthesis	UCSDMI	16S rRNA	V4	108379Z	208484Z	108364Z	RNBD9959	AB_Plate3_3E11_E11	E11	not applicable	years	3.00E+11	UBERON:skin	UBERON:sebum	UBERON:arm pit	9/30/15 0:00	True	193	urban biome	human-associated habitat	sebum	human-skin
10370.3E12	CACGCAGTCTAC	GTGTGCCAGCMGCCGCGGTAA	USCDMI	Amina skin study	EMP_processed	samples of skin from a timeseries intervention with skin products	HOWE_KF2	PM15J26	lane1	_Illumina HiSeq Rapid Run 515fbc, 806r amplification of 16SrRNA V4_	GT	151040311	3.00E+12	FWD:GTGCCAGCMGCCGCGGTAA; REV:GGACTACHVGGGTWTCTAAT	Illumina	AB	12616	1	ROBE	Amina_Skin	UCSDMI	3/30/16	Amina_Skin_lane1_S1_L001	_0.1,g_	UCSDMI	AB_Plate3	Sequencing by synthesis	UCSDMI	16S rRNA	V4	108379Z	208484Z	108364Z	RNBD9959	AB_Plate3_3E12_E12	E12	not applicable	years	3.00E+12	UBERON:skin	UBERON:sebum	UBERON:skin of arm	9/30/15 0:00	True	193	urban biome	human-associated habitat	sebum	human-skin
10370.3E2.Empty	GTAGTAGACCAT	GTGTGCCAGCMGCCGCGGTAA	USCDMI	Amina skin study	EMP_processed	samples of skin from a timeseries intervention with skin products	HOWE_KF2	PM15J26	lane1	_Illumina HiSeq Rapid Run 515fbc, 806r amplification of 16SrRNA V4_	GT	151040311	3E2.Empty	FWD:GTGCCAGCMGCCGCGGTAA; REV:GGACTACHVGGGTWTCTAAT	Illumina	AB	12616	1	ROBE	Amina_Skin	UCSDMI	3/30/16	Amina_Skin_lane1_S1_L001	_0.1,g_	UCSDMI	AB_Plate3	Sequencing by synthesis	UCSDMI	16S rRNA	V4	108379Z	208484Z	108364Z	RNBD9959	AB_Plate3_3E2.Empty_E2	E2	not applicable	years	3.00E+02	not applicable	not applicable	not applicable	9/24/15 0:00	True	193	urban biome	research facility	sterile water	misc environment
10370.3E3.Empty	AGTAAAGATCGT	GTGTGCCAGCMGCCGCGGTAA	USCDMI	Amina skin study	EMP_processed	samples of skin from a timeseries intervention with skin products	HOWE_KF2	PM15J26	lane1	_Illumina HiSeq Rapid Run 515fbc, 806r amplification of 16SrRNA V4_	GT	151040311	3E3.Empty	FWD:GTGCCAGCMGCCGCGGTAA; REV:GGACTACHVGGGTWTCTAAT	Illumina	AB	12616	1	ROBE	Amina_Skin	UCSDMI	3/30/16	Amina_Skin_lane1_S1_L001	_0.1,g_	UCSDMI	AB_Plate3	Sequencing by synthesis	UCSDMI	16S rRNA	V4	108379Z	208484Z	108364Z	RNBD9959	AB_Plate3_3E3.Empty_E3	E3	not applicable	years	3.00E+03	not applicable	not applicable	not applicable	9/24/15 0:00	True	193	urban biome	research facility	sterile water	misc environment
10370.3E4	CTCGCCCTCGCC	GTGTGCCAGCMGCCGCGGTAA	USCDMI	Amina skin study	EMP_processed	samples of skin from a timeseries intervention with skin products	HOWE_KF2	PM15J26	lane1	_Illumina HiSeq Rapid Run 515fbc, 806r amplification of 16SrRNA V4_	GT	151040311	3.00E+04	FWD:GTGCCAGCMGCCGCGGTAA; REV:GGACTACHVGGGTWTCTAAT	Illumina	AB	12616	1	ROBE	Amina_Skin	UCSDMI	3/30/16	Amina_Skin_lane1_S1_L001	_0.1,g_	UCSDMI	AB_Plate3	Sequencing by synthesis	UCSDMI	16S rRNA	V4	108379Z	208484Z	108364Z	RNBD9959	AB_Plate3_3E4_E4	E4	not applicable	years	3.00E+04	UBERON:skin	UBERON:sebum	UBERON:skin of face	9/30/15 0:00	True	193	urban biome	human-associated habitat	sebum	human-skin
10370.3E5	TCTCTTTCGACA	GTGTGCCAGCMGCCGCGGTAA	USCDMI	Amina skin study	EMP_processed	samples of skin from a timeseries intervention with skin products	HOWE_KF2	PM15J26	lane1	_Illumina HiSeq Rapid Run 515fbc, 806r amplification of 16SrRNA V4_	GT	151040311	3.00E+05	FWD:GTGCCAGCMGCCGCGGTAA; REV:GGACTACHVGGGTWTCTAAT	Illumina	AB	12616	1	ROBE	Amina_Skin	UCSDMI	3/30/16	Amina_Skin_lane1_S1_L001	_0.1,g_	UCSDMI	AB_Plate3	Sequencing by synthesis	UCSDMI	16S rRNA	V4	108379Z	208484Z	108364Z	RNBD9959	AB_Plate3_3E5_E5	E5	not applicable	years	3.00E+05	UBERON:skin	UBERON:sebum	UBERON:skin of face	9/30/15 0:00	True	193	urban biome	human-associated habitat	sebum	human-skin
10370.3E6	ACATACTGAGCA	GTGTGCCAGCMGCCGCGGTAA	USCDMI	Amina skin study	EMP_processed	samples of skin from a timeseries intervention with skin products	HOWE_KF2	PM15J26	lane1	_Illumina HiSeq Rapid Run 515fbc, 806r amplification of 16SrRNA V4_	GT	151040311	3.00E+06	FWD:GTGCCAGCMGCCGCGGTAA; REV:GGACTACHVGGGTWTCTAAT	Illumina	AB	12616	1	ROBE	Amina_Skin	UCSDMI	3/30/16	Amina_Skin_lane1_S1_L001	_0.1,g_	UCSDMI	AB_Plate3	Sequencing by synthesis	UCSDMI	16S rRNA	V4	108379Z	208484Z	108364Z	RNBD9959	AB_Plate3_3E6_E6	E6	not applicable	years	3.00E+06	UBERON:skin	UBERON:sebum	UBERON:skin of face	9/30/15 0:00	True	193	urban biome	human-associated habitat	sebum	human-skin
10370.3E7	GTTGATACGATG	GTGTGCCAGCMGCCGCGGTAA	USCDMI	Amina skin study	EMP_processed	samples of skin from a timeseries intervention with skin products	HOWE_KF2	PM15J26	lane1	_Illumina HiSeq Rapid Run 515fbc, 806r amplification of 16SrRNA V4_	GT	151040311	3.00E+07	FWD:GTGCCAGCMGCCGCGGTAA; REV:GGACTACHVGGGTWTCTAAT	Illumina	AB	12616	1	ROBE	Amina_Skin	UCSDMI	3/30/16	Amina_Skin_lane1_S1_L001	_0.1,g_	UCSDMI	AB_Plate3	Sequencing by synthesis	UCSDMI	16S rRNA	V4	108379Z	208484Z	108364Z	RNBD9959	AB_Plate3_3E7_E7	E7	not applicable	years	3.00E+07	UBERON:skin	UBERON:sebum	UBERON:skin of face	9/30/15 0:00	True	193	urban biome	human-associated habitat	sebum	human-skin
10370.3E8	GTCAACGCTGTC	GTGTGCCAGCMGCCGCGGTAA	USCDMI	Amina skin study	EMP_processed	samples of skin from a timeseries intervention with skin products	HOWE_KF2	PM15J26	lane1	_Illumina HiSeq Rapid Run 515fbc, 806r amplification of 16SrRNA V4_	GT	151040311	3.00E+08	FWD:GTGCCAGCMGCCGCGGTAA; REV:GGACTACHVGGGTWTCTAAT	Illumina	AB	12616	1	ROBE	Amina_Skin	UCSDMI	3/30/16	Amina_Skin_lane1_S1_L001	_0.1,g_	UCSDMI	AB_Plate3	Sequencing by synthesis	UCSDMI	16S rRNA	V4	108379Z	208484Z	108364Z	RNBD9959	AB_Plate3_3E8_E8	E8	not applicable	years	3.00E+08	UBERON:skin	UBERON:sebum	UBERON:arm pit	9/30/15 0:00	True	193	urban biome	human-associated habitat	sebum	human-skin
10370.3E9	TGAGACCCTACA	GTGTGCCAGCMGCCGCGGTAA	USCDMI	Amina skin study	EMP_processed	samples of skin from a timeseries intervention with skin products	HOWE_KF2	PM15J26	lane1	_Illumina HiSeq Rapid Run 515fbc, 806r amplification of 16SrRNA V4_	GT	151040311	3.00E+09	FWD:GTGCCAGCMGCCGCGGTAA; REV:GGACTACHVGGGTWTCTAAT	Illumina	AB	12616	1	ROBE	Amina_Skin	UCSDMI	3/30/16	Amina_Skin_lane1_S1_L001	_0.1,g_	UCSDMI	AB_Plate3	Sequencing by synthesis	UCSDMI	16S rRNA	V4	108379Z	208484Z	108364Z	RNBD9959	AB_Plate3_3E9_E9	E9	not applicable	years	3.00E+09	UBERON:skin	UBERON:sebum	UBERON:arm pit	9/30/15 0:00	True	193	urban biome	human-associated habitat	sebum	human-skin
10370.3F1	TGTGCACGCCAT	GTGTGCCAGCMGCCGCGGTAA	USCDMI	Amina skin study	EMP_processed	samples of skin from a timeseries intervention with skin products	HOWE_KF2	PM15J26	lane1	_Illumina HiSeq Rapid Run 515fbc, 806r amplification of 16SrRNA V4_	GT	151040311	3F1	FWD:GTGCCAGCMGCCGCGGTAA; REV:GGACTACHVGGGTWTCTAAT	Illumina	AB	12616	1	ROBE	Amina_Skin	UCSDMI	3/30/16	Amina_Skin_lane1_S1_L001	_0.1,g_	UCSDMI	AB_Plate3	Sequencing by synthesis	UCSDMI	16S rRNA	V4	108379Z	208484Z	108364Z	RNBD9959	AB_Plate3_3F1_F1	F1	not applicable	years	3F1	UBERON:skin	UBERON:sebum	UBERON:skin of arm	9/30/15 0:00	True	193	urban biome	human-associated habitat	sebum	human-skin
10370.3F10	ACGACGCATTTG	GTGTGCCAGCMGCCGCGGTAA	USCDMI	Amina skin study	EMP_processed	samples of skin from a timeseries intervention with skin products	HOWE_KF2	PM15J26	lane1	_Illumina HiSeq Rapid Run 515fbc, 806r amplification of 16SrRNA V4_	GT	151040311	3F10	FWD:GTGCCAGCMGCCGCGGTAA; REV:GGACTACHVGGGTWTCTAAT	Illumina	AB	12616	1	ROBE	Amina_Skin	UCSDMI	3/30/16	Amina_Skin_lane1_S1_L001	_0.1,g_	UCSDMI	AB_Plate3	Sequencing by synthesis	UCSDMI	16S rRNA	V4	108379Z	208484Z	108364Z	RNBD9959	AB_Plate3_3F10_F10	F10	not applicable	years	3F10	UBERON:skin	UBERON:sebum	UBERON:skin of face	9/30/15 0:00	True	193	urban biome	human-associated habitat	sebum	human-skin
10370.3F11	TATCCAAGCGCA	GTGTGCCAGCMGCCGCGGTAA	USCDMI	Amina skin study	EMP_processed	samples of skin from a timeseries intervention with skin products	HOWE_KF2	PM15J26	lane1	_Illumina HiSeq Rapid Run 515fbc, 806r amplification of 16SrRNA V4_	GT	151040311	3F11	FWD:GTGCCAGCMGCCGCGGTAA; REV:GGACTACHVGGGTWTCTAAT	Illumina	AB	12616	1	ROBE	Amina_Skin	UCSDMI	3/30/16	Amina_Skin_lane1_S1_L001	_0.1,g_	UCSDMI	AB_Plate3	Sequencing by synthesis	UCSDMI	16S rRNA	V4	108379Z	208484Z	108364Z	RNBD9959	AB_Plate3_3F11_F11	F11	not applicable	years	3F11	UBERON:skin	UBERON:sebum	UBERON:skin of face	9/30/15 0:00	True	193	urban biome	human-associated habitat	sebum	human-skin
10370.3F12	AGAGCCAAGAGC	GTGTGCCAGCMGCCGCGGTAA	USCDMI	Amina skin study	EMP_processed	samples of skin from a timeseries intervention with skin products	HOWE_KF2	PM15J26	lane1	_Illumina HiSeq Rapid Run 515fbc, 806r amplification of 16SrRNA V4_	GT	151040311	3F12	FWD:GTGCCAGCMGCCGCGGTAA; REV:GGACTACHVGGGTWTCTAAT	Illumina	AB	12616	1	ROBE	Amina_Skin	UCSDMI	3/30/16	Amina_Skin_lane1_S1_L001	_0.1,g_	UCSDMI	AB_Plate3	Sequencing by synthesis	UCSDMI	16S rRNA	V4	108379Z	208484Z	108364Z	RNBD9959	AB_Plate3_3F12_F12	F12	not applicable	years	3F12	UBERON:skin	UBERON:sebum	UBERON:skin of face	9/30/15 0:00	True	193	urban biome	human-associated habitat	sebum	human-skin
10370.3F2	CCGGACAAGAAG	GTGTGCCAGCMGCCGCGGTAA	USCDMI	Amina skin study	EMP_processed	samples of skin from a timeseries intervention with skin products	HOWE_KF2	PM15J26	lane1	_Illumina HiSeq Rapid Run 515fbc, 806r amplification of 16SrRNA V4_	GT	151040311	3F2	FWD:GTGCCAGCMGCCGCGGTAA; REV:GGACTACHVGGGTWTCTAAT	Illumina	AB	12616	1	ROBE	Amina_Skin	UCSDMI	3/30/16	Amina_Skin_lane1_S1_L001	_0.1,g_	UCSDMI	AB_Plate3	Sequencing by synthesis	UCSDMI	16S rRNA	V4	108379Z	208484Z	108364Z	RNBD9959	AB_Plate3_3F2_F2	F2	not applicable	years	3F2	UBERON:skin	UBERON:sebum	UBERON:skin of arm	9/30/15 0:00	True	193	urban biome	human-associated habitat	sebum	human-skin
10370.3F3	TTGCTGGACGCT	GTGTGCCAGCMGCCGCGGTAA	USCDMI	Amina skin study	EMP_processed	samples of skin from a timeseries intervention with skin products	HOWE_KF2	PM15J26	lane1	_Illumina HiSeq Rapid Run 515fbc, 806r amplification of 16SrRNA V4_	GT	151040311	3F3	FWD:GTGCCAGCMGCCGCGGTAA; REV:GGACTACHVGGGTWTCTAAT	Illumina	AB	12616	1	ROBE	Amina_Skin	UCSDMI	3/30/16	Amina_Skin_lane1_S1_L001	_0.1,g_	UCSDMI	AB_Plate3	Sequencing by synthesis	UCSDMI	16S rRNA	V4	108379Z	208484Z	108364Z	RNBD9959	AB_Plate3_3F3_F3	F3	not applicable	years	3F3	UBERON:skin	UBERON:sebum	UBERON:skin of arm	9/30/15 0:00	True	193	urban biome	human-associated habitat	sebum	human-skin
10370.3F4	TACTAACGCGGT	GTGTGCCAGCMGCCGCGGTAA	USCDMI	Amina skin study	EMP_processed	samples of skin from a timeseries intervention with skin products	HOWE_KF2	PM15J26	lane1	_Illumina HiSeq Rapid Run 515fbc, 806r amplification of 16SrRNA V4_	GT	151040311	3F4	FWD:GTGCCAGCMGCCGCGGTAA; REV:GGACTACHVGGGTWTCTAAT	Illumina	AB	12616	1	ROBE	Amina_Skin	UCSDMI	3/30/16	Amina_Skin_lane1_S1_L001	_0.1,g_	UCSDMI	AB_Plate3	Sequencing by synthesis	UCSDMI	16S rRNA	V4	108379Z	208484Z	108364Z	RNBD9959	AB_Plate3_3F4_F4	F4	not applicable	years	3F4	UBERON:skin	UBERON:sebum	UBERON:skin of foot	9/30/15 0:00	True	193	urban biome	human-associated habitat	sebum	human-skin
10370.3F5	GCGATCACACCT	GTGTGCCAGCMGCCGCGGTAA	USCDMI	Amina skin study	EMP_processed	samples of skin from a timeseries intervention with skin products	HOWE_KF2	PM15J26	lane1	_Illumina HiSeq Rapid Run 515fbc, 806r amplification of 16SrRNA V4_	GT	151040311	3F5	FWD:GTGCCAGCMGCCGCGGTAA; REV:GGACTACHVGGGTWTCTAAT	Illumina	AB	12616	1	ROBE	Amina_Skin	UCSDMI	3/30/16	Amina_Skin_lane1_S1_L001	_0.1,g_	UCSDMI	AB_Plate3	Sequencing by synthesis	UCSDMI	16S rRNA	V4	108379Z	208484Z	108364Z	RNBD9959	AB_Plate3_3F5_F5	F5	not applicable	years	3F5	UBERON:skin	UBERON:sebum	UBERON:skin of foot	9/30/15 0:00	True	193	urban biome	human-associated habitat	sebum	human-skin
10370.3F6	CAAACGCACTAA	GTGTGCCAGCMGCCGCGGTAA	USCDMI	Amina skin study	EMP_processed	samples of skin from a timeseries intervention with skin products	HOWE_KF2	PM15J26	lane1	_Illumina HiSeq Rapid Run 515fbc, 806r amplification of 16SrRNA V4_	GT	151040311	3F6	FWD:GTGCCAGCMGCCGCGGTAA; REV:GGACTACHVGGGTWTCTAAT	Illumina	AB	12616	1	ROBE	Amina_Skin	UCSDMI	3/30/16	Amina_Skin_lane1_S1_L001	_0.1,g_	UCSDMI	AB_Plate3	Sequencing by synthesis	UCSDMI	16S rRNA	V4	108379Z	208484Z	108364Z	RNBD9959	AB_Plate3_3F6_F6	F6	not applicable	years	3F6	UBERON:skin	UBERON:sebum	UBERON:skin of foot	9/30/15 0:00	True	193	urban biome	human-associated habitat	sebum	human-skin
10370.3F7	GAAGAGGGTTGA	GTGTGCCAGCMGCCGCGGTAA	USCDMI	Amina skin study	EMP_processed	samples of skin from a timeseries intervention with skin products	HOWE_KF2	PM15J26	lane1	_Illumina HiSeq Rapid Run 515fbc, 806r amplification of 16SrRNA V4_	GT	151040311	3F7	FWD:GTGCCAGCMGCCGCGGTAA; REV:GGACTACHVGGGTWTCTAAT	Illumina	AB	12616	1	ROBE	Amina_Skin	UCSDMI	3/30/16	Amina_Skin_lane1_S1_L001	_0.1,g_	UCSDMI	AB_Plate3	Sequencing by synthesis	UCSDMI	16S rRNA	V4	108379Z	208484Z	108364Z	RNBD9959	AB_Plate3_3F7_F7	F7	not applicable	years	3F7	UBERON:skin	UBERON:sebum	UBERON:skin of foot	9/30/15 0:00	True	193	urban biome	human-associated habitat	sebum	human-skin
10370.3F8.Empty	TGAGTGGTCTGT	GTGTGCCAGCMGCCGCGGTAA	USCDMI	Amina skin study	EMP_processed	samples of skin from a timeseries intervention with skin products	HOWE_KF2	PM15J26	lane1	_Illumina HiSeq Rapid Run 515fbc, 806r amplification of 16SrRNA V4_	GT	151040311	3F8.Empty	FWD:GTGCCAGCMGCCGCGGTAA; REV:GGACTACHVGGGTWTCTAAT	Illumina	AB	12616	1	ROBE	Amina_Skin	UCSDMI	3/30/16	Amina_Skin_lane1_S1_L001	_0.1,g_	UCSDMI	AB_Plate3	Sequencing by synthesis	UCSDMI	16S rRNA	V4	108379Z	208484Z	108364Z	RNBD9959	AB_Plate3_3F8.Empty_F8	F8	not applicable	years	3F8	not applicable	not applicable	not applicable	9/30/15 0:00	True	193	urban biome	research facility	sterile water	misc environment
10370.3F9.Empty	TTACACAAAGGC	GTGTGCCAGCMGCCGCGGTAA	USCDMI	Amina skin study	EMP_processed	samples of skin from a timeseries intervention with skin products	HOWE_KF2	PM15J26	lane1	_Illumina HiSeq Rapid Run 515fbc, 806r amplification of 16SrRNA V4_	GT	151040311	3F9.Empty	FWD:GTGCCAGCMGCCGCGGTAA; REV:GGACTACHVGGGTWTCTAAT	Illumina	AB	12616	1	ROBE	Amina_Skin	UCSDMI	3/30/16	Amina_Skin_lane1_S1_L001	_0.1,g_	UCSDMI	AB_Plate3	Sequencing by synthesis	UCSDMI	16S rRNA	V4	108379Z	208484Z	108364Z	RNBD9959	AB_Plate3_3F9.Empty_F9	F9	not applicable	years	3F9	not applicable	not applicable	not applicable	9/30/15 0:00	True	193	urban biome	research facility	sterile water	misc environment
10370.3G1	GGTGAGCAAGCA	GTGTGCCAGCMGCCGCGGTAA	USCDMI	Amina skin study	EMP_processed	samples of skin from a timeseries intervention with skin products	HOWE_KF2	PM15J26	lane1	_Illumina HiSeq Rapid Run 515fbc, 806r amplification of 16SrRNA V4_	GT	151040311	3G1	FWD:GTGCCAGCMGCCGCGGTAA; REV:GGACTACHVGGGTWTCTAAT	Illumina	AB	12616	1	ROBE	Amina_Skin	UCSDMI	3/30/16	Amina_Skin_lane1_S1_L001	_0.1,g_	UCSDMI	AB_Plate3	Sequencing by synthesis	UCSDMI	16S rRNA	V4	108379Z	208484Z	108364Z	RNBD9959	AB_Plate3_3G1_G1	G1	not applicable	years	3G1	UBERON:skin	UBERON:sebum	UBERON:skin of face	9/30/15 0:00	True	193	urban biome	human-associated habitat	sebum	human-skin
10370.3G10	GCTCGAAGATTC	GTGTGCCAGCMGCCGCGGTAA	USCDMI	Amina skin study	EMP_processed	samples of skin from a timeseries intervention with skin products	HOWE_KF2	PM15J26	lane1	_Illumina HiSeq Rapid Run 515fbc, 806r amplification of 16SrRNA V4_	GT	151040311	3G10	FWD:GTGCCAGCMGCCGCGGTAA; REV:GGACTACHVGGGTWTCTAAT	Illumina	AB	12616	1	ROBE	Amina_Skin	UCSDMI	3/30/16	Amina_Skin_lane1_S1_L001	_0.1,g_	UCSDMI	AB_Plate3	Sequencing by synthesis	UCSDMI	16S rRNA	V4	108379Z	208484Z	108364Z	RNBD9959	AB_Plate3_3G10_G10	G10	not applicable	years	3G10	UBERON:skin	UBERON:sebum	UBERON:skin of foot	9/30/15 0:00	True	193	urban biome	human-associated habitat	sebum	human-skin
10370.3G11	TATTTGATTGGT	GTGTGCCAGCMGCCGCGGTAA	USCDMI	Amina skin study	EMP_processed	samples of skin from a timeseries intervention with skin products	HOWE_KF2	PM15J26	lane1	_Illumina HiSeq Rapid Run 515fbc, 806r amplification of 16SrRNA V4_	GT	151040311	3G11	FWD:GTGCCAGCMGCCGCGGTAA; REV:GGACTACHVGGGTWTCTAAT	Illumina	AB	12616	1	ROBE	Amina_Skin	UCSDMI	3/30/16	Amina_Skin_lane1_S1_L001	_0.1,g_	UCSDMI	AB_Plate3	Sequencing by synthesis	UCSDMI	16S rRNA	V4	108379Z	208484Z	108364Z	RNBD9959	AB_Plate3_3G11_G11	G11	not applicable	years	3G11	UBERON:skin	UBERON:sebum	UBERON:skin of foot	9/30/15 0:00	True	193	urban biome	human-associated habitat	sebum	human-skin
10370.3G12	TGTCAAAGTGAC	GTGTGCCAGCMGCCGCGGTAA	USCDMI	Amina skin study	EMP_processed	samples of skin from a timeseries intervention with skin products	HOWE_KF2	PM15J26	lane1	_Illumina HiSeq Rapid Run 515fbc, 806r amplification of 16SrRNA V4_	GT	151040311	3G12	FWD:GTGCCAGCMGCCGCGGTAA; REV:GGACTACHVGGGTWTCTAAT	Illumina	AB	12616	1	ROBE	Amina_Skin	UCSDMI	3/30/16	Amina_Skin_lane1_S1_L001	_0.1,g_	UCSDMI	AB_Plate3	Sequencing by synthesis	UCSDMI	16S rRNA	V4	108379Z	208484Z	108364Z	RNBD9959	AB_Plate3_3G12_G12	G12	not applicable	years	3G12	UBERON:skin	UBERON:sebum	UBERON:skin of foot	9/30/15 0:00	True	193	urban biome	human-associated habitat	sebum	human-skin
10370.3G2	TAAATATACCCT	GTGTGCCAGCMGCCGCGGTAA	USCDMI	Amina skin study	EMP_processed	samples of skin from a timeseries intervention with skin products	HOWE_KF2	PM15J26	lane1	_Illumina HiSeq Rapid Run 515fbc, 806r amplification of 16SrRNA V4_	GT	151040311	3G2	FWD:GTGCCAGCMGCCGCGGTAA; REV:GGACTACHVGGGTWTCTAAT	Illumina	AB	12616	1	ROBE	Amina_Skin	UCSDMI	3/30/16	Amina_Skin_lane1_S1_L001	_0.1,g_	UCSDMI	AB_Plate3	Sequencing by synthesis	UCSDMI	16S rRNA	V4	108379Z	208484Z	108364Z	RNBD9959	AB_Plate3_3G2_G2	G2	not applicable	years	3G2	UBERON:skin	UBERON:sebum	UBERON:arm pit	9/30/15 0:00	True	193	urban biome	human-associated habitat	sebum	human-skin
10370.3G3	TTGCGGACCCTA	GTGTGCCAGCMGCCGCGGTAA	USCDMI	Amina skin study	EMP_processed	samples of skin from a timeseries intervention with skin products	HOWE_KF2	PM15J26	lane1	_Illumina HiSeq Rapid Run 515fbc, 806r amplification of 16SrRNA V4_	GT	151040311	3G3	FWD:GTGCCAGCMGCCGCGGTAA; REV:GGACTACHVGGGTWTCTAAT	Illumina	AB	12616	1	ROBE	Amina_Skin	UCSDMI	3/30/16	Amina_Skin_lane1_S1_L001	_0.1,g_	UCSDMI	AB_Plate3	Sequencing by synthesis	UCSDMI	16S rRNA	V4	108379Z	208484Z	108364Z	RNBD9959	AB_Plate3_3G3_G3	G3	not applicable	years	3G3	UBERON:skin	UBERON:sebum	UBERON:arm pit	9/30/15 0:00	True	193	urban biome	human-associated habitat	sebum	human-skin
10370.3G4	GTCGTCCAAATG	GTGTGCCAGCMGCCGCGGTAA	USCDMI	Amina skin study	EMP_processed	samples of skin from a timeseries intervention with skin products	HOWE_KF2	PM15J26	lane1	_Illumina HiSeq Rapid Run 515fbc, 806r amplification of 16SrRNA V4_	GT	151040311	3G4	FWD:GTGCCAGCMGCCGCGGTAA; REV:GGACTACHVGGGTWTCTAAT	Illumina	AB	12616	1	ROBE	Amina_Skin	UCSDMI	3/30/16	Amina_Skin_lane1_S1_L001	_0.1,g_	UCSDMI	AB_Plate3	Sequencing by synthesis	UCSDMI	16S rRNA	V4	108379Z	208484Z	108364Z	RNBD9959	AB_Plate3_3G4_G4	G4	not applicable	years	3G4	UBERON:skin	UBERON:sebum	UBERON:arm pit	9/30/15 0:00	True	193	urban biome	human-associated habitat	sebum	human-skin
10370.3G5	TGCACAGTCGCT	GTGTGCCAGCMGCCGCGGTAA	USCDMI	Amina skin study	EMP_processed	samples of skin from a timeseries intervention with skin products	HOWE_KF2	PM15J26	lane1	_Illumina HiSeq Rapid Run 515fbc, 806r amplification of 16SrRNA V4_	GT	151040311	3G5	FWD:GTGCCAGCMGCCGCGGTAA; REV:GGACTACHVGGGTWTCTAAT	Illumina	AB	12616	1	ROBE	Amina_Skin	UCSDMI	3/30/16	Amina_Skin_lane1_S1_L001	_0.1,g_	UCSDMI	AB_Plate3	Sequencing by synthesis	UCSDMI	16S rRNA	V4	108379Z	208484Z	108364Z	RNBD9959	AB_Plate3_3G5_G5	G5	not applicable	years	3G5	UBERON:skin	UBERON:sebum	UBERON:arm pit	9/30/15 0:00	True	193	urban biome	human-associated habitat	sebum	human-skin
10370.3G6	TTACTGTGGCCG	GTGTGCCAGCMGCCGCGGTAA	USCDMI	Amina skin study	EMP_processed	samples of skin from a timeseries intervention with skin products	HOWE_KF2	PM15J26	lane1	_Illumina HiSeq Rapid Run 515fbc, 806r amplification of 16SrRNA V4_	GT	151040311	3G6	FWD:GTGCCAGCMGCCGCGGTAA; REV:GGACTACHVGGGTWTCTAAT	Illumina	AB	12616	1	ROBE	Amina_Skin	UCSDMI	3/30/16	Amina_Skin_lane1_S1_L001	_0.1,g_	UCSDMI	AB_Plate3	Sequencing by synthesis	UCSDMI	16S rRNA	V4	108379Z	208484Z	108364Z	RNBD9959	AB_Plate3_3G6_G6	G6	not applicable	years	3G6	UBERON:skin	UBERON:sebum	UBERON:skin of arm	9/30/15 0:00	True	193	urban biome	human-associated habitat	sebum	human-skin
10370.3G7	GGTTCATGAACA	GTGTGCCAGCMGCCGCGGTAA	USCDMI	Amina skin study	EMP_processed	samples of skin from a timeseries intervention with skin products	HOWE_KF2	PM15J26	lane1	_Illumina HiSeq Rapid Run 515fbc, 806r amplification of 16SrRNA V4_	GT	151040311	3G7	FWD:GTGCCAGCMGCCGCGGTAA; REV:GGACTACHVGGGTWTCTAAT	Illumina	AB	12616	1	ROBE	Amina_Skin	UCSDMI	3/30/16	Amina_Skin_lane1_S1_L001	_0.1,g_	UCSDMI	AB_Plate3	Sequencing by synthesis	UCSDMI	16S rRNA	V4	108379Z	208484Z	108364Z	RNBD9959	AB_Plate3_3G7_G7	G7	not applicable	years	3G7	UBERON:skin	UBERON:sebum	UBERON:skin of arm	9/30/15 0:00	True	193	urban biome	human-associated habitat	sebum	human-skin
10370.3G8	TAACAATAATTC	GTGTGCCAGCMGCCGCGGTAA	USCDMI	Amina skin study	EMP_processed	samples of skin from a timeseries intervention with skin products	HOWE_KF2	PM15J26	lane1	_Illumina HiSeq Rapid Run 515fbc, 806r amplification of 16SrRNA V4_	GT	151040311	3G8	FWD:GTGCCAGCMGCCGCGGTAA; REV:GGACTACHVGGGTWTCTAAT	Illumina	AB	12616	1	ROBE	Amina_Skin	UCSDMI	3/30/16	Amina_Skin_lane1_S1_L001	_0.1,g_	UCSDMI	AB_Plate3	Sequencing by synthesis	UCSDMI	16S rRNA	V4	108379Z	208484Z	108364Z	RNBD9959	AB_Plate3_3G8_G8	G8	not applicable	years	3G8	UBERON:skin	UBERON:sebum	UBERON:skin of arm	9/30/15 0:00	True	193	urban biome	human-associated habitat	sebum	human-skin
10370.3G9	CTTATTAAACGT	GTGTGCCAGCMGCCGCGGTAA	USCDMI	Amina skin study	EMP_processed	samples of skin from a timeseries intervention with skin products	HOWE_KF2	PM15J26	lane1	_Illumina HiSeq Rapid Run 515fbc, 806r amplification of 16SrRNA V4_	GT	151040311	3G9	FWD:GTGCCAGCMGCCGCGGTAA; REV:GGACTACHVGGGTWTCTAAT	Illumina	AB	12616	1	ROBE	Amina_Skin	UCSDMI	3/30/16	Amina_Skin_lane1_S1_L001	_0.1,g_	UCSDMI	AB_Plate3	Sequencing by synthesis	UCSDMI	16S rRNA	V4	108379Z	208484Z	108364Z	RNBD9959	AB_Plate3_3G9_G9	G9	not applicable	years	3G9	UBERON:skin	UBERON:sebum	UBERON:skin of arm	9/30/15 0:00	True	193	urban biome	human-associated habitat	sebum	human-skin
10370.3H1	CTATGTATTAGT	GTGTGCCAGCMGCCGCGGTAA	USCDMI	Amina skin study	EMP_processed	samples of skin from a timeseries intervention with skin products	HOWE_KF2	PM15J26	lane1	_Illumina HiSeq Rapid Run 515fbc, 806r amplification of 16SrRNA V4_	GT	151040311	3H1	FWD:GTGCCAGCMGCCGCGGTAA; REV:GGACTACHVGGGTWTCTAAT	Illumina	AB	12616	1	ROBE	Amina_Skin	UCSDMI	3/30/16	Amina_Skin_lane1_S1_L001	_0.1,g_	UCSDMI	AB_Plate3	Sequencing by synthesis	UCSDMI	16S rRNA	V4	108379Z	208484Z	108364Z	RNBD9959	AB_Plate3_3H1_H1	H1	not applicable	years	3H1	UBERON:skin	UBERON:sebum	UBERON:skin of foot	9/30/15 0:00	True	193	urban biome	human-associated habitat	sebum	human-skin
10370.3H10.Empty	CGCACCCATACA	GTGTGCCAGCMGCCGCGGTAA	USCDMI	Amina skin study	EMP_processed	samples of skin from a timeseries intervention with skin products	HOWE_KF2	PM15J26	lane1	_Illumina HiSeq Rapid Run 515fbc, 806r amplification of 16SrRNA V4_	GT	151040311	3H10.Empty	FWD:GTGCCAGCMGCCGCGGTAA; REV:GGACTACHVGGGTWTCTAAT	Illumina	AB	12616	1	ROBE	Amina_Skin	UCSDMI	3/30/16	Amina_Skin_lane1_S1_L001	_0.1,g_	UCSDMI	AB_Plate3	Sequencing by synthesis	UCSDMI	16S rRNA	V4	108379Z	208484Z	108364Z	RNBD9959	AB_Plate3_3H10.Empty_H10	H10	not applicable	years	3H10	not applicable	not applicable	not applicable	9/30/15 0:00	True	193	urban biome	research facility	sterile water	misc environment
10370.3H11.Empty	GTGCCATAATCG	GTGTGCCAGCMGCCGCGGTAA	USCDMI	Amina skin study	EMP_processed	samples of skin from a timeseries intervention with skin products	HOWE_KF2	PM15J26	lane1	_Illumina HiSeq Rapid Run 515fbc, 806r amplification of 16SrRNA V4_	GT	151040311	3H11.Empty	FWD:GTGCCAGCMGCCGCGGTAA; REV:GGACTACHVGGGTWTCTAAT	Illumina	AB	12616	1	ROBE	Amina_Skin	UCSDMI	3/30/16	Amina_Skin_lane1_S1_L001	_0.1,g_	UCSDMI	AB_Plate3	Sequencing by synthesis	UCSDMI	16S rRNA	V4	108379Z	208484Z	108364Z	RNBD9959	AB_Plate3_3H11.Empty_H11	H11	not applicable	years	3H11	not applicable	not applicable	not applicable	9/30/15 0:00	True	193	urban biome	research facility	sterile water	misc environment
10370.3H12.Empty	ACTCTTACTTAG	GTGTGCCAGCMGCCGCGGTAA	USCDMI	Amina skin study	EMP_processed	samples of skin from a timeseries intervention with skin products	HOWE_KF2	PM15J26	lane1	_Illumina HiSeq Rapid Run 515fbc, 806r amplification of 16SrRNA V4_	GT	151040311	3H12.Empty	FWD:GTGCCAGCMGCCGCGGTAA; REV:GGACTACHVGGGTWTCTAAT	Illumina	AB	12616	1	ROBE	Amina_Skin	UCSDMI	3/30/16	Amina_Skin_lane1_S1_L001	_0.1,g_	UCSDMI	AB_Plate3	Sequencing by synthesis	UCSDMI	16S rRNA	V4	108379Z	208484Z	108364Z	RNBD9959	AB_Plate3_3H12.Empty_H12	H12	not applicable	years	3H12	not applicable	not applicable	not applicable	9/30/15 0:00	True	193	urban biome	research facility	sterile water	misc environment
10370.3H2.Empty	ACTCCCGTGTGA	GTGTGCCAGCMGCCGCGGTAA	USCDMI	Amina skin study	EMP_processed	samples of skin from a timeseries intervention with skin products	HOWE_KF2	PM15J26	lane1	_Illumina HiSeq Rapid Run 515fbc, 806r amplification of 16SrRNA V4_	GT	151040311	3H2.Empty	FWD:GTGCCAGCMGCCGCGGTAA; REV:GGACTACHVGGGTWTCTAAT	Illumina	AB	12616	1	ROBE	Amina_Skin	UCSDMI	3/30/16	Amina_Skin_lane1_S1_L001	_0.1,g_	UCSDMI	AB_Plate3	Sequencing by synthesis	UCSDMI	16S rRNA	V4	108379Z	208484Z	108364Z	RNBD9959	AB_Plate3_3H2.Empty_H2	H2	not applicable	years	3H2	not applicable	not applicable	not applicable	9/30/15 0:00	True	193	urban biome	research facility	sterile water	misc environment
10370.3H3.Empty	CGGTATAGCAAT	GTGTGCCAGCMGCCGCGGTAA	USCDMI	Amina skin study	EMP_processed	samples of skin from a timeseries intervention with skin products	HOWE_KF2	PM15J26	lane1	_Illumina HiSeq Rapid Run 515fbc, 806r amplification of 16SrRNA V4_	GT	151040311	3H3.Empty	FWD:GTGCCAGCMGCCGCGGTAA; REV:GGACTACHVGGGTWTCTAAT	Illumina	AB	12616	1	ROBE	Amina_Skin	UCSDMI	3/30/16	Amina_Skin_lane1_S1_L001	_0.1,g_	UCSDMI	AB_Plate3	Sequencing by synthesis	UCSDMI	16S rRNA	V4	108379Z	208484Z	108364Z	RNBD9959	AB_Plate3_3H3.Empty_H3	H3	not applicable	years	3H3	not applicable	not applicable	not applicable	9/30/15 0:00	True	193	urban biome	research facility	sterile water	misc environment
10370.3H4.Empty	GACTCTGCTCAG	GTGTGCCAGCMGCCGCGGTAA	USCDMI	Amina skin study	EMP_processed	samples of skin from a timeseries intervention with skin products	HOWE_KF2	PM15J26	lane1	_Illumina HiSeq Rapid Run 515fbc, 806r amplification of 16SrRNA V4_	GT	151040311	3H4.Empty	FWD:GTGCCAGCMGCCGCGGTAA; REV:GGACTACHVGGGTWTCTAAT	Illumina	AB	12616	1	ROBE	Amina_Skin	UCSDMI	3/30/16	Amina_Skin_lane1_S1_L001	_0.1,g_	UCSDMI	AB_Plate3	Sequencing by synthesis	UCSDMI	16S rRNA	V4	108379Z	208484Z	108364Z	RNBD9959	AB_Plate3_3H4.Empty_H4	H4	not applicable	years	3H4	not applicable	not applicable	not applicable	9/30/15 0:00	True	193	urban biome	research facility	sterile water	misc environment
10370.3H5.Empty	GTCATGCTCCAG	GTGTGCCAGCMGCCGCGGTAA	USCDMI	Amina skin study	EMP_processed	samples of skin from a timeseries intervention with skin products	HOWE_KF2	PM15J26	lane1	_Illumina HiSeq Rapid Run 515fbc, 806r amplification of 16SrRNA V4_	GT	151040311	3H5.Empty	FWD:GTGCCAGCMGCCGCGGTAA; REV:GGACTACHVGGGTWTCTAAT	Illumina	AB	12616	1	ROBE	Amina_Skin	UCSDMI	3/30/16	Amina_Skin_lane1_S1_L001	_0.1,g_	UCSDMI	AB_Plate3	Sequencing by synthesis	UCSDMI	16S rRNA	V4	108379Z	208484Z	108364Z	RNBD9959	AB_Plate3_3H5.Empty_H5	H5	not applicable	years	3H5	not applicable	not applicable	not applicable	9/30/15 0:00	True	193	urban biome	research facility	sterile water	misc environment
10370.3H6.Empty	TACCGAAGGTAT	GTGTGCCAGCMGCCGCGGTAA	USCDMI	Amina skin study	EMP_processed	samples of skin from a timeseries intervention with skin products	HOWE_KF2	PM15J26	lane1	_Illumina HiSeq Rapid Run 515fbc, 806r amplification of 16SrRNA V4_	GT	151040311	3H6.Empty	FWD:GTGCCAGCMGCCGCGGTAA; REV:GGACTACHVGGGTWTCTAAT	Illumina	AB	12616	1	ROBE	Amina_Skin	UCSDMI	3/30/16	Amina_Skin_lane1_S1_L001	_0.1,g_	UCSDMI	AB_Plate3	Sequencing by synthesis	UCSDMI	16S rRNA	V4	108379Z	208484Z	108364Z	RNBD9959	AB_Plate3_3H6.Empty_H6	H6	not applicable	years	3H6	not applicable	not applicable	not applicable	9/30/15 0:00	True	193	urban biome	research facility	sterile water	misc environment
10370.3H7.Empty	TGAGTATGAGTA	GTGTGCCAGCMGCCGCGGTAA	USCDMI	Amina skin study	EMP_processed	samples of skin from a timeseries intervention with skin products	HOWE_KF2	PM15J26	lane1	_Illumina HiSeq Rapid Run 515fbc, 806r amplification of 16SrRNA V4_	GT	151040311	3H7.Empty	FWD:GTGCCAGCMGCCGCGGTAA; REV:GGACTACHVGGGTWTCTAAT	Illumina	AB	12616	1	ROBE	Amina_Skin	UCSDMI	3/30/16	Amina_Skin_lane1_S1_L001	_0.1,g_	UCSDMI	AB_Plate3	Sequencing by synthesis	UCSDMI	16S rRNA	V4	108379Z	208484Z	108364Z	RNBD9959	AB_Plate3_3H7.Empty_H7	H7	not applicable	years	3H7	not applicable	not applicable	not applicable	9/30/15 0:00	True	193	urban biome	research facility	sterile water	misc environment
10370.3H8.Empty	AATGGTTCAGCA	GTGTGCCAGCMGCCGCGGTAA	USCDMI	Amina skin study	EMP_processed	samples of skin from a timeseries intervention with skin products	HOWE_KF2	PM15J26	lane1	_Illumina HiSeq Rapid Run 515fbc, 806r amplification of 16SrRNA V4_	GT	151040311	3H8.Empty	FWD:GTGCCAGCMGCCGCGGTAA; REV:GGACTACHVGGGTWTCTAAT	Illumina	AB	12616	1	ROBE	Amina_Skin	UCSDMI	3/30/16	Amina_Skin_lane1_S1_L001	_0.1,g_	UCSDMI	AB_Plate3	Sequencing by synthesis	UCSDMI	16S rRNA	V4	108379Z	208484Z	108364Z	RNBD9959	AB_Plate3_3H8.Empty_H8	H8	not applicable	years	3H8	not applicable	not applicable	not applicable	9/30/15 0:00	True	193	urban biome	research facility	sterile water	misc environment
10370.3H9.Empty	GAACCAGTACTC	GTGTGCCAGCMGCCGCGGTAA	USCDMI	Amina skin study	EMP_processed	samples of skin from a timeseries intervention with skin products	HOWE_KF2	PM15J26	lane1	_Illumina HiSeq Rapid Run 515fbc, 806r amplification of 16SrRNA V4_	GT	151040311	3H9.Empty	FWD:GTGCCAGCMGCCGCGGTAA; REV:GGACTACHVGGGTWTCTAAT	Illumina	AB	12616	1	ROBE	Amina_Skin	UCSDMI	3/30/16	Amina_Skin_lane1_S1_L001	_0.1,g_	UCSDMI	AB_Plate3	Sequencing by synthesis	UCSDMI	16S rRNA	V4	108379Z	208484Z	108364Z	RNBD9959	AB_Plate3_3H9.Empty_H9	H9	not applicable	years	3H9	not applicable	not applicable	not applicable	9/30/15 0:00	True	193	urban biome	research facility	sterile water	misc environment
10370.4A1.Empty	CTACAGGGTCTC	GTGTGCCAGCMGCCGCGGTAA	USCDMI	Amina skin study	EMP_processed	samples of skin from a timeseries intervention with skin products	HOWE_KF1	PM15J26	lane1	_Illumina HiSeq Rapid Run 515fbc, 806r amplification of 16SrRNA V4_	GT	151040311	4A1.Empty	FWD:GTGCCAGCMGCCGCGGTAA; REV:GGACTACHVGGGTWTCTAAT	Illumina	AB	12616	2	ROBE	Amina_Skin	UCSDMI	3/30/16	Amina_Skin_lane1_S1_L001	_0.1,g_	UCSDMI	AB_Plate4	Sequencing by synthesis	UCSDMI	16S rRNA	V4	108379Z	208484Z	108364Z	RNBD9959	AB_Plate4_4A1.Empty_A1	A1	not applicable	years	4A1	not applicable	not applicable	not applicable	9/30/15 0:00	True	193	urban biome	research facility	sterile water	misc environment
10370.4A10	CTCTGAGGTAAC	GTGTGCCAGCMGCCGCGGTAA	USCDMI	Amina skin study	EMP_processed	samples of skin from a timeseries intervention with skin products	HOWE_KF1	PM15J26	lane1	_Illumina HiSeq Rapid Run 515fbc, 806r amplification of 16SrRNA V4_	GT	151040311	4A10	FWD:GTGCCAGCMGCCGCGGTAA; REV:GGACTACHVGGGTWTCTAAT	Illumina	AB	12616	2	ROBE	Amina_Skin	UCSDMI	3/30/16	Amina_Skin_lane1_S1_L001	_0.1,g_	UCSDMI	AB_Plate4	Sequencing by synthesis	UCSDMI	16S rRNA	V4	108379Z	208484Z	108364Z	RNBD9959	AB_Plate4_4A10_A10	A10	not applicable	years	4A10	UBERON:skin	UBERON:sebum	UBERON:arm pit	9/30/15 0:00	True	193	urban biome	human-associated habitat	sebum	human-skin
10370.4A11	CATGTCTTCCAT	GTGTGCCAGCMGCCGCGGTAA	USCDMI	Amina skin study	EMP_processed	samples of skin from a timeseries intervention with skin products	HOWE_KF1	PM15J26	lane1	_Illumina HiSeq Rapid Run 515fbc, 806r amplification of 16SrRNA V4_	GT	151040311	4A11	FWD:GTGCCAGCMGCCGCGGTAA; REV:GGACTACHVGGGTWTCTAAT	Illumina	AB	12616	2	ROBE	Amina_Skin	UCSDMI	3/30/16	Amina_Skin_lane1_S1_L001	_0.1,g_	UCSDMI	AB_Plate4	Sequencing by synthesis	UCSDMI	16S rRNA	V4	108379Z	208484Z	108364Z	RNBD9959	AB_Plate4_4A11_A11	A11	not applicable	years	4A11	UBERON:skin	UBERON:sebum	UBERON:arm pit	9/30/15 0:00	True	193	urban biome	human-associated habitat	sebum	human-skin
10370.4A12	AACAGTAAACAA	GTGTGCCAGCMGCCGCGGTAA	USCDMI	Amina skin study	EMP_processed	samples of skin from a timeseries intervention with skin products	HOWE_KF1	PM15J26	lane1	_Illumina HiSeq Rapid Run 515fbc, 806r amplification of 16SrRNA V4_	GT	151040311	4A12	FWD:GTGCCAGCMGCCGCGGTAA; REV:GGACTACHVGGGTWTCTAAT	Illumina	AB	12616	2	ROBE	Amina_Skin	UCSDMI	3/30/16	Amina_Skin_lane1_S1_L001	_0.1,g_	UCSDMI	AB_Plate4	Sequencing by synthesis	UCSDMI	16S rRNA	V4	108379Z	208484Z	108364Z	RNBD9959	AB_Plate4_4A12_A12	A12	not applicable	years	4A12	UBERON:skin	UBERON:sebum	UBERON:arm pit	9/30/15 0:00	True	193	urban biome	human-associated habitat	sebum	human-skin
10370.4A2.Empty	CTTGGAGGCTTA	GTGTGCCAGCMGCCGCGGTAA	USCDMI	Amina skin study	EMP_processed	samples of skin from a timeseries intervention with skin products	HOWE_KF1	PM15J26	lane1	_Illumina HiSeq Rapid Run 515fbc, 806r amplification of 16SrRNA V4_	GT	151040311	4A2.Empty	FWD:GTGCCAGCMGCCGCGGTAA; REV:GGACTACHVGGGTWTCTAAT	Illumina	AB	12616	2	ROBE	Amina_Skin	UCSDMI	3/30/16	Amina_Skin_lane1_S1_L001	_0.1,g_	UCSDMI	AB_Plate4	Sequencing by synthesis	UCSDMI	16S rRNA	V4	108379Z	208484Z	108364Z	RNBD9959	AB_Plate4_4A2.Empty_A2	A2	not applicable	years	4A2	not applicable	not applicable	not applicable	9/30/15 0:00	True	193	urban biome	research facility	sterile water	misc environment
10370.4A3.Swabblank	TATCATATTACG	GTGTGCCAGCMGCCGCGGTAA	USCDMI	Amina skin study	EMP_processed	samples of skin from a timeseries intervention with skin products	HOWE_KF1	PM15J26	lane1	_Illumina HiSeq Rapid Run 515fbc, 806r amplification of 16SrRNA V4_	GT	151040311	4A3.Swab blank	FWD:GTGCCAGCMGCCGCGGTAA; REV:GGACTACHVGGGTWTCTAAT	Illumina	AB	12616	2	ROBE	Amina_Skin	UCSDMI	3/30/16	Amina_Skin_lane1_S1_L001	_0.1,g_	UCSDMI	AB_Plate4	Sequencing by synthesis	UCSDMI	16S rRNA	V4	108379Z	208484Z	108364Z	RNBD9959	AB_Plate4_4A3.Swab blank_A3	A3	not applicable	years	4A3	not applicable	not applicable	not applicable	9/30/15 0:00	True	193	urban biome	research facility	sterile water	misc environment
10370.4A4.Swabblank	CTATATTATCCG	GTGTGCCAGCMGCCGCGGTAA	USCDMI	Amina skin study	EMP_processed	samples of skin from a timeseries intervention with skin products	HOWE_KF1	PM15J26	lane1	_Illumina HiSeq Rapid Run 515fbc, 806r amplification of 16SrRNA V4_	GT	151040311	4A4.Empty	FWD:GTGCCAGCMGCCGCGGTAA; REV:GGACTACHVGGGTWTCTAAT	Illumina	AB	12616	2	ROBE	Amina_Skin	UCSDMI	3/30/16	Amina_Skin_lane1_S1_L001	_0.1,g_	UCSDMI	AB_Plate4	Sequencing by synthesis	UCSDMI	16S rRNA	V4	108379Z	208484Z	108364Z	RNBD9959	AB_Plate4_4A4.Empty_A4	A4	not applicable	years	4A4	not applicable	not applicable	not applicable	9/30/15 0:00	True	193	urban biome	research facility	sterile water	misc environment
10370.4A5	ACCGAACAATCC	GTGTGCCAGCMGCCGCGGTAA	USCDMI	Amina skin study	EMP_processed	samples of skin from a timeseries intervention with skin products	HOWE_KF1	PM15J26	lane1	_Illumina HiSeq Rapid Run 515fbc, 806r amplification of 16SrRNA V4_	GT	151040311	4A5	FWD:GTGCCAGCMGCCGCGGTAA; REV:GGACTACHVGGGTWTCTAAT	Illumina	AB	12616	2	ROBE	Amina_Skin	UCSDMI	3/30/16	Amina_Skin_lane1_S1_L001	_0.1,g_	UCSDMI	AB_Plate4	Sequencing by synthesis	UCSDMI	16S rRNA	V4	108379Z	208484Z	108364Z	RNBD9959	AB_Plate4_4A5_A5	A5	not applicable	years	4A5	UBERON:skin	UBERON:sebum	UBERON:skin of face	9/30/15 0:00	True	193	urban biome	human-associated habitat	sebum	human-skin
10370.4A6	ACGGTACCCTAC	GTGTGCCAGCMGCCGCGGTAA	USCDMI	Amina skin study	EMP_processed	samples of skin from a timeseries intervention with skin products	HOWE_KF1	PM15J26	lane1	_Illumina HiSeq Rapid Run 515fbc, 806r amplification of 16SrRNA V4_	GT	151040311	4A6	FWD:GTGCCAGCMGCCGCGGTAA; REV:GGACTACHVGGGTWTCTAAT	Illumina	AB	12616	2	ROBE	Amina_Skin	UCSDMI	3/30/16	Amina_Skin_lane1_S1_L001	_0.1,g_	UCSDMI	AB_Plate4	Sequencing by synthesis	UCSDMI	16S rRNA	V4	108379Z	208484Z	108364Z	RNBD9959	AB_Plate4_4A6_A6	A6	not applicable	years	4A6	UBERON:skin	UBERON:sebum	UBERON:skin of face	9/30/15 0:00	True	193	urban biome	human-associated habitat	sebum	human-skin
10370.4A7	TGAGTCATTGAG	GTGTGCCAGCMGCCGCGGTAA	USCDMI	Amina skin study	EMP_processed	samples of skin from a timeseries intervention with skin products	HOWE_KF1	PM15J26	lane1	_Illumina HiSeq Rapid Run 515fbc, 806r amplification of 16SrRNA V4_	GT	151040311	4A7	FWD:GTGCCAGCMGCCGCGGTAA; REV:GGACTACHVGGGTWTCTAAT	Illumina	AB	12616	2	ROBE	Amina_Skin	UCSDMI	3/30/16	Amina_Skin_lane1_S1_L001	_0.1,g_	UCSDMI	AB_Plate4	Sequencing by synthesis	UCSDMI	16S rRNA	V4	108379Z	208484Z	108364Z	RNBD9959	AB_Plate4_4A7_A7	A7	not applicable	years	4A7	UBERON:skin	UBERON:sebum	UBERON:skin of face	9/30/15 0:00	True	193	urban biome	human-associated habitat	sebum	human-skin
10370.4A8	ACCTACTTGTCT	GTGTGCCAGCMGCCGCGGTAA	USCDMI	Amina skin study	EMP_processed	samples of skin from a timeseries intervention with skin products	HOWE_KF1	PM15J26	lane1	_Illumina HiSeq Rapid Run 515fbc, 806r amplification of 16SrRNA V4_	GT	151040311	4A8	FWD:GTGCCAGCMGCCGCGGTAA; REV:GGACTACHVGGGTWTCTAAT	Illumina	AB	12616	2	ROBE	Amina_Skin	UCSDMI	3/30/16	Amina_Skin_lane1_S1_L001	_0.1,g_	UCSDMI	AB_Plate4	Sequencing by synthesis	UCSDMI	16S rRNA	V4	108379Z	208484Z	108364Z	RNBD9959	AB_Plate4_4A8_A8	A8	not applicable	years	4A8	UBERON:skin	UBERON:sebum	UBERON:skin of face	9/30/15 0:00	True	193	urban biome	human-associated habitat	sebum	human-skin
10370.4A9	ACTGTGACGTCC	GTGTGCCAGCMGCCGCGGTAA	USCDMI	Amina skin study	EMP_processed	samples of skin from a timeseries intervention with skin products	HOWE_KF1	PM15J26	lane1	_Illumina HiSeq Rapid Run 515fbc, 806r amplification of 16SrRNA V4_	GT	151040311	4A9	FWD:GTGCCAGCMGCCGCGGTAA; REV:GGACTACHVGGGTWTCTAAT	Illumina	AB	12616	2	ROBE	Amina_Skin	UCSDMI	3/30/16	Amina_Skin_lane1_S1_L001	_0.1,g_	UCSDMI	AB_Plate4	Sequencing by synthesis	UCSDMI	16S rRNA	V4	108379Z	208484Z	108364Z	RNBD9959	AB_Plate4_4A9_A9	A9	not applicable	years	4A9	UBERON:skin	UBERON:sebum	UBERON:arm pit	9/30/15 0:00	True	193	urban biome	human-associated habitat	sebum	human-skin
10370.4B1	GTTCATTAAACT	GTGTGCCAGCMGCCGCGGTAA	USCDMI	Amina skin study	EMP_processed	samples of skin from a timeseries intervention with skin products	HOWE_KF1	PM15J26	lane1	_Illumina HiSeq Rapid Run 515fbc, 806r amplification of 16SrRNA V4_	GT	151040311	4B1	FWD:GTGCCAGCMGCCGCGGTAA; REV:GGACTACHVGGGTWTCTAAT	Illumina	AB	12616	2	ROBE	Amina_Skin	UCSDMI	3/30/16	Amina_Skin_lane1_S1_L001	_0.1,g_	UCSDMI	AB_Plate4	Sequencing by synthesis	UCSDMI	16S rRNA	V4	108379Z	208484Z	108364Z	RNBD9959	AB_Plate4_4B1_B1	B1	not applicable	years	4B1	UBERON:skin	UBERON:sebum	UBERON:skin of arm	9/30/15 0:00	True	193	urban biome	human-associated habitat	sebum	human-skin
10370.4B10	TCCGGCGGGCAA	GTGTGCCAGCMGCCGCGGTAA	USCDMI	Amina skin study	EMP_processed	samples of skin from a timeseries intervention with skin products	HOWE_KF1	PM15J26	lane1	_Illumina HiSeq Rapid Run 515fbc, 806r amplification of 16SrRNA V4_	GT	151040311	4B10	FWD:GTGCCAGCMGCCGCGGTAA; REV:GGACTACHVGGGTWTCTAAT	Illumina	AB	12616	2	ROBE	Amina_Skin	UCSDMI	3/30/16	Amina_Skin_lane1_S1_L001	_0.1,g_	UCSDMI	AB_Plate4	Sequencing by synthesis	UCSDMI	16S rRNA	V4	108379Z	208484Z	108364Z	RNBD9959	AB_Plate4_4B10_B10	B10	not applicable	years	4B10	UBERON:skin	UBERON:sebum	UBERON:skin of face	9/30/15 0:00	True	193	urban biome	human-associated habitat	sebum	human-skin
10370.4B11	TAATCCATAATC	GTGTGCCAGCMGCCGCGGTAA	USCDMI	Amina skin study	EMP_processed	samples of skin from a timeseries intervention with skin products	HOWE_KF1	PM15J26	lane1	_Illumina HiSeq Rapid Run 515fbc, 806r amplification of 16SrRNA V4_	GT	151040311	4B11	FWD:GTGCCAGCMGCCGCGGTAA; REV:GGACTACHVGGGTWTCTAAT	Illumina	AB	12616	2	ROBE	Amina_Skin	UCSDMI	3/30/16	Amina_Skin_lane1_S1_L001	_0.1,g_	UCSDMI	AB_Plate4	Sequencing by synthesis	UCSDMI	16S rRNA	V4	108379Z	208484Z	108364Z	RNBD9959	AB_Plate4_4B11_B11	B11	not applicable	years	4B11	UBERON:skin	UBERON:sebum	UBERON:skin of face	9/30/15 0:00	True	193	urban biome	human-associated habitat	sebum	human-skin
10370.4B12	CCTCCGTCATGG	GTGTGCCAGCMGCCGCGGTAA	USCDMI	Amina skin study	EMP_processed	samples of skin from a timeseries intervention with skin products	HOWE_KF1	PM15J26	lane1	_Illumina HiSeq Rapid Run 515fbc, 806r amplification of 16SrRNA V4_	GT	151040311	4B12	FWD:GTGCCAGCMGCCGCGGTAA; REV:GGACTACHVGGGTWTCTAAT	Illumina	AB	12616	2	ROBE	Amina_Skin	UCSDMI	3/30/16	Amina_Skin_lane1_S1_L001	_0.1,g_	UCSDMI	AB_Plate4	Sequencing by synthesis	UCSDMI	16S rRNA	V4	108379Z	208484Z	108364Z	RNBD9959	AB_Plate4_4B12_B12	B12	not applicable	years	4B12	UBERON:skin	UBERON:sebum	UBERON:skin of face	9/30/15 0:00	True	193	urban biome	human-associated habitat	sebum	human-skin
10370.4B2	GTGCCGGCCGAC	GTGTGCCAGCMGCCGCGGTAA	USCDMI	Amina skin study	EMP_processed	samples of skin from a timeseries intervention with skin products	HOWE_KF1	PM15J26	lane1	_Illumina HiSeq Rapid Run 515fbc, 806r amplification of 16SrRNA V4_	GT	151040311	4B2	FWD:GTGCCAGCMGCCGCGGTAA; REV:GGACTACHVGGGTWTCTAAT	Illumina	AB	12616	2	ROBE	Amina_Skin	UCSDMI	3/30/16	Amina_Skin_lane1_S1_L001	_0.1,g_	UCSDMI	AB_Plate4	Sequencing by synthesis	UCSDMI	16S rRNA	V4	108379Z	208484Z	108364Z	RNBD9959	AB_Plate4_4B2_B2	B2	not applicable	years	4B2	UBERON:skin	UBERON:sebum	UBERON:skin of arm	9/30/15 0:00	True	193	urban biome	human-associated habitat	sebum	human-skin
10370.4B3	CCTTGACCGATG	GTGTGCCAGCMGCCGCGGTAA	USCDMI	Amina skin study	EMP_processed	samples of skin from a timeseries intervention with skin products	HOWE_KF1	PM15J26	lane1	_Illumina HiSeq Rapid Run 515fbc, 806r amplification of 16SrRNA V4_	GT	151040311	4B3	FWD:GTGCCAGCMGCCGCGGTAA; REV:GGACTACHVGGGTWTCTAAT	Illumina	AB	12616	2	ROBE	Amina_Skin	UCSDMI	3/30/16	Amina_Skin_lane1_S1_L001	_0.1,g_	UCSDMI	AB_Plate4	Sequencing by synthesis	UCSDMI	16S rRNA	V4	108379Z	208484Z	108364Z	RNBD9959	AB_Plate4_4B3_B3	B3	not applicable	years	4B3	UBERON:skin	UBERON:sebum	UBERON:skin of arm	9/30/15 0:00	True	193	urban biome	human-associated habitat	sebum	human-skin
10370.4B4	CAAACTGCGTTG	GTGTGCCAGCMGCCGCGGTAA	USCDMI	Amina skin study	EMP_processed	samples of skin from a timeseries intervention with skin products	HOWE_KF1	PM15J26	lane1	_Illumina HiSeq Rapid Run 515fbc, 806r amplification of 16SrRNA V4_	GT	151040311	4B4	FWD:GTGCCAGCMGCCGCGGTAA; REV:GGACTACHVGGGTWTCTAAT	Illumina	AB	12616	2	ROBE	Amina_Skin	UCSDMI	3/30/16	Amina_Skin_lane1_S1_L001	_0.1,g_	UCSDMI	AB_Plate4	Sequencing by synthesis	UCSDMI	16S rRNA	V4	108379Z	208484Z	108364Z	RNBD9959	AB_Plate4_4B4_B4	B4	not applicable	years	4B4	UBERON:skin	UBERON:sebum	UBERON:skin of arm	9/30/15 0:00	True	193	urban biome	human-associated habitat	sebum	human-skin
10370.4B5	TCGAGAGTTTGC	GTGTGCCAGCMGCCGCGGTAA	USCDMI	Amina skin study	EMP_processed	samples of skin from a timeseries intervention with skin products	HOWE_KF1	PM15J26	lane1	_Illumina HiSeq Rapid Run 515fbc, 806r amplification of 16SrRNA V4_	GT	151040311	4B5	FWD:GTGCCAGCMGCCGCGGTAA; REV:GGACTACHVGGGTWTCTAAT	Illumina	AB	12616	2	ROBE	Amina_Skin	UCSDMI	3/30/16	Amina_Skin_lane1_S1_L001	_0.1,g_	UCSDMI	AB_Plate4	Sequencing by synthesis	UCSDMI	16S rRNA	V4	108379Z	208484Z	108364Z	RNBD9959	AB_Plate4_4B5_B5	B5	not applicable	years	4B5	UBERON:skin	UBERON:sebum	UBERON:skin of foot	9/30/15 0:00	True	193	urban biome	human-associated habitat	sebum	human-skin
10370.4B6	CGACACGGAGAA	GTGTGCCAGCMGCCGCGGTAA	USCDMI	Amina skin study	EMP_processed	samples of skin from a timeseries intervention with skin products	HOWE_KF1	PM15J26	lane1	_Illumina HiSeq Rapid Run 515fbc, 806r amplification of 16SrRNA V4_	GT	151040311	4B6	FWD:GTGCCAGCMGCCGCGGTAA; REV:GGACTACHVGGGTWTCTAAT	Illumina	AB	12616	2	ROBE	Amina_Skin	UCSDMI	3/30/16	Amina_Skin_lane1_S1_L001	_0.1,g_	UCSDMI	AB_Plate4	Sequencing by synthesis	UCSDMI	16S rRNA	V4	108379Z	208484Z	108364Z	RNBD9959	AB_Plate4_4B6_B6	B6	not applicable	years	4B6	UBERON:skin	UBERON:sebum	UBERON:skin of foot	9/30/15 0:00	True	193	urban biome	human-associated habitat	sebum	human-skin
10370.4B7	TCCACAGGGTTC	GTGTGCCAGCMGCCGCGGTAA	USCDMI	Amina skin study	EMP_processed	samples of skin from a timeseries intervention with skin products	HOWE_KF1	PM15J26	lane1	_Illumina HiSeq Rapid Run 515fbc, 806r amplification of 16SrRNA V4_	GT	151040311	4B7	FWD:GTGCCAGCMGCCGCGGTAA; REV:GGACTACHVGGGTWTCTAAT	Illumina	AB	12616	2	ROBE	Amina_Skin	UCSDMI	3/30/16	Amina_Skin_lane1_S1_L001	_0.1,g_	UCSDMI	AB_Plate4	Sequencing by synthesis	UCSDMI	16S rRNA	V4	108379Z	208484Z	108364Z	RNBD9959	AB_Plate4_4B7_B7	B7	not applicable	years	4B7	UBERON:skin	UBERON:sebum	UBERON:skin of foot	9/30/15 0:00	True	193	urban biome	human-associated habitat	sebum	human-skin
10370.4B8	GGAGAACGACAC	GTGTGCCAGCMGCCGCGGTAA	USCDMI	Amina skin study	EMP_processed	samples of skin from a timeseries intervention with skin products	HOWE_KF1	PM15J26	lane1	_Illumina HiSeq Rapid Run 515fbc, 806r amplification of 16SrRNA V4_	GT	151040311	4B8	FWD:GTGCCAGCMGCCGCGGTAA; REV:GGACTACHVGGGTWTCTAAT	Illumina	AB	12616	2	ROBE	Amina_Skin	UCSDMI	3/30/16	Amina_Skin_lane1_S1_L001	_0.1,g_	UCSDMI	AB_Plate4	Sequencing by synthesis	UCSDMI	16S rRNA	V4	108379Z	208484Z	108364Z	RNBD9959	AB_Plate4_4B8_B8	B8	not applicable	years	4B8	UBERON:skin	UBERON:sebum	UBERON:skin of foot	9/30/15 0:00	True	193	urban biome	human-associated habitat	sebum	human-skin
10370.4B9.Empty	CCTACCATTGTT	GTGTGCCAGCMGCCGCGGTAA	USCDMI	Amina skin study	EMP_processed	samples of skin from a timeseries intervention with skin products	HOWE_KF1	PM15J26	lane1	_Illumina HiSeq Rapid Run 515fbc, 806r amplification of 16SrRNA V4_	GT	151040311	4B9.Empty	FWD:GTGCCAGCMGCCGCGGTAA; REV:GGACTACHVGGGTWTCTAAT	Illumina	AB	12616	2	ROBE	Amina_Skin	UCSDMI	3/30/16	Amina_Skin_lane1_S1_L001	_0.1,g_	UCSDMI	AB_Plate4	Sequencing by synthesis	UCSDMI	16S rRNA	V4	108379Z	208484Z	108364Z	RNBD9959	AB_Plate4_4B9.Empty_B9	B9	not applicable	years	4B9	not applicable	not applicable	not applicable	9/30/15 0:00	True	193	urban biome	research facility	sterile water	misc environment
10370.4C1	TTCGATGCCGCA	GTGTGCCAGCMGCCGCGGTAA	USCDMI	Amina skin study	EMP_processed	samples of skin from a timeseries intervention with skin products	HOWE_KF1	PM15J26	lane1	_Illumina HiSeq Rapid Run 515fbc, 806r amplification of 16SrRNA V4_	GT	151040311	4C1	FWD:GTGCCAGCMGCCGCGGTAA; REV:GGACTACHVGGGTWTCTAAT	Illumina	AB	12616	2	ROBE	Amina_Skin	UCSDMI	3/30/16	Amina_Skin_lane1_S1_L001	_0.1,g_	UCSDMI	AB_Plate4	Sequencing by synthesis	UCSDMI	16S rRNA	V4	108379Z	208484Z	108364Z	RNBD9959	AB_Plate4_4C1_C1	C1	not applicable	years	4C1	UBERON:skin	UBERON:sebum	UBERON:skin of face	9/30/15 0:00	True	193	urban biome	human-associated habitat	sebum	human-skin
10370.4C10	ACATGATATTCT	GTGTGCCAGCMGCCGCGGTAA	USCDMI	Amina skin study	EMP_processed	samples of skin from a timeseries intervention with skin products	HOWE_KF1	PM15J26	lane1	_Illumina HiSeq Rapid Run 515fbc, 806r amplification of 16SrRNA V4_	GT	151040311	4C10	FWD:GTGCCAGCMGCCGCGGTAA; REV:GGACTACHVGGGTWTCTAAT	Illumina	AB	12616	2	ROBE	Amina_Skin	UCSDMI	3/30/16	Amina_Skin_lane1_S1_L001	_0.1,g_	UCSDMI	AB_Plate4	Sequencing by synthesis	UCSDMI	16S rRNA	V4	108379Z	208484Z	108364Z	RNBD9959	AB_Plate4_4C10_C10	C10	not applicable	years	4C10	UBERON:skin	UBERON:sebum	UBERON:skin of foot	9/30/15 0:00	True	193	urban biome	human-associated habitat	sebum	human-skin
10370.4C11	GCAACGAACGAG	GTGTGCCAGCMGCCGCGGTAA	USCDMI	Amina skin study	EMP_processed	samples of skin from a timeseries intervention with skin products	HOWE_KF1	PM15J26	lane1	_Illumina HiSeq Rapid Run 515fbc, 806r amplification of 16SrRNA V4_	GT	151040311	4C11	FWD:GTGCCAGCMGCCGCGGTAA; REV:GGACTACHVGGGTWTCTAAT	Illumina	AB	12616	2	ROBE	Amina_Skin	UCSDMI	3/30/16	Amina_Skin_lane1_S1_L001	_0.1,g_	UCSDMI	AB_Plate4	Sequencing by synthesis	UCSDMI	16S rRNA	V4	108379Z	208484Z	108364Z	RNBD9959	AB_Plate4_4C11_C11	C11	not applicable	years	4C11	UBERON:skin	UBERON:sebum	UBERON:skin of foot	9/30/15 0:00	True	193	urban biome	human-associated habitat	sebum	human-skin
10370.4C12	AGATGTCCGTCA	GTGTGCCAGCMGCCGCGGTAA	USCDMI	Amina skin study	EMP_processed	samples of skin from a timeseries intervention with skin products	HOWE_KF1	PM15J26	lane1	_Illumina HiSeq Rapid Run 515fbc, 806r amplification of 16SrRNA V4_	GT	151040311	4C12	FWD:GTGCCAGCMGCCGCGGTAA; REV:GGACTACHVGGGTWTCTAAT	Illumina	AB	12616	2	ROBE	Amina_Skin	UCSDMI	3/30/16	Amina_Skin_lane1_S1_L001	_0.1,g_	UCSDMI	AB_Plate4	Sequencing by synthesis	UCSDMI	16S rRNA	V4	108379Z	208484Z	108364Z	RNBD9959	AB_Plate4_4C12_C12	C12	not applicable	years	4C12	UBERON:skin	UBERON:sebum	UBERON:skin of foot	9/30/15 0:00	True	193	urban biome	human-associated habitat	sebum	human-skin
10370.4C2	AGAGGGTGATCG	GTGTGCCAGCMGCCGCGGTAA	USCDMI	Amina skin study	EMP_processed	samples of skin from a timeseries intervention with skin products	HOWE_KF1	PM15J26	lane1	_Illumina HiSeq Rapid Run 515fbc, 806r amplification of 16SrRNA V4_	GT	151040311	4C2	FWD:GTGCCAGCMGCCGCGGTAA; REV:GGACTACHVGGGTWTCTAAT	Illumina	AB	12616	2	ROBE	Amina_Skin	UCSDMI	3/30/16	Amina_Skin_lane1_S1_L001	_0.1,g_	UCSDMI	AB_Plate4	Sequencing by synthesis	UCSDMI	16S rRNA	V4	108379Z	208484Z	108364Z	RNBD9959	AB_Plate4_4C2_C2	C2	not applicable	years	4C2	UBERON:skin	UBERON:sebum	UBERON:arm pit	9/30/15 0:00	True	193	urban biome	human-associated habitat	sebum	human-skin
10370.4C3	AGCTCTAGAAAC	GTGTGCCAGCMGCCGCGGTAA	USCDMI	Amina skin study	EMP_processed	samples of skin from a timeseries intervention with skin products	HOWE_KF1	PM15J26	lane1	_Illumina HiSeq Rapid Run 515fbc, 806r amplification of 16SrRNA V4_	GT	151040311	4C3	FWD:GTGCCAGCMGCCGCGGTAA; REV:GGACTACHVGGGTWTCTAAT	Illumina	AB	12616	2	ROBE	Amina_Skin	UCSDMI	3/30/16	Amina_Skin_lane1_S1_L001	_0.1,g_	UCSDMI	AB_Plate4	Sequencing by synthesis	UCSDMI	16S rRNA	V4	108379Z	208484Z	108364Z	RNBD9959	AB_Plate4_4C3_C3	C3	not applicable	years	4C3	UBERON:skin	UBERON:sebum	UBERON:arm pit	9/30/15 0:00	True	193	urban biome	human-associated habitat	sebum	human-skin
10370.4C4	CTGACACGAATA	GTGTGCCAGCMGCCGCGGTAA	USCDMI	Amina skin study	EMP_processed	samples of skin from a timeseries intervention with skin products	HOWE_KF1	PM15J26	lane1	_Illumina HiSeq Rapid Run 515fbc, 806r amplification of 16SrRNA V4_	GT	151040311	4C4	FWD:GTGCCAGCMGCCGCGGTAA; REV:GGACTACHVGGGTWTCTAAT	Illumina	AB	12616	2	ROBE	Amina_Skin	UCSDMI	3/30/16	Amina_Skin_lane1_S1_L001	_0.1,g_	UCSDMI	AB_Plate4	Sequencing by synthesis	UCSDMI	16S rRNA	V4	108379Z	208484Z	108364Z	RNBD9959	AB_Plate4_4C4_C4	C4	not applicable	years	4C4	UBERON:skin	UBERON:sebum	UBERON:arm pit	9/30/15 0:00	True	193	urban biome	human-associated habitat	sebum	human-skin
10370.4C5	GCTGCCCACCTA	GTGTGCCAGCMGCCGCGGTAA	USCDMI	Amina skin study	EMP_processed	samples of skin from a timeseries intervention with skin products	HOWE_KF1	PM15J26	lane1	_Illumina HiSeq Rapid Run 515fbc, 806r amplification of 16SrRNA V4_	GT	151040311	4C5	FWD:GTGCCAGCMGCCGCGGTAA; REV:GGACTACHVGGGTWTCTAAT	Illumina	AB	12616	2	ROBE	Amina_Skin	UCSDMI	3/30/16	Amina_Skin_lane1_S1_L001	_0.1,g_	UCSDMI	AB_Plate4	Sequencing by synthesis	UCSDMI	16S rRNA	V4	108379Z	208484Z	108364Z	RNBD9959	AB_Plate4_4C5_C5	C5	not applicable	years	4C5	UBERON:skin	UBERON:sebum	UBERON:arm pit	9/30/15 0:00	True	193	urban biome	human-associated habitat	sebum	human-skin
10370.4C6	GCGTTTGCTAGC	GTGTGCCAGCMGCCGCGGTAA	USCDMI	Amina skin study	EMP_processed	samples of skin from a timeseries intervention with skin products	HOWE_KF1	PM15J26	lane1	_Illumina HiSeq Rapid Run 515fbc, 806r amplification of 16SrRNA V4_	GT	151040311	4C6	FWD:GTGCCAGCMGCCGCGGTAA; REV:GGACTACHVGGGTWTCTAAT	Illumina	AB	12616	2	ROBE	Amina_Skin	UCSDMI	3/30/16	Amina_Skin_lane1_S1_L001	_0.1,g_	UCSDMI	AB_Plate4	Sequencing by synthesis	UCSDMI	16S rRNA	V4	108379Z	208484Z	108364Z	RNBD9959	AB_Plate4_4C6_C6	C6	not applicable	years	4C6	UBERON:skin	UBERON:sebum	UBERON:skin of arm	9/30/15 0:00	True	193	urban biome	human-associated habitat	sebum	human-skin
10370.4C7	AGATCGTGCCTA	GTGTGCCAGCMGCCGCGGTAA	USCDMI	Amina skin study	EMP_processed	samples of skin from a timeseries intervention with skin products	HOWE_KF1	PM15J26	lane1	_Illumina HiSeq Rapid Run 515fbc, 806r amplification of 16SrRNA V4_	GT	151040311	4C7	FWD:GTGCCAGCMGCCGCGGTAA; REV:GGACTACHVGGGTWTCTAAT	Illumina	AB	12616	2	ROBE	Amina_Skin	UCSDMI	3/30/16	Amina_Skin_lane1_S1_L001	_0.1,g_	UCSDMI	AB_Plate4	Sequencing by synthesis	UCSDMI	16S rRNA	V4	108379Z	208484Z	108364Z	RNBD9959	AB_Plate4_4C7_C7	C7	not applicable	years	4C7	UBERON:skin	UBERON:sebum	UBERON:skin of arm	9/30/15 0:00	True	193	urban biome	human-associated habitat	sebum	human-skin
10370.4C8	AATTAATATGTA	GTGTGCCAGCMGCCGCGGTAA	USCDMI	Amina skin study	EMP_processed	samples of skin from a timeseries intervention with skin products	HOWE_KF1	PM15J26	lane1	_Illumina HiSeq Rapid Run 515fbc, 806r amplification of 16SrRNA V4_	GT	151040311	4C8	FWD:GTGCCAGCMGCCGCGGTAA; REV:GGACTACHVGGGTWTCTAAT	Illumina	AB	12616	2	ROBE	Amina_Skin	UCSDMI	3/30/16	Amina_Skin_lane1_S1_L001	_0.1,g_	UCSDMI	AB_Plate4	Sequencing by synthesis	UCSDMI	16S rRNA	V4	108379Z	208484Z	108364Z	RNBD9959	AB_Plate4_4C8_C8	C8	not applicable	years	4C8	UBERON:skin	UBERON:sebum	UBERON:skin of arm	9/30/15 0:00	True	193	urban biome	human-associated habitat	sebum	human-skin
10370.4C9	CATTTCGCACTT	GTGTGCCAGCMGCCGCGGTAA	USCDMI	Amina skin study	EMP_processed	samples of skin from a timeseries intervention with skin products	HOWE_KF1	PM15J26	lane1	_Illumina HiSeq Rapid Run 515fbc, 806r amplification of 16SrRNA V4_	GT	151040311	4C9	FWD:GTGCCAGCMGCCGCGGTAA; REV:GGACTACHVGGGTWTCTAAT	Illumina	AB	12616	2	ROBE	Amina_Skin	UCSDMI	3/30/16	Amina_Skin_lane1_S1_L001	_0.1,g_	UCSDMI	AB_Plate4	Sequencing by synthesis	UCSDMI	16S rRNA	V4	108379Z	208484Z	108364Z	RNBD9959	AB_Plate4_4C9_C9	C9	not applicable	years	4C9	UBERON:skin	UBERON:sebum	UBERON:skin of arm	9/30/15 0:00	True	193	urban biome	human-associated habitat	sebum	human-skin
10370.4D1	TCGTTATTCAGT	GTGTGCCAGCMGCCGCGGTAA	USCDMI	Amina skin study	EMP_processed	samples of skin from a timeseries intervention with skin products	HOWE_KF1	PM15J26	lane1	_Illumina HiSeq Rapid Run 515fbc, 806r amplification of 16SrRNA V4_	GT	151040311	4D1	FWD:GTGCCAGCMGCCGCGGTAA; REV:GGACTACHVGGGTWTCTAAT	Illumina	AB	12616	2	ROBE	Amina_Skin	UCSDMI	3/30/16	Amina_Skin_lane1_S1_L001	_0.1,g_	UCSDMI	AB_Plate4	Sequencing by synthesis	UCSDMI	16S rRNA	V4	108379Z	208484Z	108364Z	RNBD9959	AB_Plate4_4D1_D1	D1	not applicable	years	4D1	UBERON:skin	UBERON:sebum	UBERON:skin of foot	9/30/15 0:00	True	193	urban biome	human-associated habitat	sebum	human-skin
10370.4D10	TAAGGCATCGCT	GTGTGCCAGCMGCCGCGGTAA	USCDMI	Amina skin study	EMP_processed	samples of skin from a timeseries intervention with skin products	HOWE_KF1	PM15J26	lane1	_Illumina HiSeq Rapid Run 515fbc, 806r amplification of 16SrRNA V4_	GT	151040311	4D10	FWD:GTGCCAGCMGCCGCGGTAA; REV:GGACTACHVGGGTWTCTAAT	Illumina	AB	12616	2	ROBE	Amina_Skin	UCSDMI	3/30/16	Amina_Skin_lane1_S1_L001	_0.1,g_	UCSDMI	AB_Plate4	Sequencing by synthesis	UCSDMI	16S rRNA	V4	108379Z	208484Z	108364Z	RNBD9959	AB_Plate4_4D10_D10	D10	not applicable	years	4D10	UBERON:skin	UBERON:sebum	UBERON:arm pit	9/30/15 0:00	True	193	urban biome	human-associated habitat	sebum	human-skin
10370.4D11	AGCGCGGCGAAT	GTGTGCCAGCMGCCGCGGTAA	USCDMI	Amina skin study	EMP_processed	samples of skin from a timeseries intervention with skin products	HOWE_KF1	PM15J26	lane1	_Illumina HiSeq Rapid Run 515fbc, 806r amplification of 16SrRNA V4_	GT	151040311	4D11	FWD:GTGCCAGCMGCCGCGGTAA; REV:GGACTACHVGGGTWTCTAAT	Illumina	AB	12616	2	ROBE	Amina_Skin	UCSDMI	3/30/16	Amina_Skin_lane1_S1_L001	_0.1,g_	UCSDMI	AB_Plate4	Sequencing by synthesis	UCSDMI	16S rRNA	V4	108379Z	208484Z	108364Z	RNBD9959	AB_Plate4_4D11_D11	D11	not applicable	years	4D11	UBERON:skin	UBERON:sebum	UBERON:skin of arm	9/30/15 0:00	True	193	urban biome	human-associated habitat	sebum	human-skin
10370.4D12	TAGCAGTTGCGT	GTGTGCCAGCMGCCGCGGTAA	USCDMI	Amina skin study	EMP_processed	samples of skin from a timeseries intervention with skin products	HOWE_KF1	PM15J26	lane1	_Illumina HiSeq Rapid Run 515fbc, 806r amplification of 16SrRNA V4_	GT	151040311	4D12	FWD:GTGCCAGCMGCCGCGGTAA; REV:GGACTACHVGGGTWTCTAAT	Illumina	AB	12616	2	ROBE	Amina_Skin	UCSDMI	3/30/16	Amina_Skin_lane1_S1_L001	_0.1,g_	UCSDMI	AB_Plate4	Sequencing by synthesis	UCSDMI	16S rRNA	V4	108379Z	208484Z	108364Z	RNBD9959	AB_Plate4_4D12_D12	D12	not applicable	years	4D12	UBERON:skin	UBERON:sebum	UBERON:skin of arm	9/30/15 0:00	True	193	urban biome	human-associated habitat	sebum	human-skin
10370.4D2.Empty	GGATACTCGCAT	GTGTGCCAGCMGCCGCGGTAA	USCDMI	Amina skin study	EMP_processed	samples of skin from a timeseries intervention with skin products	HOWE_KF1	PM15J26	lane1	_Illumina HiSeq Rapid Run 515fbc, 806r amplification of 16SrRNA V4_	GT	151040311	4D2.Empty	FWD:GTGCCAGCMGCCGCGGTAA; REV:GGACTACHVGGGTWTCTAAT	Illumina	AB	12616	2	ROBE	Amina_Skin	UCSDMI	3/30/16	Amina_Skin_lane1_S1_L001	_0.1,g_	UCSDMI	AB_Plate4	Sequencing by synthesis	UCSDMI	16S rRNA	V4	108379Z	208484Z	108364Z	RNBD9959	AB_Plate4_4D2.Empty_D2	D2	not applicable	years	4D2	not applicable	not applicable	not applicable	9/30/15 0:00	True	193	urban biome	research facility	sterile water	misc environment
10370.4D3	AATGTTCAACTT	GTGTGCCAGCMGCCGCGGTAA	USCDMI	Amina skin study	EMP_processed	samples of skin from a timeseries intervention with skin products	HOWE_KF1	PM15J26	lane1	_Illumina HiSeq Rapid Run 515fbc, 806r amplification of 16SrRNA V4_	GT	151040311	4D3	FWD:GTGCCAGCMGCCGCGGTAA; REV:GGACTACHVGGGTWTCTAAT	Illumina	AB	12616	2	ROBE	Amina_Skin	UCSDMI	3/30/16	Amina_Skin_lane1_S1_L001	_0.1,g_	UCSDMI	AB_Plate4	Sequencing by synthesis	UCSDMI	16S rRNA	V4	108379Z	208484Z	108364Z	RNBD9959	AB_Plate4_4D3_D3	D3	not applicable	years	4D3	UBERON:skin	UBERON:sebum	UBERON:skin of face	9/30/15 0:00	True	193	urban biome	human-associated habitat	sebum	human-skin
10370.4D4	AGCAGTGCGGTG	GTGTGCCAGCMGCCGCGGTAA	USCDMI	Amina skin study	EMP_processed	samples of skin from a timeseries intervention with skin products	HOWE_KF1	PM15J26	lane1	_Illumina HiSeq Rapid Run 515fbc, 806r amplification of 16SrRNA V4_	GT	151040311	4D4	FWD:GTGCCAGCMGCCGCGGTAA; REV:GGACTACHVGGGTWTCTAAT	Illumina	AB	12616	2	ROBE	Amina_Skin	UCSDMI	3/30/16	Amina_Skin_lane1_S1_L001	_0.1,g_	UCSDMI	AB_Plate4	Sequencing by synthesis	UCSDMI	16S rRNA	V4	108379Z	208484Z	108364Z	RNBD9959	AB_Plate4_4D4_D4	D4	not applicable	years	4D4	UBERON:skin	UBERON:sebum	UBERON:skin of face	9/30/15 0:00	True	193	urban biome	human-associated habitat	sebum	human-skin
10370.4D5	GCATATGCACTG	GTGTGCCAGCMGCCGCGGTAA	USCDMI	Amina skin study	EMP_processed	samples of skin from a timeseries intervention with skin products	HOWE_KF1	PM15J26	lane1	_Illumina HiSeq Rapid Run 515fbc, 806r amplification of 16SrRNA V4_	GT	151040311	4D5	FWD:GTGCCAGCMGCCGCGGTAA; REV:GGACTACHVGGGTWTCTAAT	Illumina	AB	12616	2	ROBE	Amina_Skin	UCSDMI	3/30/16	Amina_Skin_lane1_S1_L001	_0.1,g_	UCSDMI	AB_Plate4	Sequencing by synthesis	UCSDMI	16S rRNA	V4	108379Z	208484Z	108364Z	RNBD9959	AB_Plate4_4D5_D5	D5	not applicable	years	4D5	UBERON:skin	UBERON:sebum	UBERON:skin of face	9/30/15 0:00	True	193	urban biome	human-associated habitat	sebum	human-skin
10370.4D6	CCGGCGACAGAA	GTGTGCCAGCMGCCGCGGTAA	USCDMI	Amina skin study	EMP_processed	samples of skin from a timeseries intervention with skin products	HOWE_KF1	PM15J26	lane1	_Illumina HiSeq Rapid Run 515fbc, 806r amplification of 16SrRNA V4_	GT	151040311	4D6	FWD:GTGCCAGCMGCCGCGGTAA; REV:GGACTACHVGGGTWTCTAAT	Illumina	AB	12616	2	ROBE	Amina_Skin	UCSDMI	3/30/16	Amina_Skin_lane1_S1_L001	_0.1,g_	UCSDMI	AB_Plate4	Sequencing by synthesis	UCSDMI	16S rRNA	V4	108379Z	208484Z	108364Z	RNBD9959	AB_Plate4_4D6_D6	D6	not applicable	years	4D6	UBERON:skin	UBERON:sebum	UBERON:skin of face	9/30/15 0:00	True	193	urban biome	human-associated habitat	sebum	human-skin
10370.4D7	CCTCACTAGCGA	GTGTGCCAGCMGCCGCGGTAA	USCDMI	Amina skin study	EMP_processed	samples of skin from a timeseries intervention with skin products	HOWE_KF1	PM15J26	lane1	_Illumina HiSeq Rapid Run 515fbc, 806r amplification of 16SrRNA V4_	GT	151040311	4D7	FWD:GTGCCAGCMGCCGCGGTAA; REV:GGACTACHVGGGTWTCTAAT	Illumina	AB	12616	2	ROBE	Amina_Skin	UCSDMI	3/30/16	Amina_Skin_lane1_S1_L001	_0.1,g_	UCSDMI	AB_Plate4	Sequencing by synthesis	UCSDMI	16S rRNA	V4	108379Z	208484Z	108364Z	RNBD9959	AB_Plate4_4D7_D7	D7	not applicable	years	4D7	UBERON:skin	UBERON:sebum	UBERON:arm pit	9/30/15 0:00	True	193	urban biome	human-associated habitat	sebum	human-skin
10370.4D8	CTAATCAGAGTG	GTGTGCCAGCMGCCGCGGTAA	USCDMI	Amina skin study	EMP_processed	samples of skin from a timeseries intervention with skin products	HOWE_KF1	PM15J26	lane1	_Illumina HiSeq Rapid Run 515fbc, 806r amplification of 16SrRNA V4_	GT	151040311	4D8	FWD:GTGCCAGCMGCCGCGGTAA; REV:GGACTACHVGGGTWTCTAAT	Illumina	AB	12616	2	ROBE	Amina_Skin	UCSDMI	3/30/16	Amina_Skin_lane1_S1_L001	_0.1,g_	UCSDMI	AB_Plate4	Sequencing by synthesis	UCSDMI	16S rRNA	V4	108379Z	208484Z	108364Z	RNBD9959	AB_Plate4_4D8_D8	D8	not applicable	years	4D8	UBERON:skin	UBERON:sebum	UBERON:arm pit	9/30/15 0:00	True	193	urban biome	human-associated habitat	sebum	human-skin
10370.4D9	CTACTCCACGAG	GTGTGCCAGCMGCCGCGGTAA	USCDMI	Amina skin study	EMP_processed	samples of skin from a timeseries intervention with skin products	HOWE_KF1	PM15J26	lane1	_Illumina HiSeq Rapid Run 515fbc, 806r amplification of 16SrRNA V4_	GT	151040311	4D9	FWD:GTGCCAGCMGCCGCGGTAA; REV:GGACTACHVGGGTWTCTAAT	Illumina	AB	12616	2	ROBE	Amina_Skin	UCSDMI	3/30/16	Amina_Skin_lane1_S1_L001	_0.1,g_	UCSDMI	AB_Plate4	Sequencing by synthesis	UCSDMI	16S rRNA	V4	108379Z	208484Z	108364Z	RNBD9959	AB_Plate4_4D9_D9	D9	not applicable	years	4D9	UBERON:skin	UBERON:sebum	UBERON:arm pit	9/30/15 0:00	True	193	urban biome	human-associated habitat	sebum	human-skin
10370.4E1	ACTCTGTAATTA	GTGTGCCAGCMGCCGCGGTAA	USCDMI	Amina skin study	EMP_processed	samples of skin from a timeseries intervention with skin products	HOWE_KF1	PM15J26	lane1	_Illumina HiSeq Rapid Run 515fbc, 806r amplification of 16SrRNA V4_	GT	151040311	4.00E+01	FWD:GTGCCAGCMGCCGCGGTAA; REV:GGACTACHVGGGTWTCTAAT	Illumina	AB	12616	2	ROBE	Amina_Skin	UCSDMI	3/30/16	Amina_Skin_lane1_S1_L001	_0.1,g_	UCSDMI	AB_Plate4	Sequencing by synthesis	UCSDMI	16S rRNA	V4	108379Z	208484Z	108364Z	RNBD9959	AB_Plate4_4E1_E1	E1	not applicable	years	4.00E+01	UBERON:skin	UBERON:sebum	UBERON:skin of arm	9/30/15 0:00	True	193	urban biome	human-associated habitat	sebum	human-skin
10370.4E10	CACACAAAGTCA	GTGTGCCAGCMGCCGCGGTAA	USCDMI	Amina skin study	EMP_processed	samples of skin from a timeseries intervention with skin products	HOWE_KF1	PM15J26	lane1	_Illumina HiSeq Rapid Run 515fbc, 806r amplification of 16SrRNA V4_	GT	151040311	4.00E+10	FWD:GTGCCAGCMGCCGCGGTAA; REV:GGACTACHVGGGTWTCTAAT	Illumina	AB	12616	2	ROBE	Amina_Skin	UCSDMI	3/30/16	Amina_Skin_lane1_S1_L001	_0.1,g_	UCSDMI	AB_Plate4	Sequencing by synthesis	UCSDMI	16S rRNA	V4	108379Z	208484Z	108364Z	RNBD9959	AB_Plate4_4E10_E10	E10	not applicable	years	4.00E+10	UBERON:skin	UBERON:sebum	UBERON:skin of face	9/30/15 0:00	True	193	urban biome	human-associated habitat	sebum	human-skin
10370.4E11	GTCAGGTGCGGC	GTGTGCCAGCMGCCGCGGTAA	USCDMI	Amina skin study	EMP_processed	samples of skin from a timeseries intervention with skin products	HOWE_KF1	PM15J26	lane1	_Illumina HiSeq Rapid Run 515fbc, 806r amplification of 16SrRNA V4_	GT	151040311	4.00E+11	FWD:GTGCCAGCMGCCGCGGTAA; REV:GGACTACHVGGGTWTCTAAT	Illumina	AB	12616	2	ROBE	Amina_Skin	UCSDMI	3/30/16	Amina_Skin_lane1_S1_L001	_0.1,g_	UCSDMI	AB_Plate4	Sequencing by synthesis	UCSDMI	16S rRNA	V4	108379Z	208484Z	108364Z	RNBD9959	AB_Plate4_4E11_E11	E11	not applicable	years	4.00E+11	UBERON:skin	UBERON:sebum	UBERON:skin of face	9/30/15 0:00	True	193	urban biome	human-associated habitat	sebum	human-skin
10370.4E12	TTGAACAAGCCA	GTGTGCCAGCMGCCGCGGTAA	USCDMI	Amina skin study	EMP_processed	samples of skin from a timeseries intervention with skin products	HOWE_KF1	PM15J26	lane1	_Illumina HiSeq Rapid Run 515fbc, 806r amplification of 16SrRNA V4_	GT	151040311	4.00E+12	FWD:GTGCCAGCMGCCGCGGTAA; REV:GGACTACHVGGGTWTCTAAT	Illumina	AB	12616	2	ROBE	Amina_Skin	UCSDMI	3/30/16	Amina_Skin_lane1_S1_L001	_0.1,g_	UCSDMI	AB_Plate4	Sequencing by synthesis	UCSDMI	16S rRNA	V4	108379Z	208484Z	108364Z	RNBD9959	AB_Plate4_4E12_E12	E12	not applicable	years	4.00E+12	UBERON:skin	UBERON:sebum	UBERON:arm pit	9/30/15 0:00	True	193	urban biome	human-associated habitat	sebum	human-skin
10370.4E2	TCATGGCCTCCG	GTGTGCCAGCMGCCGCGGTAA	USCDMI	Amina skin study	EMP_processed	samples of skin from a timeseries intervention with skin products	HOWE_KF1	PM15J26	lane1	_Illumina HiSeq Rapid Run 515fbc, 806r amplification of 16SrRNA V4_	GT	151040311	4.00E+02	FWD:GTGCCAGCMGCCGCGGTAA; REV:GGACTACHVGGGTWTCTAAT	Illumina	AB	12616	2	ROBE	Amina_Skin	UCSDMI	3/30/16	Amina_Skin_lane1_S1_L001	_0.1,g_	UCSDMI	AB_Plate4	Sequencing by synthesis	UCSDMI	16S rRNA	V4	108379Z	208484Z	108364Z	RNBD9959	AB_Plate4_4E2_E2	E2	not applicable	years	4.00E+02	UBERON:skin	UBERON:sebum	UBERON:skin of arm	9/30/15 0:00	True	193	urban biome	human-associated habitat	sebum	human-skin
10370.4E3	CAATCATAGGTG	GTGTGCCAGCMGCCGCGGTAA	USCDMI	Amina skin study	EMP_processed	samples of skin from a timeseries intervention with skin products	HOWE_KF1	PM15J26	lane1	_Illumina HiSeq Rapid Run 515fbc, 806r amplification of 16SrRNA V4_	GT	151040311	4.00E+03	FWD:GTGCCAGCMGCCGCGGTAA; REV:GGACTACHVGGGTWTCTAAT	Illumina	AB	12616	2	ROBE	Amina_Skin	UCSDMI	3/30/16	Amina_Skin_lane1_S1_L001	_0.1,g_	UCSDMI	AB_Plate4	Sequencing by synthesis	UCSDMI	16S rRNA	V4	108379Z	208484Z	108364Z	RNBD9959	AB_Plate4_4E3_E3	E3	not applicable	years	4.00E+03	UBERON:skin	UBERON:sebum	UBERON:skin of foot	9/30/15 0:00	True	193	urban biome	human-associated habitat	sebum	human-skin
10370.4E4	GTTGGACGAAGG	GTGTGCCAGCMGCCGCGGTAA	USCDMI	Amina skin study	EMP_processed	samples of skin from a timeseries intervention with skin products	HOWE_KF1	PM15J26	lane1	_Illumina HiSeq Rapid Run 515fbc, 806r amplification of 16SrRNA V4_	GT	151040311	4.00E+04	FWD:GTGCCAGCMGCCGCGGTAA; REV:GGACTACHVGGGTWTCTAAT	Illumina	AB	12616	2	ROBE	Amina_Skin	UCSDMI	3/30/16	Amina_Skin_lane1_S1_L001	_0.1,g_	UCSDMI	AB_Plate4	Sequencing by synthesis	UCSDMI	16S rRNA	V4	108379Z	208484Z	108364Z	RNBD9959	AB_Plate4_4E4_E4	E4	not applicable	years	4.00E+04	UBERON:skin	UBERON:sebum	UBERON:skin of foot	9/30/15 0:00	True	193	urban biome	human-associated habitat	sebum	human-skin
10370.4E5	GTCACTCCGAAC	GTGTGCCAGCMGCCGCGGTAA	USCDMI	Amina skin study	EMP_processed	samples of skin from a timeseries intervention with skin products	HOWE_KF1	PM15J26	lane1	_Illumina HiSeq Rapid Run 515fbc, 806r amplification of 16SrRNA V4_	GT	151040311	4.00E+05	FWD:GTGCCAGCMGCCGCGGTAA; REV:GGACTACHVGGGTWTCTAAT	Illumina	AB	12616	2	ROBE	Amina_Skin	UCSDMI	3/30/16	Amina_Skin_lane1_S1_L001	_0.1,g_	UCSDMI	AB_Plate4	Sequencing by synthesis	UCSDMI	16S rRNA	V4	108379Z	208484Z	108364Z	RNBD9959	AB_Plate4_4E5_E5	E5	not applicable	years	4.00E+05	UBERON:skin	UBERON:sebum	UBERON:skin of foot	9/30/15 0:00	True	193	urban biome	human-associated habitat	sebum	human-skin
10370.4E6	CGTTCTGGTGGT	GTGTGCCAGCMGCCGCGGTAA	USCDMI	Amina skin study	EMP_processed	samples of skin from a timeseries intervention with skin products	HOWE_KF1	PM15J26	lane1	_Illumina HiSeq Rapid Run 515fbc, 806r amplification of 16SrRNA V4_	GT	151040311	4.00E+06	FWD:GTGCCAGCMGCCGCGGTAA; REV:GGACTACHVGGGTWTCTAAT	Illumina	AB	12616	2	ROBE	Amina_Skin	UCSDMI	3/30/16	Amina_Skin_lane1_S1_L001	_0.1,g_	UCSDMI	AB_Plate4	Sequencing by synthesis	UCSDMI	16S rRNA	V4	108379Z	208484Z	108364Z	RNBD9959	AB_Plate4_4E6_E6	E6	not applicable	years	4.00E+06	UBERON:skin	UBERON:sebum	UBERON:skin of foot	9/30/15 0:00	True	193	urban biome	human-associated habitat	sebum	human-skin
10370.4E7.Empty	TAGTTCGGTGAC	GTGTGCCAGCMGCCGCGGTAA	USCDMI	Amina skin study	EMP_processed	samples of skin from a timeseries intervention with skin products	HOWE_KF1	PM15J26	lane1	_Illumina HiSeq Rapid Run 515fbc, 806r amplification of 16SrRNA V4_	GT	151040311	4E7.Empty	FWD:GTGCCAGCMGCCGCGGTAA; REV:GGACTACHVGGGTWTCTAAT	Illumina	AB	12616	2	ROBE	Amina_Skin	UCSDMI	3/30/16	Amina_Skin_lane1_S1_L001	_0.1,g_	UCSDMI	AB_Plate4	Sequencing by synthesis	UCSDMI	16S rRNA	V4	108379Z	208484Z	108364Z	RNBD9959	AB_Plate4_4E7.Empty_E7	E7	not applicable	years	4.00E+07	not applicable	not applicable	not applicable	9/30/15 0:00	True	193	urban biome	research facility	sterile water	misc environment
10370.4E8	TTAATGGATCGG	GTGTGCCAGCMGCCGCGGTAA	USCDMI	Amina skin study	EMP_processed	samples of skin from a timeseries intervention with skin products	HOWE_KF1	PM15J26	lane1	_Illumina HiSeq Rapid Run 515fbc, 806r amplification of 16SrRNA V4_	GT	151040311	4.00E+08	FWD:GTGCCAGCMGCCGCGGTAA; REV:GGACTACHVGGGTWTCTAAT	Illumina	AB	12616	2	ROBE	Amina_Skin	UCSDMI	3/30/16	Amina_Skin_lane1_S1_L001	_0.1,g_	UCSDMI	AB_Plate4	Sequencing by synthesis	UCSDMI	16S rRNA	V4	108379Z	208484Z	108364Z	RNBD9959	AB_Plate4_4E8_E8	E8	not applicable	years	4.00E+08	UBERON:skin	UBERON:sebum	UBERON:skin of face	9/30/15 0:00	True	193	urban biome	human-associated habitat	sebum	human-skin
10370.4E9	TCAAGTCCGCAC	GTGTGCCAGCMGCCGCGGTAA	USCDMI	Amina skin study	EMP_processed	samples of skin from a timeseries intervention with skin products	HOWE_KF1	PM15J26	lane1	_Illumina HiSeq Rapid Run 515fbc, 806r amplification of 16SrRNA V4_	GT	151040311	4.00E+09	FWD:GTGCCAGCMGCCGCGGTAA; REV:GGACTACHVGGGTWTCTAAT	Illumina	AB	12616	2	ROBE	Amina_Skin	UCSDMI	3/30/16	Amina_Skin_lane1_S1_L001	_0.1,g_	UCSDMI	AB_Plate4	Sequencing by synthesis	UCSDMI	16S rRNA	V4	108379Z	208484Z	108364Z	RNBD9959	AB_Plate4_4E9_E9	E9	not applicable	years	4.00E+09	UBERON:skin	UBERON:sebum	UBERON:skin of face	9/30/15 0:00	True	193	urban biome	human-associated habitat	sebum	human-skin
10370.4F1	ATATGTTCTCAA	GTGTGCCAGCMGCCGCGGTAA	USCDMI	Amina skin study	EMP_processed	samples of skin from a timeseries intervention with skin products	HOWE_KF1	PM15J26	lane1	_Illumina HiSeq Rapid Run 515fbc, 806r amplification of 16SrRNA V4_	GT	151040311	4F1	FWD:GTGCCAGCMGCCGCGGTAA; REV:GGACTACHVGGGTWTCTAAT	Illumina	AB	12616	2	ROBE	Amina_Skin	UCSDMI	3/30/16	Amina_Skin_lane1_S1_L001	_0.1,g_	UCSDMI	AB_Plate4	Sequencing by synthesis	UCSDMI	16S rRNA	V4	108379Z	208484Z	108364Z	RNBD9959	AB_Plate4_4F1_F1	F1	not applicable	years	4F1	UBERON:skin	UBERON:sebum	UBERON:arm pit	9/30/15 0:00	True	193	urban biome	human-associated habitat	sebum	human-skin
10370.4F10	CGAGGCGAGTCA	GTGTGCCAGCMGCCGCGGTAA	USCDMI	Amina skin study	EMP_processed	samples of skin from a timeseries intervention with skin products	HOWE_KF1	PM15J26	lane1	_Illumina HiSeq Rapid Run 515fbc, 806r amplification of 16SrRNA V4_	GT	151040311	4F10	FWD:GTGCCAGCMGCCGCGGTAA; REV:GGACTACHVGGGTWTCTAAT	Illumina	AB	12616	2	ROBE	Amina_Skin	UCSDMI	3/30/16	Amina_Skin_lane1_S1_L001	_0.1,g_	UCSDMI	AB_Plate4	Sequencing by synthesis	UCSDMI	16S rRNA	V4	108379Z	208484Z	108364Z	RNBD9959	AB_Plate4_4F10_F10	F10	not applicable	years	4F10	UBERON:skin	UBERON:sebum	UBERON:skin of foot	9/30/15 0:00	True	193	urban biome	human-associated habitat	sebum	human-skin
10370.4F11	TTCCAATACTCA	GTGTGCCAGCMGCCGCGGTAA	USCDMI	Amina skin study	EMP_processed	samples of skin from a timeseries intervention with skin products	HOWE_KF1	PM15J26	lane1	_Illumina HiSeq Rapid Run 515fbc, 806r amplification of 16SrRNA V4_	GT	151040311	4F11	FWD:GTGCCAGCMGCCGCGGTAA; REV:GGACTACHVGGGTWTCTAAT	Illumina	AB	12616	2	ROBE	Amina_Skin	UCSDMI	3/30/16	Amina_Skin_lane1_S1_L001	_0.1,g_	UCSDMI	AB_Plate4	Sequencing by synthesis	UCSDMI	16S rRNA	V4	108379Z	208484Z	108364Z	RNBD9959	AB_Plate4_4F11_F11	F11	not applicable	years	4F11	UBERON:skin	UBERON:sebum	UBERON:skin of foot	9/30/15 0:00	True	193	urban biome	human-associated habitat	sebum	human-skin
10370.4F12.Empty	AACTCAATAGCG	GTGTGCCAGCMGCCGCGGTAA	USCDMI	Amina skin study	EMP_processed	samples of skin from a timeseries intervention with skin products	HOWE_KF1	PM15J26	lane1	_Illumina HiSeq Rapid Run 515fbc, 806r amplification of 16SrRNA V4_	GT	151040311	4F12.Empty	FWD:GTGCCAGCMGCCGCGGTAA; REV:GGACTACHVGGGTWTCTAAT	Illumina	AB	12616	2	ROBE	Amina_Skin	UCSDMI	3/30/16	Amina_Skin_lane1_S1_L001	_0.1,g_	UCSDMI	AB_Plate4	Sequencing by synthesis	UCSDMI	16S rRNA	V4	108379Z	208484Z	108364Z	RNBD9959	AB_Plate4_4F12.Empty_F12	F12	not applicable	years	4F12	not applicable	not applicable	not applicable	9/30/15 0:00	True	193	urban biome	research facility	sterile water	misc environment
10370.4F2	ATGTGCTGCTCG	GTGTGCCAGCMGCCGCGGTAA	USCDMI	Amina skin study	EMP_processed	samples of skin from a timeseries intervention with skin products	HOWE_KF1	PM15J26	lane1	_Illumina HiSeq Rapid Run 515fbc, 806r amplification of 16SrRNA V4_	GT	151040311	4F2	FWD:GTGCCAGCMGCCGCGGTAA; REV:GGACTACHVGGGTWTCTAAT	Illumina	AB	12616	2	ROBE	Amina_Skin	UCSDMI	3/30/16	Amina_Skin_lane1_S1_L001	_0.1,g_	UCSDMI	AB_Plate4	Sequencing by synthesis	UCSDMI	16S rRNA	V4	108379Z	208484Z	108364Z	RNBD9959	AB_Plate4_4F2_F2	F2	not applicable	years	4F2	UBERON:skin	UBERON:sebum	UBERON:arm pit	9/30/15 0:00	True	193	urban biome	human-associated habitat	sebum	human-skin
10370.4F3	CCGATAAAGGTT	GTGTGCCAGCMGCCGCGGTAA	USCDMI	Amina skin study	EMP_processed	samples of skin from a timeseries intervention with skin products	HOWE_KF1	PM15J26	lane1	_Illumina HiSeq Rapid Run 515fbc, 806r amplification of 16SrRNA V4_	GT	151040311	4F3	FWD:GTGCCAGCMGCCGCGGTAA; REV:GGACTACHVGGGTWTCTAAT	Illumina	AB	12616	2	ROBE	Amina_Skin	UCSDMI	3/30/16	Amina_Skin_lane1_S1_L001	_0.1,g_	UCSDMI	AB_Plate4	Sequencing by synthesis	UCSDMI	16S rRNA	V4	108379Z	208484Z	108364Z	RNBD9959	AB_Plate4_4F3_F3	F3	not applicable	years	4F3	UBERON:skin	UBERON:sebum	UBERON:arm pit	9/30/15 0:00	True	193	urban biome	human-associated habitat	sebum	human-skin
10370.4F4	CAGGAACCAGGA	GTGTGCCAGCMGCCGCGGTAA	USCDMI	Amina skin study	EMP_processed	samples of skin from a timeseries intervention with skin products	HOWE_KF1	PM15J26	lane1	_Illumina HiSeq Rapid Run 515fbc, 806r amplification of 16SrRNA V4_	GT	151040311	4F4	FWD:GTGCCAGCMGCCGCGGTAA; REV:GGACTACHVGGGTWTCTAAT	Illumina	AB	12616	2	ROBE	Amina_Skin	UCSDMI	3/30/16	Amina_Skin_lane1_S1_L001	_0.1,g_	UCSDMI	AB_Plate4	Sequencing by synthesis	UCSDMI	16S rRNA	V4	108379Z	208484Z	108364Z	RNBD9959	AB_Plate4_4F4_F4	F4	not applicable	years	4F4	UBERON:skin	UBERON:sebum	UBERON:skin of arm	9/30/15 0:00	True	193	urban biome	human-associated habitat	sebum	human-skin
10370.4F5	GCATAAACGACT	GTGTGCCAGCMGCCGCGGTAA	USCDMI	Amina skin study	EMP_processed	samples of skin from a timeseries intervention with skin products	HOWE_KF1	PM15J26	lane1	_Illumina HiSeq Rapid Run 515fbc, 806r amplification of 16SrRNA V4_	GT	151040311	4F5	FWD:GTGCCAGCMGCCGCGGTAA; REV:GGACTACHVGGGTWTCTAAT	Illumina	AB	12616	2	ROBE	Amina_Skin	UCSDMI	3/30/16	Amina_Skin_lane1_S1_L001	_0.1,g_	UCSDMI	AB_Plate4	Sequencing by synthesis	UCSDMI	16S rRNA	V4	108379Z	208484Z	108364Z	RNBD9959	AB_Plate4_4F5_F5	F5	not applicable	years	4F5	UBERON:skin	UBERON:sebum	UBERON:skin of arm	9/30/15 0:00	True	193	urban biome	human-associated habitat	sebum	human-skin
10370.4F6	ATCGTAGTGGTC	GTGTGCCAGCMGCCGCGGTAA	USCDMI	Amina skin study	EMP_processed	samples of skin from a timeseries intervention with skin products	HOWE_KF1	PM15J26	lane1	_Illumina HiSeq Rapid Run 515fbc, 806r amplification of 16SrRNA V4_	GT	151040311	4F6	FWD:GTGCCAGCMGCCGCGGTAA; REV:GGACTACHVGGGTWTCTAAT	Illumina	AB	12616	2	ROBE	Amina_Skin	UCSDMI	3/30/16	Amina_Skin_lane1_S1_L001	_0.1,g_	UCSDMI	AB_Plate4	Sequencing by synthesis	UCSDMI	16S rRNA	V4	108379Z	208484Z	108364Z	RNBD9959	AB_Plate4_4F6_F6	F6	not applicable	years	4F6	UBERON:skin	UBERON:sebum	UBERON:skin of arm	9/30/15 0:00	True	193	urban biome	human-associated habitat	sebum	human-skin
10370.4F7	ACTAAAGCAAAC	GTGTGCCAGCMGCCGCGGTAA	USCDMI	Amina skin study	EMP_processed	samples of skin from a timeseries intervention with skin products	HOWE_KF1	PM15J26	lane1	_Illumina HiSeq Rapid Run 515fbc, 806r amplification of 16SrRNA V4_	GT	151040311	4F7	FWD:GTGCCAGCMGCCGCGGTAA; REV:GGACTACHVGGGTWTCTAAT	Illumina	AB	12616	2	ROBE	Amina_Skin	UCSDMI	3/30/16	Amina_Skin_lane1_S1_L001	_0.1,g_	UCSDMI	AB_Plate4	Sequencing by synthesis	UCSDMI	16S rRNA	V4	108379Z	208484Z	108364Z	RNBD9959	AB_Plate4_4F7_F7	F7	not applicable	years	4F7	UBERON:skin	UBERON:sebum	UBERON:skin of arm	9/30/15 0:00	True	193	urban biome	human-associated habitat	sebum	human-skin
10370.4F8	TAGGAACTCACC	GTGTGCCAGCMGCCGCGGTAA	USCDMI	Amina skin study	EMP_processed	samples of skin from a timeseries intervention with skin products	HOWE_KF1	PM15J26	lane1	_Illumina HiSeq Rapid Run 515fbc, 806r amplification of 16SrRNA V4_	GT	151040311	4F8	FWD:GTGCCAGCMGCCGCGGTAA; REV:GGACTACHVGGGTWTCTAAT	Illumina	AB	12616	2	ROBE	Amina_Skin	UCSDMI	3/30/16	Amina_Skin_lane1_S1_L001	_0.1,g_	UCSDMI	AB_Plate4	Sequencing by synthesis	UCSDMI	16S rRNA	V4	108379Z	208484Z	108364Z	RNBD9959	AB_Plate4_4F8_F8	F8	not applicable	years	4F8	UBERON:skin	UBERON:sebum	UBERON:skin of foot	9/30/15 0:00	True	193	urban biome	human-associated habitat	sebum	human-skin
10370.4F9	GTCCGTCCTGGT	GTGTGCCAGCMGCCGCGGTAA	USCDMI	Amina skin study	EMP_processed	samples of skin from a timeseries intervention with skin products	HOWE_KF1	PM15J26	lane1	_Illumina HiSeq Rapid Run 515fbc, 806r amplification of 16SrRNA V4_	GT	151040311	4F9	FWD:GTGCCAGCMGCCGCGGTAA; REV:GGACTACHVGGGTWTCTAAT	Illumina	AB	12616	2	ROBE	Amina_Skin	UCSDMI	3/30/16	Amina_Skin_lane1_S1_L001	_0.1,g_	UCSDMI	AB_Plate4	Sequencing by synthesis	UCSDMI	16S rRNA	V4	108379Z	208484Z	108364Z	RNBD9959	AB_Plate4_4F9_F9	F9	not applicable	years	4F9	UBERON:skin	UBERON:sebum	UBERON:skin of foot	9/30/15 0:00	True	193	urban biome	human-associated habitat	sebum	human-skin
10370.4G1	TCAGACCAACTG	GTGTGCCAGCMGCCGCGGTAA	USCDMI	Amina skin study	EMP_processed	samples of skin from a timeseries intervention with skin products	HOWE_KF1	PM15J26	lane1	_Illumina HiSeq Rapid Run 515fbc, 806r amplification of 16SrRNA V4_	GT	151040311	4G1	FWD:GTGCCAGCMGCCGCGGTAA; REV:GGACTACHVGGGTWTCTAAT	Illumina	AB	12616	2	ROBE	Amina_Skin	UCSDMI	3/30/16	Amina_Skin_lane1_S1_L001	_0.1,g_	UCSDMI	AB_Plate4	Sequencing by synthesis	UCSDMI	16S rRNA	V4	108379Z	208484Z	108364Z	RNBD9959	AB_Plate4_4G1_G1	G1	not applicable	years	4G1	UBERON:skin	UBERON:sebum	UBERON:skin of face	9/30/15 0:00	True	193	urban biome	human-associated habitat	sebum	human-skin
10370.4G10	TAGTCTAAGGGT	GTGTGCCAGCMGCCGCGGTAA	USCDMI	Amina skin study	EMP_processed	samples of skin from a timeseries intervention with skin products	HOWE_KF1	PM15J26	lane1	_Illumina HiSeq Rapid Run 515fbc, 806r amplification of 16SrRNA V4_	GT	151040311	4G10	FWD:GTGCCAGCMGCCGCGGTAA; REV:GGACTACHVGGGTWTCTAAT	Illumina	AB	12616	2	ROBE	Amina_Skin	UCSDMI	3/30/16	Amina_Skin_lane1_S1_L001	_0.1,g_	UCSDMI	AB_Plate4	Sequencing by synthesis	UCSDMI	16S rRNA	V4	108379Z	208484Z	108364Z	RNBD9959	AB_Plate4_4G10_G10	G10	not applicable	years	4G10	UBERON:skin	UBERON:sebum	UBERON:skin of arm	9/30/15 0:00	True	193	urban biome	human-associated habitat	sebum	human-skin
10370.4G11	GTTTGAAACACG	GTGTGCCAGCMGCCGCGGTAA	USCDMI	Amina skin study	EMP_processed	samples of skin from a timeseries intervention with skin products	HOWE_KF1	PM15J26	lane1	_Illumina HiSeq Rapid Run 515fbc, 806r amplification of 16SrRNA V4_	GT	151040311	4G11	FWD:GTGCCAGCMGCCGCGGTAA; REV:GGACTACHVGGGTWTCTAAT	Illumina	AB	12616	2	ROBE	Amina_Skin	UCSDMI	3/30/16	Amina_Skin_lane1_S1_L001	_0.1,g_	UCSDMI	AB_Plate4	Sequencing by synthesis	UCSDMI	16S rRNA	V4	108379Z	208484Z	108364Z	RNBD9959	AB_Plate4_4G11_G11	G11	not applicable	years	4G11	UBERON:skin	UBERON:sebum	UBERON:skin of arm	9/30/15 0:00	True	193	urban biome	human-associated habitat	sebum	human-skin
10370.4G12	ACCTCAGTCAAG	GTGTGCCAGCMGCCGCGGTAA	USCDMI	Amina skin study	EMP_processed	samples of skin from a timeseries intervention with skin products	HOWE_KF1	PM15J26	lane1	_Illumina HiSeq Rapid Run 515fbc, 806r amplification of 16SrRNA V4_	GT	151040311	4G12	FWD:GTGCCAGCMGCCGCGGTAA; REV:GGACTACHVGGGTWTCTAAT	Illumina	AB	12616	2	ROBE	Amina_Skin	UCSDMI	3/30/16	Amina_Skin_lane1_S1_L001	_0.1,g_	UCSDMI	AB_Plate4	Sequencing by synthesis	UCSDMI	16S rRNA	V4	108379Z	208484Z	108364Z	RNBD9959	AB_Plate4_4G12_G12	G12	not applicable	years	4G12	UBERON:skin	UBERON:sebum	UBERON:skin of arm	9/30/15 0:00	True	193	urban biome	human-associated habitat	sebum	human-skin
10370.4G2	CCACGAGCAGGC	GTGTGCCAGCMGCCGCGGTAA	USCDMI	Amina skin study	EMP_processed	samples of skin from a timeseries intervention with skin products	HOWE_KF1	PM15J26	lane1	_Illumina HiSeq Rapid Run 515fbc, 806r amplification of 16SrRNA V4_	GT	151040311	4G2	FWD:GTGCCAGCMGCCGCGGTAA; REV:GGACTACHVGGGTWTCTAAT	Illumina	AB	12616	2	ROBE	Amina_Skin	UCSDMI	3/30/16	Amina_Skin_lane1_S1_L001	_0.1,g_	UCSDMI	AB_Plate4	Sequencing by synthesis	UCSDMI	16S rRNA	V4	108379Z	208484Z	108364Z	RNBD9959	AB_Plate4_4G2_G2	G2	not applicable	years	4G2	UBERON:skin	UBERON:sebum	UBERON:skin of face	9/30/15 0:00	True	193	urban biome	human-associated habitat	sebum	human-skin
10370.4G3	GCGTGCCCGGCC	GTGTGCCAGCMGCCGCGGTAA	USCDMI	Amina skin study	EMP_processed	samples of skin from a timeseries intervention with skin products	HOWE_KF1	PM15J26	lane1	_Illumina HiSeq Rapid Run 515fbc, 806r amplification of 16SrRNA V4_	GT	151040311	4G3	FWD:GTGCCAGCMGCCGCGGTAA; REV:GGACTACHVGGGTWTCTAAT	Illumina	AB	12616	2	ROBE	Amina_Skin	UCSDMI	3/30/16	Amina_Skin_lane1_S1_L001	_0.1,g_	UCSDMI	AB_Plate4	Sequencing by synthesis	UCSDMI	16S rRNA	V4	108379Z	208484Z	108364Z	RNBD9959	AB_Plate4_4G3_G3	G3	not applicable	years	4G3	UBERON:skin	UBERON:sebum	UBERON:skin of face	9/30/15 0:00	True	193	urban biome	human-associated habitat	sebum	human-skin
10370.4G4	CAAAGGAGCCCG	GTGTGCCAGCMGCCGCGGTAA	USCDMI	Amina skin study	EMP_processed	samples of skin from a timeseries intervention with skin products	HOWE_KF1	PM15J26	lane1	_Illumina HiSeq Rapid Run 515fbc, 806r amplification of 16SrRNA V4_	GT	151040311	4G4	FWD:GTGCCAGCMGCCGCGGTAA; REV:GGACTACHVGGGTWTCTAAT	Illumina	AB	12616	2	ROBE	Amina_Skin	UCSDMI	3/30/16	Amina_Skin_lane1_S1_L001	_0.1,g_	UCSDMI	AB_Plate4	Sequencing by synthesis	UCSDMI	16S rRNA	V4	108379Z	208484Z	108364Z	RNBD9959	AB_Plate4_4G4_G4	G4	not applicable	years	4G4	UBERON:skin	UBERON:sebum	UBERON:skin of face	9/30/15 0:00	True	193	urban biome	human-associated habitat	sebum	human-skin
10370.4G5	TGCGGCGTCAGG	GTGTGCCAGCMGCCGCGGTAA	USCDMI	Amina skin study	EMP_processed	samples of skin from a timeseries intervention with skin products	HOWE_KF1	PM15J26	lane1	_Illumina HiSeq Rapid Run 515fbc, 806r amplification of 16SrRNA V4_	GT	151040311	4G5	FWD:GTGCCAGCMGCCGCGGTAA; REV:GGACTACHVGGGTWTCTAAT	Illumina	AB	12616	2	ROBE	Amina_Skin	UCSDMI	3/30/16	Amina_Skin_lane1_S1_L001	_0.1,g_	UCSDMI	AB_Plate4	Sequencing by synthesis	UCSDMI	16S rRNA	V4	108379Z	208484Z	108364Z	RNBD9959	AB_Plate4_4G5_G5	G5	not applicable	years	4G5	UBERON:skin	UBERON:sebum	UBERON:arm pit	9/30/15 0:00	True	193	urban biome	human-associated habitat	sebum	human-skin
10370.4G6	CGCTGTGGATTA	GTGTGCCAGCMGCCGCGGTAA	USCDMI	Amina skin study	EMP_processed	samples of skin from a timeseries intervention with skin products	HOWE_KF1	PM15J26	lane1	_Illumina HiSeq Rapid Run 515fbc, 806r amplification of 16SrRNA V4_	GT	151040311	4G6	FWD:GTGCCAGCMGCCGCGGTAA; REV:GGACTACHVGGGTWTCTAAT	Illumina	AB	12616	2	ROBE	Amina_Skin	UCSDMI	3/30/16	Amina_Skin_lane1_S1_L001	_0.1,g_	UCSDMI	AB_Plate4	Sequencing by synthesis	UCSDMI	16S rRNA	V4	108379Z	208484Z	108364Z	RNBD9959	AB_Plate4_4G6_G6	G6	not applicable	years	4G6	UBERON:skin	UBERON:sebum	UBERON:arm pit	9/30/15 0:00	True	193	urban biome	human-associated habitat	sebum	human-skin
10370.4G7	CTTGCTCATAAT	GTGTGCCAGCMGCCGCGGTAA	USCDMI	Amina skin study	EMP_processed	samples of skin from a timeseries intervention with skin products	HOWE_KF1	PM15J26	lane1	_Illumina HiSeq Rapid Run 515fbc, 806r amplification of 16SrRNA V4_	GT	151040311	4G7	FWD:GTGCCAGCMGCCGCGGTAA; REV:GGACTACHVGGGTWTCTAAT	Illumina	AB	12616	2	ROBE	Amina_Skin	UCSDMI	3/30/16	Amina_Skin_lane1_S1_L001	_0.1,g_	UCSDMI	AB_Plate4	Sequencing by synthesis	UCSDMI	16S rRNA	V4	108379Z	208484Z	108364Z	RNBD9959	AB_Plate4_4G7_G7	G7	not applicable	years	4G7	UBERON:skin	UBERON:sebum	UBERON:arm pit	9/30/15 0:00	True	193	urban biome	human-associated habitat	sebum	human-skin
10370.4G8	ACGACAACGGGC	GTGTGCCAGCMGCCGCGGTAA	USCDMI	Amina skin study	EMP_processed	samples of skin from a timeseries intervention with skin products	HOWE_KF1	PM15J26	lane1	_Illumina HiSeq Rapid Run 515fbc, 806r amplification of 16SrRNA V4_	GT	151040311	4G8	FWD:GTGCCAGCMGCCGCGGTAA; REV:GGACTACHVGGGTWTCTAAT	Illumina	AB	12616	2	ROBE	Amina_Skin	UCSDMI	3/30/16	Amina_Skin_lane1_S1_L001	_0.1,g_	UCSDMI	AB_Plate4	Sequencing by synthesis	UCSDMI	16S rRNA	V4	108379Z	208484Z	108364Z	RNBD9959	AB_Plate4_4G8_G8	G8	not applicable	years	4G8	UBERON:skin	UBERON:sebum	UBERON:arm pit	9/30/15 0:00	True	193	urban biome	human-associated habitat	sebum	human-skin
10370.4G9	CTAGCGTGCGTT	GTGTGCCAGCMGCCGCGGTAA	USCDMI	Amina skin study	EMP_processed	samples of skin from a timeseries intervention with skin products	HOWE_KF1	PM15J26	lane1	_Illumina HiSeq Rapid Run 515fbc, 806r amplification of 16SrRNA V4_	GT	151040311	4G9	FWD:GTGCCAGCMGCCGCGGTAA; REV:GGACTACHVGGGTWTCTAAT	Illumina	AB	12616	2	ROBE	Amina_Skin	UCSDMI	3/30/16	Amina_Skin_lane1_S1_L001	_0.1,g_	UCSDMI	AB_Plate4	Sequencing by synthesis	UCSDMI	16S rRNA	V4	108379Z	208484Z	108364Z	RNBD9959	AB_Plate4_4G9_G9	G9	not applicable	years	4G9	UBERON:skin	UBERON:sebum	UBERON:skin of arm	9/30/15 0:00	True	193	urban biome	human-associated habitat	sebum	human-skin
10370.4H1	TCATTAGCGTGG	GTGTGCCAGCMGCCGCGGTAA	USCDMI	Amina skin study	EMP_processed	samples of skin from a timeseries intervention with skin products	HOWE_KF1	PM15J26	lane1	_Illumina HiSeq Rapid Run 515fbc, 806r amplification of 16SrRNA V4_	GT	151040311	4H1	FWD:GTGCCAGCMGCCGCGGTAA; REV:GGACTACHVGGGTWTCTAAT	Illumina	AB	12616	2	ROBE	Amina_Skin	UCSDMI	3/30/16	Amina_Skin_lane1_S1_L001	_0.1,g_	UCSDMI	AB_Plate4	Sequencing by synthesis	UCSDMI	16S rRNA	V4	108379Z	208484Z	108364Z	RNBD9959	AB_Plate4_4H1_H1	H1	not applicable	years	4H1	UBERON:skin	UBERON:sebum	UBERON:skin of foot	9/30/15 0:00	True	193	urban biome	human-associated habitat	sebum	human-skin
10370.4H10.Empty	ATGACTAAGATG	GTGTGCCAGCMGCCGCGGTAA	USCDMI	Amina skin study	EMP_processed	samples of skin from a timeseries intervention with skin products	HOWE_KF1	PM15J26	lane1	_Illumina HiSeq Rapid Run 515fbc, 806r amplification of 16SrRNA V4_	GT	151040311	4H10.Empty	FWD:GTGCCAGCMGCCGCGGTAA; REV:GGACTACHVGGGTWTCTAAT	Illumina	AB	12616	2	ROBE	Amina_Skin	UCSDMI	3/30/16	Amina_Skin_lane1_S1_L001	_0.1,g_	UCSDMI	AB_Plate4	Sequencing by synthesis	UCSDMI	16S rRNA	V4	108379Z	208484Z	108364Z	RNBD9959	AB_Plate4_4H10.Empty_H10	H10	not applicable	years	4H10	not applicable	not applicable	not applicable	9/30/15 0:00	True	193	urban biome	research facility	sterile water	misc environment
10370.4H11.Empty	TACAGCGCATAC	GTGTGCCAGCMGCCGCGGTAA	USCDMI	Amina skin study	EMP_processed	samples of skin from a timeseries intervention with skin products	HOWE_KF1	PM15J26	lane1	_Illumina HiSeq Rapid Run 515fbc, 806r amplification of 16SrRNA V4_	GT	151040311	4H11.Empty	FWD:GTGCCAGCMGCCGCGGTAA; REV:GGACTACHVGGGTWTCTAAT	Illumina	AB	12616	2	ROBE	Amina_Skin	UCSDMI	3/30/16	Amina_Skin_lane1_S1_L001	_0.1,g_	UCSDMI	AB_Plate4	Sequencing by synthesis	UCSDMI	16S rRNA	V4	108379Z	208484Z	108364Z	RNBD9959	AB_Plate4_4H11.Empty_H11	H11	not applicable	years	4H11	not applicable	not applicable	not applicable	9/30/15 0:00	True	193	urban biome	research facility	sterile water	misc environment
10370.4H12.Empty	TGACAGAATCCA	GTGTGCCAGCMGCCGCGGTAA	USCDMI	Amina skin study	EMP_processed	samples of skin from a timeseries intervention with skin products	HOWE_KF1	PM15J26	lane1	_Illumina HiSeq Rapid Run 515fbc, 806r amplification of 16SrRNA V4_	GT	151040311	4H12.Empty	FWD:GTGCCAGCMGCCGCGGTAA; REV:GGACTACHVGGGTWTCTAAT	Illumina	AB	12616	2	ROBE	Amina_Skin	UCSDMI	3/30/16	Amina_Skin_lane1_S1_L001	_0.1,g_	UCSDMI	AB_Plate4	Sequencing by synthesis	UCSDMI	16S rRNA	V4	108379Z	208484Z	108364Z	RNBD9959	AB_Plate4_4H12.Empty_H12	H12	not applicable	years	4H12	not applicable	not applicable	not applicable	9/30/15 0:00	True	193	urban biome	research facility	sterile water	misc environment
10370.4H2	CGCCGTACTTGC	GTGTGCCAGCMGCCGCGGTAA	USCDMI	Amina skin study	EMP_processed	samples of skin from a timeseries intervention with skin products	HOWE_KF1	PM15J26	lane1	_Illumina HiSeq Rapid Run 515fbc, 806r amplification of 16SrRNA V4_	GT	151040311	4H2	FWD:GTGCCAGCMGCCGCGGTAA; REV:GGACTACHVGGGTWTCTAAT	Illumina	AB	12616	2	ROBE	Amina_Skin	UCSDMI	3/30/16	Amina_Skin_lane1_S1_L001	_0.1,g_	UCSDMI	AB_Plate4	Sequencing by synthesis	UCSDMI	16S rRNA	V4	108379Z	208484Z	108364Z	RNBD9959	AB_Plate4_4H2_H2	H2	not applicable	years	4H2	UBERON:skin	UBERON:sebum	UBERON:skin of foot	9/30/15 0:00	True	193	urban biome	human-associated habitat	sebum	human-skin
10370.4H3	TAAACCTGGACA	GTGTGCCAGCMGCCGCGGTAA	USCDMI	Amina skin study	EMP_processed	samples of skin from a timeseries intervention with skin products	HOWE_KF1	PM15J26	lane1	_Illumina HiSeq Rapid Run 515fbc, 806r amplification of 16SrRNA V4_	GT	151040311	4H3	FWD:GTGCCAGCMGCCGCGGTAA; REV:GGACTACHVGGGTWTCTAAT	Illumina	AB	12616	2	ROBE	Amina_Skin	UCSDMI	3/30/16	Amina_Skin_lane1_S1_L001	_0.1,g_	UCSDMI	AB_Plate4	Sequencing by synthesis	UCSDMI	16S rRNA	V4	108379Z	208484Z	108364Z	RNBD9959	AB_Plate4_4H3_H3	H3	not applicable	years	4H3	UBERON:skin	UBERON:sebum	UBERON:skin of foot	9/30/15 0:00	True	193	urban biome	human-associated habitat	sebum	human-skin
10370.4H4	CCAACCCAGATC	GTGTGCCAGCMGCCGCGGTAA	USCDMI	Amina skin study	EMP_processed	samples of skin from a timeseries intervention with skin products	HOWE_KF1	PM15J26	lane1	_Illumina HiSeq Rapid Run 515fbc, 806r amplification of 16SrRNA V4_	GT	151040311	4H4	FWD:GTGCCAGCMGCCGCGGTAA; REV:GGACTACHVGGGTWTCTAAT	Illumina	AB	12616	2	ROBE	Amina_Skin	UCSDMI	3/30/16	Amina_Skin_lane1_S1_L001	_0.1,g_	UCSDMI	AB_Plate4	Sequencing by synthesis	UCSDMI	16S rRNA	V4	108379Z	208484Z	108364Z	RNBD9959	AB_Plate4_4H4_H4	H4	not applicable	years	4H4	UBERON:skin	UBERON:sebum	UBERON:skin of foot	9/30/15 0:00	True	193	urban biome	human-associated habitat	sebum	human-skin
10370.4H5.Empty	TTAAGTTAAGTT	GTGTGCCAGCMGCCGCGGTAA	USCDMI	Amina skin study	EMP_processed	samples of skin from a timeseries intervention with skin products	HOWE_KF1	PM15J26	lane1	_Illumina HiSeq Rapid Run 515fbc, 806r amplification of 16SrRNA V4_	GT	151040311	4H5.Empty	FWD:GTGCCAGCMGCCGCGGTAA; REV:GGACTACHVGGGTWTCTAAT	Illumina	AB	12616	2	ROBE	Amina_Skin	UCSDMI	3/30/16	Amina_Skin_lane1_S1_L001	_0.1,g_	UCSDMI	AB_Plate4	Sequencing by synthesis	UCSDMI	16S rRNA	V4	108379Z	208484Z	108364Z	RNBD9959	AB_Plate4_4H5.Empty_H5	H5	not applicable	years	4H5	not applicable	not applicable	not applicable	9/30/15 0:00	True	193	urban biome	research facility	sterile water	misc environment
10370.4H6.Empty	AGCCGCGGGTCC	GTGTGCCAGCMGCCGCGGTAA	USCDMI	Amina skin study	EMP_processed	samples of skin from a timeseries intervention with skin products	HOWE_KF1	PM15J26	lane1	_Illumina HiSeq Rapid Run 515fbc, 806r amplification of 16SrRNA V4_	GT	151040311	4H6.Empty	FWD:GTGCCAGCMGCCGCGGTAA; REV:GGACTACHVGGGTWTCTAAT	Illumina	AB	12616	2	ROBE	Amina_Skin	UCSDMI	3/30/16	Amina_Skin_lane1_S1_L001	_0.1,g_	UCSDMI	AB_Plate4	Sequencing by synthesis	UCSDMI	16S rRNA	V4	108379Z	208484Z	108364Z	RNBD9959	AB_Plate4_4H6.Empty_H6	H6	not applicable	years	4H6	not applicable	not applicable	not applicable	9/30/15 0:00	True	193	urban biome	research facility	sterile water	misc environment
10370.4H7.Empty	GGTAGTTCATAG	GTGTGCCAGCMGCCGCGGTAA	USCDMI	Amina skin study	EMP_processed	samples of skin from a timeseries intervention with skin products	HOWE_KF1	PM15J26	lane1	_Illumina HiSeq Rapid Run 515fbc, 806r amplification of 16SrRNA V4_	GT	151040311	4H7.Empty	FWD:GTGCCAGCMGCCGCGGTAA; REV:GGACTACHVGGGTWTCTAAT	Illumina	AB	12616	2	ROBE	Amina_Skin	UCSDMI	3/30/16	Amina_Skin_lane1_S1_L001	_0.1,g_	UCSDMI	AB_Plate4	Sequencing by synthesis	UCSDMI	16S rRNA	V4	108379Z	208484Z	108364Z	RNBD9959	AB_Plate4_4H7.Empty_H7	H7	not applicable	years	4H7	not applicable	not applicable	not applicable	9/30/15 0:00	True	193	urban biome	research facility	sterile water	misc environment
10370.4H8.Empty	CGATGAATATCG	GTGTGCCAGCMGCCGCGGTAA	USCDMI	Amina skin study	EMP_processed	samples of skin from a timeseries intervention with skin products	HOWE_KF1	PM15J26	lane1	_Illumina HiSeq Rapid Run 515fbc, 806r amplification of 16SrRNA V4_	GT	151040311	4H8.Empty	FWD:GTGCCAGCMGCCGCGGTAA; REV:GGACTACHVGGGTWTCTAAT	Illumina	AB	12616	2	ROBE	Amina_Skin	UCSDMI	3/30/16	Amina_Skin_lane1_S1_L001	_0.1,g_	UCSDMI	AB_Plate4	Sequencing by synthesis	UCSDMI	16S rRNA	V4	108379Z	208484Z	108364Z	RNBD9959	AB_Plate4_4H8.Empty_H8	H8	not applicable	years	4H8	not applicable	not applicable	not applicable	9/30/15 0:00	True	193	urban biome	research facility	sterile water	misc environment
10370.4H9.Empty	GTTCTAAGGTGA	GTGTGCCAGCMGCCGCGGTAA	USCDMI	Amina skin study	EMP_processed	samples of skin from a timeseries intervention with skin products	HOWE_KF1	PM15J26	lane1	_Illumina HiSeq Rapid Run 515fbc, 806r amplification of 16SrRNA V4_	GT	151040311	4H9.Empty	FWD:GTGCCAGCMGCCGCGGTAA; REV:GGACTACHVGGGTWTCTAAT	Illumina	AB	12616	2	ROBE	Amina_Skin	UCSDMI	3/30/16	Amina_Skin_lane1_S1_L001	_0.1,g_	UCSDMI	AB_Plate4	Sequencing by synthesis	UCSDMI	16S rRNA	V4	108379Z	208484Z	108364Z	RNBD9959	AB_Plate4_4H9.Empty_H9	H9	not applicable	years	4H9	not applicable	not applicable	not applicable	9/30/15 0:00	True	193	urban biome	research facility	sterile water	misc environment
10370.5A10	GCGTGGTCATTA	GTGTGCCAGCMGCCGCGGTAA	USCDMI	Amina skin study	EMP_processed	samples of skin from a timeseries intervention with skin products	HOWE_KF2	PM15J26	lane1	_Illumina HiSeq Rapid Run 515fbc, 806r amplification of 16SrRNA V4_	GT	151040311	5A10	FWD:GTGCCAGCMGCCGCGGTAA; REV:GGACTACHVGGGTWTCTAAT	Illumina	AB	12616	5	ROBE	Amina_Skin	UCSDMI	3/30/16	Amina_Skin_lane1_S1_L001	_0.1,g_	UCSDMI	AB_Plate5	Sequencing by synthesis	UCSDMI	16S rRNA	V4	108379Z	208484Z	108364Z	RNBD9959	AB_Plate5_5A10_A10	A10	not applicable	years	5A10	UBERON:skin	UBERON:sebum	UBERON:arm pit	9/30/15 0:00	True	193	urban biome	human-associated habitat	sebum	human-skin
10370.5A11	GATTCTTTAGAT	GTGTGCCAGCMGCCGCGGTAA	USCDMI	Amina skin study	EMP_processed	samples of skin from a timeseries intervention with skin products	HOWE_KF2	PM15J26	lane1	_Illumina HiSeq Rapid Run 515fbc, 806r amplification of 16SrRNA V4_	GT	151040311	5A11	FWD:GTGCCAGCMGCCGCGGTAA; REV:GGACTACHVGGGTWTCTAAT	Illumina	AB	12616	5	ROBE	Amina_Skin	UCSDMI	3/30/16	Amina_Skin_lane1_S1_L001	_0.1,g_	UCSDMI	AB_Plate5	Sequencing by synthesis	UCSDMI	16S rRNA	V4	108379Z	208484Z	108364Z	RNBD9959	AB_Plate5_5A11_A11	A11	not applicable	years	5A11	UBERON:skin	UBERON:sebum	UBERON:arm pit	9/30/15 0:00	True	193	urban biome	human-associated habitat	sebum	human-skin
10370.5A12	CGGATCTAGTGT	GTGTGCCAGCMGCCGCGGTAA	USCDMI	Amina skin study	EMP_processed	samples of skin from a timeseries intervention with skin products	HOWE_KF2	PM15J26	lane1	_Illumina HiSeq Rapid Run 515fbc, 806r amplification of 16SrRNA V4_	GT	151040311	5A12	FWD:GTGCCAGCMGCCGCGGTAA; REV:GGACTACHVGGGTWTCTAAT	Illumina	AB	12616	5	ROBE	Amina_Skin	UCSDMI	3/30/16	Amina_Skin_lane1_S1_L001	_0.1,g_	UCSDMI	AB_Plate5	Sequencing by synthesis	UCSDMI	16S rRNA	V4	108379Z	208484Z	108364Z	RNBD9959	AB_Plate5_5A12_A12	A12	not applicable	years	5A12	UBERON:skin	UBERON:sebum	UBERON:arm pit	9/30/15 0:00	True	193	urban biome	human-associated habitat	sebum	human-skin
10370.5A2.Empty	GCTAGTTATGGA	GTGTGCCAGCMGCCGCGGTAA	USCDMI	Amina skin study	EMP_processed	samples of skin from a timeseries intervention with skin products	HOWE_KF2	PM15J26	lane1	_Illumina HiSeq Rapid Run 515fbc, 806r amplification of 16SrRNA V4_	GT	151040311	5A2.Empty	FWD:GTGCCAGCMGCCGCGGTAA; REV:GGACTACHVGGGTWTCTAAT	Illumina	AB	12616	5	ROBE	Amina_Skin	UCSDMI	3/30/16	Amina_Skin_lane1_S1_L001	_0.1,g_	UCSDMI	AB_Plate5	Sequencing by synthesis	UCSDMI	16S rRNA	V4	108379Z	208484Z	108364Z	RNBD9959	AB_Plate5_5A2.Empty_A2	A2	not applicable	years	5A2	not applicable	not applicable	not applicable	9/30/15 0:00	True	193	urban biome	research facility	sterile water	misc environment
10370.5A3.Swabblank	TCATCCGTCGGC	GTGTGCCAGCMGCCGCGGTAA	USCDMI	Amina skin study	EMP_processed	samples of skin from a timeseries intervention with skin products	HOWE_KF2	PM15J26	lane1	_Illumina HiSeq Rapid Run 515fbc, 806r amplification of 16SrRNA V4_	GT	151040311	5A3.Swab blank	FWD:GTGCCAGCMGCCGCGGTAA; REV:GGACTACHVGGGTWTCTAAT	Illumina	AB	12616	5	ROBE	Amina_Skin	UCSDMI	3/30/16	Amina_Skin_lane1_S1_L001	_0.1,g_	UCSDMI	AB_Plate5	Sequencing by synthesis	UCSDMI	16S rRNA	V4	108379Z	208484Z	108364Z	RNBD9959	AB_Plate5_5A3.Swab blank_A3	A3	not applicable	years	5A3	not applicable	not applicable	not applicable	9/30/15 0:00	True	193	urban biome	research facility	sterile water	misc environment
10370.5A4.Swabblank	ATTTGGCTCTTA	GTGTGCCAGCMGCCGCGGTAA	USCDMI	Amina skin study	EMP_processed	samples of skin from a timeseries intervention with skin products	HOWE_KF2	PM15J26	lane1	_Illumina HiSeq Rapid Run 515fbc, 806r amplification of 16SrRNA V4_	GT	151040311	5A4.Empty	FWD:GTGCCAGCMGCCGCGGTAA; REV:GGACTACHVGGGTWTCTAAT	Illumina	AB	12616	5	ROBE	Amina_Skin	UCSDMI	3/30/16	Amina_Skin_lane1_S1_L001	_0.1,g_	UCSDMI	AB_Plate5	Sequencing by synthesis	UCSDMI	16S rRNA	V4	108379Z	208484Z	108364Z	RNBD9959	AB_Plate5_5A4.Empty_A4	A4	not applicable	years	5A4	not applicable	not applicable	not applicable	9/30/15 0:00	True	193	urban biome	research facility	sterile water	misc environment
10370.5A5	GATCCGGCAGGA	GTGTGCCAGCMGCCGCGGTAA	USCDMI	Amina skin study	EMP_processed	samples of skin from a timeseries intervention with skin products	HOWE_KF2	PM15J26	lane1	_Illumina HiSeq Rapid Run 515fbc, 806r amplification of 16SrRNA V4_	GT	151040311	5A5	FWD:GTGCCAGCMGCCGCGGTAA; REV:GGACTACHVGGGTWTCTAAT	Illumina	AB	12616	5	ROBE	Amina_Skin	UCSDMI	3/30/16	Amina_Skin_lane1_S1_L001	_0.1,g_	UCSDMI	AB_Plate5	Sequencing by synthesis	UCSDMI	16S rRNA	V4	108379Z	208484Z	108364Z	RNBD9959	AB_Plate5_5A5_A5	A5	not applicable	years	5A5	UBERON:skin	UBERON:sebum	UBERON:skin of face	9/30/15 0:00	True	193	urban biome	human-associated habitat	sebum	human-skin
10370.5A6	GTTAAGCTGACC	GTGTGCCAGCMGCCGCGGTAA	USCDMI	Amina skin study	EMP_processed	samples of skin from a timeseries intervention with skin products	HOWE_KF2	PM15J26	lane1	_Illumina HiSeq Rapid Run 515fbc, 806r amplification of 16SrRNA V4_	GT	151040311	5A6	FWD:GTGCCAGCMGCCGCGGTAA; REV:GGACTACHVGGGTWTCTAAT	Illumina	AB	12616	5	ROBE	Amina_Skin	UCSDMI	3/30/16	Amina_Skin_lane1_S1_L001	_0.1,g_	UCSDMI	AB_Plate5	Sequencing by synthesis	UCSDMI	16S rRNA	V4	108379Z	208484Z	108364Z	RNBD9959	AB_Plate5_5A6_A6	A6	not applicable	years	5A6	UBERON:skin	UBERON:sebum	UBERON:skin of face	9/30/15 0:00	True	193	urban biome	human-associated habitat	sebum	human-skin
10370.5A7	CCTATTGCGGCC	GTGTGCCAGCMGCCGCGGTAA	USCDMI	Amina skin study	EMP_processed	samples of skin from a timeseries intervention with skin products	HOWE_KF2	PM15J26	lane1	_Illumina HiSeq Rapid Run 515fbc, 806r amplification of 16SrRNA V4_	GT	151040311	5A7	FWD:GTGCCAGCMGCCGCGGTAA; REV:GGACTACHVGGGTWTCTAAT	Illumina	AB	12616	5	ROBE	Amina_Skin	UCSDMI	3/30/16	Amina_Skin_lane1_S1_L001	_0.1,g_	UCSDMI	AB_Plate5	Sequencing by synthesis	UCSDMI	16S rRNA	V4	108379Z	208484Z	108364Z	RNBD9959	AB_Plate5_5A7_A7	A7	not applicable	years	5A7	UBERON:skin	UBERON:sebum	UBERON:skin of face	9/30/15 0:00	True	193	urban biome	human-associated habitat	sebum	human-skin
10370.5A8	CAATAGAATAAG	GTGTGCCAGCMGCCGCGGTAA	USCDMI	Amina skin study	EMP_processed	samples of skin from a timeseries intervention with skin products	HOWE_KF2	PM15J26	lane1	_Illumina HiSeq Rapid Run 515fbc, 806r amplification of 16SrRNA V4_	GT	151040311	5A8	FWD:GTGCCAGCMGCCGCGGTAA; REV:GGACTACHVGGGTWTCTAAT	Illumina	AB	12616	5	ROBE	Amina_Skin	UCSDMI	3/30/16	Amina_Skin_lane1_S1_L001	_0.1,g_	UCSDMI	AB_Plate5	Sequencing by synthesis	UCSDMI	16S rRNA	V4	108379Z	208484Z	108364Z	RNBD9959	AB_Plate5_5A8_A8	A8	not applicable	years	5A8	UBERON:skin	UBERON:sebum	UBERON:skin of face	9/30/15 0:00	True	193	urban biome	human-associated habitat	sebum	human-skin
10370.5A9	ACATAGCGGTTC	GTGTGCCAGCMGCCGCGGTAA	USCDMI	Amina skin study	EMP_processed	samples of skin from a timeseries intervention with skin products	HOWE_KF2	PM15J26	lane1	_Illumina HiSeq Rapid Run 515fbc, 806r amplification of 16SrRNA V4_	GT	151040311	5A9	FWD:GTGCCAGCMGCCGCGGTAA; REV:GGACTACHVGGGTWTCTAAT	Illumina	AB	12616	5	ROBE	Amina_Skin	UCSDMI	3/30/16	Amina_Skin_lane1_S1_L001	_0.1,g_	UCSDMI	AB_Plate5	Sequencing by synthesis	UCSDMI	16S rRNA	V4	108379Z	208484Z	108364Z	RNBD9959	AB_Plate5_5A9_A9	A9	not applicable	years	5A9	UBERON:skin	UBERON:sebum	UBERON:arm pit	9/30/15 0:00	True	193	urban biome	human-associated habitat	sebum	human-skin
10370.5B1	AAGTGGCTATCC	GTGTGCCAGCMGCCGCGGTAA	USCDMI	Amina skin study	EMP_processed	samples of skin from a timeseries intervention with skin products	HOWE_KF2	PM15J26	lane1	_Illumina HiSeq Rapid Run 515fbc, 806r amplification of 16SrRNA V4_	GT	151040311	5B1	FWD:GTGCCAGCMGCCGCGGTAA; REV:GGACTACHVGGGTWTCTAAT	Illumina	AB	12616	5	ROBE	Amina_Skin	UCSDMI	3/30/16	Amina_Skin_lane1_S1_L001	_0.1,g_	UCSDMI	AB_Plate5	Sequencing by synthesis	UCSDMI	16S rRNA	V4	108379Z	208484Z	108364Z	RNBD9959	AB_Plate5_5B1_B1	B1	not applicable	years	5B1	UBERON:skin	UBERON:sebum	UBERON:skin of arm	9/30/15 0:00	True	193	urban biome	human-associated habitat	sebum	human-skin
10370.5B10	CCTGCACCTGCA	GTGTGCCAGCMGCCGCGGTAA	USCDMI	Amina skin study	EMP_processed	samples of skin from a timeseries intervention with skin products	HOWE_KF2	PM15J26	lane1	_Illumina HiSeq Rapid Run 515fbc, 806r amplification of 16SrRNA V4_	GT	151040311	5B10	FWD:GTGCCAGCMGCCGCGGTAA; REV:GGACTACHVGGGTWTCTAAT	Illumina	AB	12616	5	ROBE	Amina_Skin	UCSDMI	3/30/16	Amina_Skin_lane1_S1_L001	_0.1,g_	UCSDMI	AB_Plate5	Sequencing by synthesis	UCSDMI	16S rRNA	V4	108379Z	208484Z	108364Z	RNBD9959	AB_Plate5_5B10_B10	B10	not applicable	years	5B10	UBERON:skin	UBERON:sebum	UBERON:skin of face	9/30/15 0:00	True	193	urban biome	human-associated habitat	sebum	human-skin
10370.5B11	AGGACAAACTAT	GTGTGCCAGCMGCCGCGGTAA	USCDMI	Amina skin study	EMP_processed	samples of skin from a timeseries intervention with skin products	HOWE_KF2	PM15J26	lane1	_Illumina HiSeq Rapid Run 515fbc, 806r amplification of 16SrRNA V4_	GT	151040311	5B11	FWD:GTGCCAGCMGCCGCGGTAA; REV:GGACTACHVGGGTWTCTAAT	Illumina	AB	12616	5	ROBE	Amina_Skin	UCSDMI	3/30/16	Amina_Skin_lane1_S1_L001	_0.1,g_	UCSDMI	AB_Plate5	Sequencing by synthesis	UCSDMI	16S rRNA	V4	108379Z	208484Z	108364Z	RNBD9959	AB_Plate5_5B11_B11	B11	not applicable	years	5B11	UBERON:skin	UBERON:sebum	UBERON:skin of face	9/30/15 0:00	True	193	urban biome	human-associated habitat	sebum	human-skin
10370.5B12	ATAACGGTGTAC	GTGTGCCAGCMGCCGCGGTAA	USCDMI	Amina skin study	EMP_processed	samples of skin from a timeseries intervention with skin products	HOWE_KF2	PM15J26	lane1	_Illumina HiSeq Rapid Run 515fbc, 806r amplification of 16SrRNA V4_	GT	151040311	5B12	FWD:GTGCCAGCMGCCGCGGTAA; REV:GGACTACHVGGGTWTCTAAT	Illumina	AB	12616	5	ROBE	Amina_Skin	UCSDMI	3/30/16	Amina_Skin_lane1_S1_L001	_0.1,g_	UCSDMI	AB_Plate5	Sequencing by synthesis	UCSDMI	16S rRNA	V4	108379Z	208484Z	108364Z	RNBD9959	AB_Plate5_5B12_B12	B12	not applicable	years	5B12	UBERON:skin	UBERON:sebum	UBERON:skin of face	9/30/15 0:00	True	193	urban biome	human-associated habitat	sebum	human-skin
10370.5B2	ACTAGTTGGACC	GTGTGCCAGCMGCCGCGGTAA	USCDMI	Amina skin study	EMP_processed	samples of skin from a timeseries intervention with skin products	HOWE_KF2	PM15J26	lane1	_Illumina HiSeq Rapid Run 515fbc, 806r amplification of 16SrRNA V4_	GT	151040311	5B2	FWD:GTGCCAGCMGCCGCGGTAA; REV:GGACTACHVGGGTWTCTAAT	Illumina	AB	12616	5	ROBE	Amina_Skin	UCSDMI	3/30/16	Amina_Skin_lane1_S1_L001	_0.1,g_	UCSDMI	AB_Plate5	Sequencing by synthesis	UCSDMI	16S rRNA	V4	108379Z	208484Z	108364Z	RNBD9959	AB_Plate5_5B2_B2	B2	not applicable	years	5B2	UBERON:skin	UBERON:sebum	UBERON:skin of arm	9/30/15 0:00	True	193	urban biome	human-associated habitat	sebum	human-skin
10370.5B3	GGCTTCGGAGCG	GTGTGCCAGCMGCCGCGGTAA	USCDMI	Amina skin study	EMP_processed	samples of skin from a timeseries intervention with skin products	HOWE_KF2	PM15J26	lane1	_Illumina HiSeq Rapid Run 515fbc, 806r amplification of 16SrRNA V4_	GT	151040311	5B3	FWD:GTGCCAGCMGCCGCGGTAA; REV:GGACTACHVGGGTWTCTAAT	Illumina	AB	12616	5	ROBE	Amina_Skin	UCSDMI	3/30/16	Amina_Skin_lane1_S1_L001	_0.1,g_	UCSDMI	AB_Plate5	Sequencing by synthesis	UCSDMI	16S rRNA	V4	108379Z	208484Z	108364Z	RNBD9959	AB_Plate5_5B3_B3	B3	not applicable	years	5B3	UBERON:skin	UBERON:sebum	UBERON:skin of arm	9/30/15 0:00	True	193	urban biome	human-associated habitat	sebum	human-skin
10370.5B4	CGCGTCAAACTA	GTGTGCCAGCMGCCGCGGTAA	USCDMI	Amina skin study	EMP_processed	samples of skin from a timeseries intervention with skin products	HOWE_KF2	PM15J26	lane1	_Illumina HiSeq Rapid Run 515fbc, 806r amplification of 16SrRNA V4_	GT	151040311	5B4	FWD:GTGCCAGCMGCCGCGGTAA; REV:GGACTACHVGGGTWTCTAAT	Illumina	AB	12616	5	ROBE	Amina_Skin	UCSDMI	3/30/16	Amina_Skin_lane1_S1_L001	_0.1,g_	UCSDMI	AB_Plate5	Sequencing by synthesis	UCSDMI	16S rRNA	V4	108379Z	208484Z	108364Z	RNBD9959	AB_Plate5_5B4_B4	B4	not applicable	years	5B4	UBERON:skin	UBERON:sebum	UBERON:skin of arm	9/30/15 0:00	True	193	urban biome	human-associated habitat	sebum	human-skin
10370.5B5	CTTCCAACTCAT	GTGTGCCAGCMGCCGCGGTAA	USCDMI	Amina skin study	EMP_processed	samples of skin from a timeseries intervention with skin products	HOWE_KF2	PM15J26	lane1	_Illumina HiSeq Rapid Run 515fbc, 806r amplification of 16SrRNA V4_	GT	151040311	5B5	FWD:GTGCCAGCMGCCGCGGTAA; REV:GGACTACHVGGGTWTCTAAT	Illumina	AB	12616	5	ROBE	Amina_Skin	UCSDMI	3/30/16	Amina_Skin_lane1_S1_L001	_0.1,g_	UCSDMI	AB_Plate5	Sequencing by synthesis	UCSDMI	16S rRNA	V4	108379Z	208484Z	108364Z	RNBD9959	AB_Plate5_5B5_B5	B5	not applicable	years	5B5	UBERON:skin	UBERON:sebum	UBERON:skin of foot	9/30/15 0:00	True	193	urban biome	human-associated habitat	sebum	human-skin
10370.5B6	GCCTAGCCCAAT	GTGTGCCAGCMGCCGCGGTAA	USCDMI	Amina skin study	EMP_processed	samples of skin from a timeseries intervention with skin products	HOWE_KF2	PM15J26	lane1	_Illumina HiSeq Rapid Run 515fbc, 806r amplification of 16SrRNA V4_	GT	151040311	5B6	FWD:GTGCCAGCMGCCGCGGTAA; REV:GGACTACHVGGGTWTCTAAT	Illumina	AB	12616	5	ROBE	Amina_Skin	UCSDMI	3/30/16	Amina_Skin_lane1_S1_L001	_0.1,g_	UCSDMI	AB_Plate5	Sequencing by synthesis	UCSDMI	16S rRNA	V4	108379Z	208484Z	108364Z	RNBD9959	AB_Plate5_5B6_B6	B6	not applicable	years	5B6	UBERON:skin	UBERON:sebum	UBERON:skin of foot	9/30/15 0:00	True	193	urban biome	human-associated habitat	sebum	human-skin
10370.5B7	GTTAGGGAGCGA	GTGTGCCAGCMGCCGCGGTAA	USCDMI	Amina skin study	EMP_processed	samples of skin from a timeseries intervention with skin products	HOWE_KF2	PM15J26	lane1	_Illumina HiSeq Rapid Run 515fbc, 806r amplification of 16SrRNA V4_	GT	151040311	5B7	FWD:GTGCCAGCMGCCGCGGTAA; REV:GGACTACHVGGGTWTCTAAT	Illumina	AB	12616	5	ROBE	Amina_Skin	UCSDMI	3/30/16	Amina_Skin_lane1_S1_L001	_0.1,g_	UCSDMI	AB_Plate5	Sequencing by synthesis	UCSDMI	16S rRNA	V4	108379Z	208484Z	108364Z	RNBD9959	AB_Plate5_5B7_B7	B7	not applicable	years	5B7	UBERON:skin	UBERON:sebum	UBERON:skin of foot	9/30/15 0:00	True	193	urban biome	human-associated habitat	sebum	human-skin
10370.5B8	TATACCGCTGCG	GTGTGCCAGCMGCCGCGGTAA	USCDMI	Amina skin study	EMP_processed	samples of skin from a timeseries intervention with skin products	HOWE_KF2	PM15J26	lane1	_Illumina HiSeq Rapid Run 515fbc, 806r amplification of 16SrRNA V4_	GT	151040311	5B8	FWD:GTGCCAGCMGCCGCGGTAA; REV:GGACTACHVGGGTWTCTAAT	Illumina	AB	12616	5	ROBE	Amina_Skin	UCSDMI	3/30/16	Amina_Skin_lane1_S1_L001	_0.1,g_	UCSDMI	AB_Plate5	Sequencing by synthesis	UCSDMI	16S rRNA	V4	108379Z	208484Z	108364Z	RNBD9959	AB_Plate5_5B8_B8	B8	not applicable	years	5B8	UBERON:skin	UBERON:sebum	UBERON:skin of foot	9/30/15 0:00	True	193	urban biome	human-associated habitat	sebum	human-skin
10370.5B9.Empty	CTTACACTGCTT	GTGTGCCAGCMGCCGCGGTAA	USCDMI	Amina skin study	EMP_processed	samples of skin from a timeseries intervention with skin products	HOWE_KF2	PM15J26	lane1	_Illumina HiSeq Rapid Run 515fbc, 806r amplification of 16SrRNA V4_	GT	151040311	5B9.Empty	FWD:GTGCCAGCMGCCGCGGTAA; REV:GGACTACHVGGGTWTCTAAT	Illumina	AB	12616	5	ROBE	Amina_Skin	UCSDMI	3/30/16	Amina_Skin_lane1_S1_L001	_0.1,g_	UCSDMI	AB_Plate5	Sequencing by synthesis	UCSDMI	16S rRNA	V4	108379Z	208484Z	108364Z	RNBD9959	AB_Plate5_5B9.Empty_B9	B9	not applicable	years	5B9	not applicable	not applicable	not applicable	9/30/15 0:00	True	193	urban biome	research facility	sterile water	misc environment
10370.5C1	GTCGTTACCCGC	GTGTGCCAGCMGCCGCGGTAA	USCDMI	Amina skin study	EMP_processed	samples of skin from a timeseries intervention with skin products	HOWE_KF2	PM15J26	lane1	_Illumina HiSeq Rapid Run 515fbc, 806r amplification of 16SrRNA V4_	GT	151040311	5C1	FWD:GTGCCAGCMGCCGCGGTAA; REV:GGACTACHVGGGTWTCTAAT	Illumina	AB	12616	5	ROBE	Amina_Skin	UCSDMI	3/30/16	Amina_Skin_lane1_S1_L001	_0.1,g_	UCSDMI	AB_Plate5	Sequencing by synthesis	UCSDMI	16S rRNA	V4	108379Z	208484Z	108364Z	RNBD9959	AB_Plate5_5C1_C1	C1	not applicable	years	5C1	UBERON:skin	UBERON:sebum	UBERON:skin of face	9/30/15 0:00	True	193	urban biome	human-associated habitat	sebum	human-skin
10370.5C10	TGGTGTTTATAT	GTGTGCCAGCMGCCGCGGTAA	USCDMI	Amina skin study	EMP_processed	samples of skin from a timeseries intervention with skin products	HOWE_KF2	PM15J26	lane1	_Illumina HiSeq Rapid Run 515fbc, 806r amplification of 16SrRNA V4_	GT	151040311	5C10	FWD:GTGCCAGCMGCCGCGGTAA; REV:GGACTACHVGGGTWTCTAAT	Illumina	AB	12616	5	ROBE	Amina_Skin	UCSDMI	3/30/16	Amina_Skin_lane1_S1_L001	_0.1,g_	UCSDMI	AB_Plate5	Sequencing by synthesis	UCSDMI	16S rRNA	V4	108379Z	208484Z	108364Z	RNBD9959	AB_Plate5_5C10_C10	C10	not applicable	years	5C10	UBERON:skin	UBERON:sebum	UBERON:skin of foot	9/30/15 0:00	True	193	urban biome	human-associated habitat	sebum	human-skin
10370.5C11	TCTTCCTAAAGT	GTGTGCCAGCMGCCGCGGTAA	USCDMI	Amina skin study	EMP_processed	samples of skin from a timeseries intervention with skin products	HOWE_KF2	PM15J26	lane1	_Illumina HiSeq Rapid Run 515fbc, 806r amplification of 16SrRNA V4_	GT	151040311	5C11	FWD:GTGCCAGCMGCCGCGGTAA; REV:GGACTACHVGGGTWTCTAAT	Illumina	AB	12616	5	ROBE	Amina_Skin	UCSDMI	3/30/16	Amina_Skin_lane1_S1_L001	_0.1,g_	UCSDMI	AB_Plate5	Sequencing by synthesis	UCSDMI	16S rRNA	V4	108379Z	208484Z	108364Z	RNBD9959	AB_Plate5_5C11_C11	C11	not applicable	years	5C11	UBERON:skin	UBERON:sebum	UBERON:skin of foot	9/30/15 0:00	True	193	urban biome	human-associated habitat	sebum	human-skin
10370.5C12	GCCCTTCCCGTG	GTGTGCCAGCMGCCGCGGTAA	USCDMI	Amina skin study	EMP_processed	samples of skin from a timeseries intervention with skin products	HOWE_KF2	PM15J26	lane1	_Illumina HiSeq Rapid Run 515fbc, 806r amplification of 16SrRNA V4_	GT	151040311	5C12	FWD:GTGCCAGCMGCCGCGGTAA; REV:GGACTACHVGGGTWTCTAAT	Illumina	AB	12616	5	ROBE	Amina_Skin	UCSDMI	3/30/16	Amina_Skin_lane1_S1_L001	_0.1,g_	UCSDMI	AB_Plate5	Sequencing by synthesis	UCSDMI	16S rRNA	V4	108379Z	208484Z	108364Z	RNBD9959	AB_Plate5_5C12_C12	C12	not applicable	years	5C12	UBERON:skin	UBERON:sebum	UBERON:skin of foot	9/30/15 0:00	True	193	urban biome	human-associated habitat	sebum	human-skin
10370.5C2	CGCAAGCCCGCG	GTGTGCCAGCMGCCGCGGTAA	USCDMI	Amina skin study	EMP_processed	samples of skin from a timeseries intervention with skin products	HOWE_KF2	PM15J26	lane1	_Illumina HiSeq Rapid Run 515fbc, 806r amplification of 16SrRNA V4_	GT	151040311	5C2	FWD:GTGCCAGCMGCCGCGGTAA; REV:GGACTACHVGGGTWTCTAAT	Illumina	AB	12616	5	ROBE	Amina_Skin	UCSDMI	3/30/16	Amina_Skin_lane1_S1_L001	_0.1,g_	UCSDMI	AB_Plate5	Sequencing by synthesis	UCSDMI	16S rRNA	V4	108379Z	208484Z	108364Z	RNBD9959	AB_Plate5_5C2_C2	C2	not applicable	years	5C2	UBERON:skin	UBERON:sebum	UBERON:arm pit	9/30/15 0:00	True	193	urban biome	human-associated habitat	sebum	human-skin
10370.5C3	CGGTCAATTGAC	GTGTGCCAGCMGCCGCGGTAA	USCDMI	Amina skin study	EMP_processed	samples of skin from a timeseries intervention with skin products	HOWE_KF2	PM15J26	lane1	_Illumina HiSeq Rapid Run 515fbc, 806r amplification of 16SrRNA V4_	GT	151040311	5C3	FWD:GTGCCAGCMGCCGCGGTAA; REV:GGACTACHVGGGTWTCTAAT	Illumina	AB	12616	5	ROBE	Amina_Skin	UCSDMI	3/30/16	Amina_Skin_lane1_S1_L001	_0.1,g_	UCSDMI	AB_Plate5	Sequencing by synthesis	UCSDMI	16S rRNA	V4	108379Z	208484Z	108364Z	RNBD9959	AB_Plate5_5C3_C3	C3	not applicable	years	5C3	UBERON:skin	UBERON:sebum	UBERON:arm pit	9/30/15 0:00	True	193	urban biome	human-associated habitat	sebum	human-skin
10370.5C4	ATGTTCCTCATC	GTGTGCCAGCMGCCGCGGTAA	USCDMI	Amina skin study	EMP_processed	samples of skin from a timeseries intervention with skin products	HOWE_KF2	PM15J26	lane1	_Illumina HiSeq Rapid Run 515fbc, 806r amplification of 16SrRNA V4_	GT	151040311	5C4	FWD:GTGCCAGCMGCCGCGGTAA; REV:GGACTACHVGGGTWTCTAAT	Illumina	AB	12616	5	ROBE	Amina_Skin	UCSDMI	3/30/16	Amina_Skin_lane1_S1_L001	_0.1,g_	UCSDMI	AB_Plate5	Sequencing by synthesis	UCSDMI	16S rRNA	V4	108379Z	208484Z	108364Z	RNBD9959	AB_Plate5_5C4_C4	C4	not applicable	years	5C4	UBERON:skin	UBERON:sebum	UBERON:arm pit	9/30/15 0:00	True	193	urban biome	human-associated habitat	sebum	human-skin
10370.5C5	CGACCTCGCATA	GTGTGCCAGCMGCCGCGGTAA	USCDMI	Amina skin study	EMP_processed	samples of skin from a timeseries intervention with skin products	HOWE_KF2	PM15J26	lane1	_Illumina HiSeq Rapid Run 515fbc, 806r amplification of 16SrRNA V4_	GT	151040311	5C5	FWD:GTGCCAGCMGCCGCGGTAA; REV:GGACTACHVGGGTWTCTAAT	Illumina	AB	12616	5	ROBE	Amina_Skin	UCSDMI	3/30/16	Amina_Skin_lane1_S1_L001	_0.1,g_	UCSDMI	AB_Plate5	Sequencing by synthesis	UCSDMI	16S rRNA	V4	108379Z	208484Z	108364Z	RNBD9959	AB_Plate5_5C5_C5	C5	not applicable	years	5C5	UBERON:skin	UBERON:sebum	UBERON:arm pit	9/30/15 0:00	True	193	urban biome	human-associated habitat	sebum	human-skin
10370.5C6	CATTCGTGGCGT	GTGTGCCAGCMGCCGCGGTAA	USCDMI	Amina skin study	EMP_processed	samples of skin from a timeseries intervention with skin products	HOWE_KF2	PM15J26	lane1	_Illumina HiSeq Rapid Run 515fbc, 806r amplification of 16SrRNA V4_	GT	151040311	5C6	FWD:GTGCCAGCMGCCGCGGTAA; REV:GGACTACHVGGGTWTCTAAT	Illumina	AB	12616	5	ROBE	Amina_Skin	UCSDMI	3/30/16	Amina_Skin_lane1_S1_L001	_0.1,g_	UCSDMI	AB_Plate5	Sequencing by synthesis	UCSDMI	16S rRNA	V4	108379Z	208484Z	108364Z	RNBD9959	AB_Plate5_5C6_C6	C6	not applicable	years	5C6	UBERON:skin	UBERON:sebum	UBERON:skin of arm	9/30/15 0:00	True	193	urban biome	human-associated habitat	sebum	human-skin
10370.5C7	AGTACGCAGTCT	GTGTGCCAGCMGCCGCGGTAA	USCDMI	Amina skin study	EMP_processed	samples of skin from a timeseries intervention with skin products	HOWE_KF2	PM15J26	lane1	_Illumina HiSeq Rapid Run 515fbc, 806r amplification of 16SrRNA V4_	GT	151040311	5C7	FWD:GTGCCAGCMGCCGCGGTAA; REV:GGACTACHVGGGTWTCTAAT	Illumina	AB	12616	5	ROBE	Amina_Skin	UCSDMI	3/30/16	Amina_Skin_lane1_S1_L001	_0.1,g_	UCSDMI	AB_Plate5	Sequencing by synthesis	UCSDMI	16S rRNA	V4	108379Z	208484Z	108364Z	RNBD9959	AB_Plate5_5C7_C7	C7	not applicable	years	5C7	UBERON:skin	UBERON:sebum	UBERON:skin of arm	9/30/15 0:00	True	193	urban biome	human-associated habitat	sebum	human-skin
10370.5C8	CAGTGCACGTCT	GTGTGCCAGCMGCCGCGGTAA	USCDMI	Amina skin study	EMP_processed	samples of skin from a timeseries intervention with skin products	HOWE_KF2	PM15J26	lane1	_Illumina HiSeq Rapid Run 515fbc, 806r amplification of 16SrRNA V4_	GT	151040311	5C8	FWD:GTGCCAGCMGCCGCGGTAA; REV:GGACTACHVGGGTWTCTAAT	Illumina	AB	12616	5	ROBE	Amina_Skin	UCSDMI	3/30/16	Amina_Skin_lane1_S1_L001	_0.1,g_	UCSDMI	AB_Plate5	Sequencing by synthesis	UCSDMI	16S rRNA	V4	108379Z	208484Z	108364Z	RNBD9959	AB_Plate5_5C8_C8	C8	not applicable	years	5C8	UBERON:skin	UBERON:sebum	UBERON:skin of arm	9/30/15 0:00	True	193	urban biome	human-associated habitat	sebum	human-skin
10370.5C9	ACTCACAGGAAT	GTGTGCCAGCMGCCGCGGTAA	USCDMI	Amina skin study	EMP_processed	samples of skin from a timeseries intervention with skin products	HOWE_KF2	PM15J26	lane1	_Illumina HiSeq Rapid Run 515fbc, 806r amplification of 16SrRNA V4_	GT	151040311	5C9	FWD:GTGCCAGCMGCCGCGGTAA; REV:GGACTACHVGGGTWTCTAAT	Illumina	AB	12616	5	ROBE	Amina_Skin	UCSDMI	3/30/16	Amina_Skin_lane1_S1_L001	_0.1,g_	UCSDMI	AB_Plate5	Sequencing by synthesis	UCSDMI	16S rRNA	V4	108379Z	208484Z	108364Z	RNBD9959	AB_Plate5_5C9_C9	C9	not applicable	years	5C9	UBERON:skin	UBERON:sebum	UBERON:skin of arm	9/30/15 0:00	True	193	urban biome	human-associated habitat	sebum	human-skin
10370.5D1	AGTATATGTTTC	GTGTGCCAGCMGCCGCGGTAA	USCDMI	Amina skin study	EMP_processed	samples of skin from a timeseries intervention with skin products	HOWE_KF2	PM15J26	lane1	_Illumina HiSeq Rapid Run 515fbc, 806r amplification of 16SrRNA V4_	GT	151040311	5D1	FWD:GTGCCAGCMGCCGCGGTAA; REV:GGACTACHVGGGTWTCTAAT	Illumina	AB	12616	5	ROBE	Amina_Skin	UCSDMI	3/30/16	Amina_Skin_lane1_S1_L001	_0.1,g_	UCSDMI	AB_Plate5	Sequencing by synthesis	UCSDMI	16S rRNA	V4	108379Z	208484Z	108364Z	RNBD9959	AB_Plate5_5D1_D1	D1	not applicable	years	5D1	UBERON:skin	UBERON:sebum	UBERON:skin of foot	9/30/15 0:00	True	193	urban biome	human-associated habitat	sebum	human-skin
10370.5D10	GTGCGGTTCACT	GTGTGCCAGCMGCCGCGGTAA	USCDMI	Amina skin study	EMP_processed	samples of skin from a timeseries intervention with skin products	HOWE_KF2	PM15J26	lane1	_Illumina HiSeq Rapid Run 515fbc, 806r amplification of 16SrRNA V4_	GT	151040311	5D10	FWD:GTGCCAGCMGCCGCGGTAA; REV:GGACTACHVGGGTWTCTAAT	Illumina	AB	12616	5	ROBE	Amina_Skin	UCSDMI	3/30/16	Amina_Skin_lane1_S1_L001	_0.1,g_	UCSDMI	AB_Plate5	Sequencing by synthesis	UCSDMI	16S rRNA	V4	108379Z	208484Z	108364Z	RNBD9959	AB_Plate5_5D10_D10	D10	not applicable	years	5D10	UBERON:skin	UBERON:sebum	UBERON:arm pit	9/30/15 0:00	True	193	urban biome	human-associated habitat	sebum	human-skin
10370.5D11	CTTGTGCGACAA	GTGTGCCAGCMGCCGCGGTAA	USCDMI	Amina skin study	EMP_processed	samples of skin from a timeseries intervention with skin products	HOWE_KF2	PM15J26	lane1	_Illumina HiSeq Rapid Run 515fbc, 806r amplification of 16SrRNA V4_	GT	151040311	5D11	FWD:GTGCCAGCMGCCGCGGTAA; REV:GGACTACHVGGGTWTCTAAT	Illumina	AB	12616	5	ROBE	Amina_Skin	UCSDMI	3/30/16	Amina_Skin_lane1_S1_L001	_0.1,g_	UCSDMI	AB_Plate5	Sequencing by synthesis	UCSDMI	16S rRNA	V4	108379Z	208484Z	108364Z	RNBD9959	AB_Plate5_5D11_D11	D11	not applicable	years	5D11	UBERON:skin	UBERON:sebum	UBERON:skin of arm	9/30/15 0:00	True	193	urban biome	human-associated habitat	sebum	human-skin
10370.5D12	CACAGTTGAAGT	GTGTGCCAGCMGCCGCGGTAA	USCDMI	Amina skin study	EMP_processed	samples of skin from a timeseries intervention with skin products	HOWE_KF2	PM15J26	lane1	_Illumina HiSeq Rapid Run 515fbc, 806r amplification of 16SrRNA V4_	GT	151040311	5D12	FWD:GTGCCAGCMGCCGCGGTAA; REV:GGACTACHVGGGTWTCTAAT	Illumina	AB	12616	5	ROBE	Amina_Skin	UCSDMI	3/30/16	Amina_Skin_lane1_S1_L001	_0.1,g_	UCSDMI	AB_Plate5	Sequencing by synthesis	UCSDMI	16S rRNA	V4	108379Z	208484Z	108364Z	RNBD9959	AB_Plate5_5D12_D12	D12	not applicable	years	5D12	UBERON:skin	UBERON:sebum	UBERON:skin of arm	9/30/15 0:00	True	193	urban biome	human-associated habitat	sebum	human-skin
10370.5D2.Empty	AGAGCGGAACAA	GTGTGCCAGCMGCCGCGGTAA	USCDMI	Amina skin study	EMP_processed	samples of skin from a timeseries intervention with skin products	HOWE_KF2	PM15J26	lane1	_Illumina HiSeq Rapid Run 515fbc, 806r amplification of 16SrRNA V4_	GT	151040311	5D2.Empty	FWD:GTGCCAGCMGCCGCGGTAA; REV:GGACTACHVGGGTWTCTAAT	Illumina	AB	12616	5	ROBE	Amina_Skin	UCSDMI	3/30/16	Amina_Skin_lane1_S1_L001	_0.1,g_	UCSDMI	AB_Plate5	Sequencing by synthesis	UCSDMI	16S rRNA	V4	108379Z	208484Z	108364Z	RNBD9959	AB_Plate5_5D2.Empty_D2	D2	not applicable	years	5D2	not applicable	not applicable	not applicable	9/30/15 0:00	True	193	urban biome	research facility	sterile water	misc environment
10370.5D3	TCCGCTGCTGAC	GTGTGCCAGCMGCCGCGGTAA	USCDMI	Amina skin study	EMP_processed	samples of skin from a timeseries intervention with skin products	HOWE_KF2	PM15J26	lane1	_Illumina HiSeq Rapid Run 515fbc, 806r amplification of 16SrRNA V4_	GT	151040311	5D3	FWD:GTGCCAGCMGCCGCGGTAA; REV:GGACTACHVGGGTWTCTAAT	Illumina	AB	12616	5	ROBE	Amina_Skin	UCSDMI	3/30/16	Amina_Skin_lane1_S1_L001	_0.1,g_	UCSDMI	AB_Plate5	Sequencing by synthesis	UCSDMI	16S rRNA	V4	108379Z	208484Z	108364Z	RNBD9959	AB_Plate5_5D3_D3	D3	not applicable	years	5D3	UBERON:skin	UBERON:sebum	UBERON:skin of face	9/30/15 0:00	True	193	urban biome	human-associated habitat	sebum	human-skin
10370.5D4	TCCGTGGTATAG	GTGTGCCAGCMGCCGCGGTAA	USCDMI	Amina skin study	EMP_processed	samples of skin from a timeseries intervention with skin products	HOWE_KF2	PM15J26	lane1	_Illumina HiSeq Rapid Run 515fbc, 806r amplification of 16SrRNA V4_	GT	151040311	5D4	FWD:GTGCCAGCMGCCGCGGTAA; REV:GGACTACHVGGGTWTCTAAT	Illumina	AB	12616	5	ROBE	Amina_Skin	UCSDMI	3/30/16	Amina_Skin_lane1_S1_L001	_0.1,g_	UCSDMI	AB_Plate5	Sequencing by synthesis	UCSDMI	16S rRNA	V4	108379Z	208484Z	108364Z	RNBD9959	AB_Plate5_5D4_D4	D4	not applicable	years	5D4	UBERON:skin	UBERON:sebum	UBERON:skin of face	9/30/15 0:00	True	193	urban biome	human-associated habitat	sebum	human-skin
10370.5D5	GTCAGAGTATTG	GTGTGCCAGCMGCCGCGGTAA	USCDMI	Amina skin study	EMP_processed	samples of skin from a timeseries intervention with skin products	HOWE_KF2	PM15J26	lane1	_Illumina HiSeq Rapid Run 515fbc, 806r amplification of 16SrRNA V4_	GT	151040311	5D5	FWD:GTGCCAGCMGCCGCGGTAA; REV:GGACTACHVGGGTWTCTAAT	Illumina	AB	12616	5	ROBE	Amina_Skin	UCSDMI	3/30/16	Amina_Skin_lane1_S1_L001	_0.1,g_	UCSDMI	AB_Plate5	Sequencing by synthesis	UCSDMI	16S rRNA	V4	108379Z	208484Z	108364Z	RNBD9959	AB_Plate5_5D5_D5	D5	not applicable	years	5D5	UBERON:skin	UBERON:sebum	UBERON:skin of face	9/30/15 0:00	True	193	urban biome	human-associated habitat	sebum	human-skin
10370.5D6	GCGGTCGGTCAG	GTGTGCCAGCMGCCGCGGTAA	USCDMI	Amina skin study	EMP_processed	samples of skin from a timeseries intervention with skin products	HOWE_KF2	PM15J26	lane1	_Illumina HiSeq Rapid Run 515fbc, 806r amplification of 16SrRNA V4_	GT	151040311	5D6	FWD:GTGCCAGCMGCCGCGGTAA; REV:GGACTACHVGGGTWTCTAAT	Illumina	AB	12616	5	ROBE	Amina_Skin	UCSDMI	3/30/16	Amina_Skin_lane1_S1_L001	_0.1,g_	UCSDMI	AB_Plate5	Sequencing by synthesis	UCSDMI	16S rRNA	V4	108379Z	208484Z	108364Z	RNBD9959	AB_Plate5_5D6_D6	D6	not applicable	years	5D6	UBERON:skin	UBERON:sebum	UBERON:skin of face	9/30/15 0:00	True	193	urban biome	human-associated habitat	sebum	human-skin
10370.5D7	TATCCTGGTTTC	GTGTGCCAGCMGCCGCGGTAA	USCDMI	Amina skin study	EMP_processed	samples of skin from a timeseries intervention with skin products	HOWE_KF2	PM15J26	lane1	_Illumina HiSeq Rapid Run 515fbc, 806r amplification of 16SrRNA V4_	GT	151040311	5D7	FWD:GTGCCAGCMGCCGCGGTAA; REV:GGACTACHVGGGTWTCTAAT	Illumina	AB	12616	5	ROBE	Amina_Skin	UCSDMI	3/30/16	Amina_Skin_lane1_S1_L001	_0.1,g_	UCSDMI	AB_Plate5	Sequencing by synthesis	UCSDMI	16S rRNA	V4	108379Z	208484Z	108364Z	RNBD9959	AB_Plate5_5D7_D7	D7	not applicable	years	5D7	UBERON:skin	UBERON:sebum	UBERON:arm pit	9/30/15 0:00	True	193	urban biome	human-associated habitat	sebum	human-skin
10370.5D8	CTGGTGCTGAAT	GTGTGCCAGCMGCCGCGGTAA	USCDMI	Amina skin study	EMP_processed	samples of skin from a timeseries intervention with skin products	HOWE_KF2	PM15J26	lane1	_Illumina HiSeq Rapid Run 515fbc, 806r amplification of 16SrRNA V4_	GT	151040311	5D8	FWD:GTGCCAGCMGCCGCGGTAA; REV:GGACTACHVGGGTWTCTAAT	Illumina	AB	12616	5	ROBE	Amina_Skin	UCSDMI	3/30/16	Amina_Skin_lane1_S1_L001	_0.1,g_	UCSDMI	AB_Plate5	Sequencing by synthesis	UCSDMI	16S rRNA	V4	108379Z	208484Z	108364Z	RNBD9959	AB_Plate5_5D8_D8	D8	not applicable	years	5D8	UBERON:skin	UBERON:sebum	UBERON:arm pit	9/30/15 0:00	True	193	urban biome	human-associated habitat	sebum	human-skin
10370.5D9	GTTGAAGCACCT	GTGTGCCAGCMGCCGCGGTAA	USCDMI	Amina skin study	EMP_processed	samples of skin from a timeseries intervention with skin products	HOWE_KF2	PM15J26	lane1	_Illumina HiSeq Rapid Run 515fbc, 806r amplification of 16SrRNA V4_	GT	151040311	5D9	FWD:GTGCCAGCMGCCGCGGTAA; REV:GGACTACHVGGGTWTCTAAT	Illumina	AB	12616	5	ROBE	Amina_Skin	UCSDMI	3/30/16	Amina_Skin_lane1_S1_L001	_0.1,g_	UCSDMI	AB_Plate5	Sequencing by synthesis	UCSDMI	16S rRNA	V4	108379Z	208484Z	108364Z	RNBD9959	AB_Plate5_5D9_D9	D9	not applicable	years	5D9	UBERON:skin	UBERON:sebum	UBERON:arm pit	9/30/15 0:00	True	193	urban biome	human-associated habitat	sebum	human-skin
10370.5E1	GGCTCGTCGGAG	GTGTGCCAGCMGCCGCGGTAA	USCDMI	Amina skin study	EMP_processed	samples of skin from a timeseries intervention with skin products	HOWE_KF2	PM15J26	lane1	_Illumina HiSeq Rapid Run 515fbc, 806r amplification of 16SrRNA V4_	GT	151040311	5.00E+01	FWD:GTGCCAGCMGCCGCGGTAA; REV:GGACTACHVGGGTWTCTAAT	Illumina	AB	12616	5	ROBE	Amina_Skin	UCSDMI	3/30/16	Amina_Skin_lane1_S1_L001	_0.1,g_	UCSDMI	AB_Plate5	Sequencing by synthesis	UCSDMI	16S rRNA	V4	108379Z	208484Z	108364Z	RNBD9959	AB_Plate5_5E1_E1	E1	not applicable	years	5.00E+01	UBERON:skin	UBERON:sebum	UBERON:skin of arm	9/30/15 0:00	True	193	urban biome	human-associated habitat	sebum	human-skin
10370.5E10	TAGCGCGAACTT	GTGTGCCAGCMGCCGCGGTAA	USCDMI	Amina skin study	EMP_processed	samples of skin from a timeseries intervention with skin products	HOWE_KF2	PM15J26	lane1	_Illumina HiSeq Rapid Run 515fbc, 806r amplification of 16SrRNA V4_	GT	151040311	5.00E+10	FWD:GTGCCAGCMGCCGCGGTAA; REV:GGACTACHVGGGTWTCTAAT	Illumina	AB	12616	5	ROBE	Amina_Skin	UCSDMI	3/30/16	Amina_Skin_lane1_S1_L001	_0.1,g_	UCSDMI	AB_Plate5	Sequencing by synthesis	UCSDMI	16S rRNA	V4	108379Z	208484Z	108364Z	RNBD9959	AB_Plate5_5E10_E10	E10	not applicable	years	5.00E+10	UBERON:skin	UBERON:sebum	UBERON:skin of face	9/30/15 0:00	True	193	urban biome	human-associated habitat	sebum	human-skin
10370.5E11	GCGCTTAGAATA	GTGTGCCAGCMGCCGCGGTAA	USCDMI	Amina skin study	EMP_processed	samples of skin from a timeseries intervention with skin products	HOWE_KF2	PM15J26	lane1	_Illumina HiSeq Rapid Run 515fbc, 806r amplification of 16SrRNA V4_	GT	151040311	5.00E+11	FWD:GTGCCAGCMGCCGCGGTAA; REV:GGACTACHVGGGTWTCTAAT	Illumina	AB	12616	5	ROBE	Amina_Skin	UCSDMI	3/30/16	Amina_Skin_lane1_S1_L001	_0.1,g_	UCSDMI	AB_Plate5	Sequencing by synthesis	UCSDMI	16S rRNA	V4	108379Z	208484Z	108364Z	RNBD9959	AB_Plate5_5E11_E11	E11	not applicable	years	5.00E+11	UBERON:skin	UBERON:sebum	UBERON:skin of face	9/30/15 0:00	True	193	urban biome	human-associated habitat	sebum	human-skin
10370.5E12	GCAAAGGCCCGC	GTGTGCCAGCMGCCGCGGTAA	USCDMI	Amina skin study	EMP_processed	samples of skin from a timeseries intervention with skin products	HOWE_KF2	PM15J26	lane1	_Illumina HiSeq Rapid Run 515fbc, 806r amplification of 16SrRNA V4_	GT	151040311	5.00E+12	FWD:GTGCCAGCMGCCGCGGTAA; REV:GGACTACHVGGGTWTCTAAT	Illumina	AB	12616	5	ROBE	Amina_Skin	UCSDMI	3/30/16	Amina_Skin_lane1_S1_L001	_0.1,g_	UCSDMI	AB_Plate5	Sequencing by synthesis	UCSDMI	16S rRNA	V4	108379Z	208484Z	108364Z	RNBD9959	AB_Plate5_5E12_E12	E12	not applicable	years	5.00E+12	UBERON:skin	UBERON:sebum	UBERON:arm pit	9/30/15 0:00	True	193	urban biome	human-associated habitat	sebum	human-skin
10370.5E2	ACATGGGCGGAA	GTGTGCCAGCMGCCGCGGTAA	USCDMI	Amina skin study	EMP_processed	samples of skin from a timeseries intervention with skin products	HOWE_KF2	PM15J26	lane1	_Illumina HiSeq Rapid Run 515fbc, 806r amplification of 16SrRNA V4_	GT	151040311	5.00E+02	FWD:GTGCCAGCMGCCGCGGTAA; REV:GGACTACHVGGGTWTCTAAT	Illumina	AB	12616	5	ROBE	Amina_Skin	UCSDMI	3/30/16	Amina_Skin_lane1_S1_L001	_0.1,g_	UCSDMI	AB_Plate5	Sequencing by synthesis	UCSDMI	16S rRNA	V4	108379Z	208484Z	108364Z	RNBD9959	AB_Plate5_5E2_E2	E2	not applicable	years	5.00E+02	UBERON:skin	UBERON:sebum	UBERON:skin of arm	9/30/15 0:00	True	193	urban biome	human-associated habitat	sebum	human-skin
10370.5E3	TGCGCGCCTTCC	GTGTGCCAGCMGCCGCGGTAA	USCDMI	Amina skin study	EMP_processed	samples of skin from a timeseries intervention with skin products	HOWE_KF2	PM15J26	lane1	_Illumina HiSeq Rapid Run 515fbc, 806r amplification of 16SrRNA V4_	GT	151040311	5.00E+03	FWD:GTGCCAGCMGCCGCGGTAA; REV:GGACTACHVGGGTWTCTAAT	Illumina	AB	12616	5	ROBE	Amina_Skin	UCSDMI	3/30/16	Amina_Skin_lane1_S1_L001	_0.1,g_	UCSDMI	AB_Plate5	Sequencing by synthesis	UCSDMI	16S rRNA	V4	108379Z	208484Z	108364Z	RNBD9959	AB_Plate5_5E3_E3	E3	not applicable	years	5.00E+03	UBERON:skin	UBERON:sebum	UBERON:skin of foot	9/30/15 0:00	True	193	urban biome	human-associated habitat	sebum	human-skin
10370.5E4	GTTGGTTGGCAT	GTGTGCCAGCMGCCGCGGTAA	USCDMI	Amina skin study	EMP_processed	samples of skin from a timeseries intervention with skin products	HOWE_KF2	PM15J26	lane1	_Illumina HiSeq Rapid Run 515fbc, 806r amplification of 16SrRNA V4_	GT	151040311	5.00E+04	FWD:GTGCCAGCMGCCGCGGTAA; REV:GGACTACHVGGGTWTCTAAT	Illumina	AB	12616	5	ROBE	Amina_Skin	UCSDMI	3/30/16	Amina_Skin_lane1_S1_L001	_0.1,g_	UCSDMI	AB_Plate5	Sequencing by synthesis	UCSDMI	16S rRNA	V4	108379Z	208484Z	108364Z	RNBD9959	AB_Plate5_5E4_E4	E4	not applicable	years	5.00E+04	UBERON:skin	UBERON:sebum	UBERON:skin of foot	9/30/15 0:00	True	193	urban biome	human-associated habitat	sebum	human-skin
10370.5E5	GAACGATCATGT	GTGTGCCAGCMGCCGCGGTAA	USCDMI	Amina skin study	EMP_processed	samples of skin from a timeseries intervention with skin products	HOWE_KF2	PM15J26	lane1	_Illumina HiSeq Rapid Run 515fbc, 806r amplification of 16SrRNA V4_	GT	151040311	5.00E+05	FWD:GTGCCAGCMGCCGCGGTAA; REV:GGACTACHVGGGTWTCTAAT	Illumina	AB	12616	5	ROBE	Amina_Skin	UCSDMI	3/30/16	Amina_Skin_lane1_S1_L001	_0.1,g_	UCSDMI	AB_Plate5	Sequencing by synthesis	UCSDMI	16S rRNA	V4	108379Z	208484Z	108364Z	RNBD9959	AB_Plate5_5E5_E5	E5	not applicable	years	5.00E+05	UBERON:skin	UBERON:sebum	UBERON:skin of foot	9/30/15 0:00	True	193	urban biome	human-associated habitat	sebum	human-skin
10370.5E6	TCAGTCAGATGA	GTGTGCCAGCMGCCGCGGTAA	USCDMI	Amina skin study	EMP_processed	samples of skin from a timeseries intervention with skin products	HOWE_KF2	PM15J26	lane1	_Illumina HiSeq Rapid Run 515fbc, 806r amplification of 16SrRNA V4_	GT	151040311	5.00E+06	FWD:GTGCCAGCMGCCGCGGTAA; REV:GGACTACHVGGGTWTCTAAT	Illumina	AB	12616	5	ROBE	Amina_Skin	UCSDMI	3/30/16	Amina_Skin_lane1_S1_L001	_0.1,g_	UCSDMI	AB_Plate5	Sequencing by synthesis	UCSDMI	16S rRNA	V4	108379Z	208484Z	108364Z	RNBD9959	AB_Plate5_5E6_E6	E6	not applicable	years	5.00E+06	UBERON:skin	UBERON:sebum	UBERON:skin of foot	9/30/15 0:00	True	193	urban biome	human-associated habitat	sebum	human-skin
10370.5E7.Empty	CTGGTCTTACGG	GTGTGCCAGCMGCCGCGGTAA	USCDMI	Amina skin study	EMP_processed	samples of skin from a timeseries intervention with skin products	HOWE_KF2	PM15J26	lane1	_Illumina HiSeq Rapid Run 515fbc, 806r amplification of 16SrRNA V4_	GT	151040311	5E7.Empty	FWD:GTGCCAGCMGCCGCGGTAA; REV:GGACTACHVGGGTWTCTAAT	Illumina	AB	12616	5	ROBE	Amina_Skin	UCSDMI	3/30/16	Amina_Skin_lane1_S1_L001	_0.1,g_	UCSDMI	AB_Plate5	Sequencing by synthesis	UCSDMI	16S rRNA	V4	108379Z	208484Z	108364Z	RNBD9959	AB_Plate5_5E7.Empty_E7	E7	not applicable	years	5.00E+07	not applicable	not applicable	not applicable	9/30/15 0:00	True	193	urban biome	research facility	sterile water	misc environment
10370.5E8	ACAAAGGTATCA	GTGTGCCAGCMGCCGCGGTAA	USCDMI	Amina skin study	EMP_processed	samples of skin from a timeseries intervention with skin products	HOWE_KF2	PM15J26	lane1	_Illumina HiSeq Rapid Run 515fbc, 806r amplification of 16SrRNA V4_	GT	151040311	5.00E+08	FWD:GTGCCAGCMGCCGCGGTAA; REV:GGACTACHVGGGTWTCTAAT	Illumina	AB	12616	5	ROBE	Amina_Skin	UCSDMI	3/30/16	Amina_Skin_lane1_S1_L001	_0.1,g_	UCSDMI	AB_Plate5	Sequencing by synthesis	UCSDMI	16S rRNA	V4	108379Z	208484Z	108364Z	RNBD9959	AB_Plate5_5E8_E8	E8	not applicable	years	5.00E+08	UBERON:skin	UBERON:sebum	UBERON:skin of face	9/30/15 0:00	True	193	urban biome	human-associated habitat	sebum	human-skin
10370.5E9	GTAAACGACTTG	GTGTGCCAGCMGCCGCGGTAA	USCDMI	Amina skin study	EMP_processed	samples of skin from a timeseries intervention with skin products	HOWE_KF2	PM15J26	lane1	_Illumina HiSeq Rapid Run 515fbc, 806r amplification of 16SrRNA V4_	GT	151040311	5.00E+09	FWD:GTGCCAGCMGCCGCGGTAA; REV:GGACTACHVGGGTWTCTAAT	Illumina	AB	12616	5	ROBE	Amina_Skin	UCSDMI	3/30/16	Amina_Skin_lane1_S1_L001	_0.1,g_	UCSDMI	AB_Plate5	Sequencing by synthesis	UCSDMI	16S rRNA	V4	108379Z	208484Z	108364Z	RNBD9959	AB_Plate5_5E9_E9	E9	not applicable	years	5.00E+09	UBERON:skin	UBERON:sebum	UBERON:skin of face	9/30/15 0:00	True	193	urban biome	human-associated habitat	sebum	human-skin
10370.5F1	GACATCTGACAC	GTGTGCCAGCMGCCGCGGTAA	USCDMI	Amina skin study	EMP_processed	samples of skin from a timeseries intervention with skin products	HOWE_KF2	PM15J26	lane1	_Illumina HiSeq Rapid Run 515fbc, 806r amplification of 16SrRNA V4_	GT	151040311	5F1	FWD:GTGCCAGCMGCCGCGGTAA; REV:GGACTACHVGGGTWTCTAAT	Illumina	AB	12616	5	ROBE	Amina_Skin	UCSDMI	3/30/16	Amina_Skin_lane1_S1_L001	_0.1,g_	UCSDMI	AB_Plate5	Sequencing by synthesis	UCSDMI	16S rRNA	V4	108379Z	208484Z	108364Z	RNBD9959	AB_Plate5_5F1_F1	F1	not applicable	years	5F1	UBERON:skin	UBERON:sebum	UBERON:arm pit	9/30/15 0:00	True	193	urban biome	human-associated habitat	sebum	human-skin
10370.5F10	ATGTAGGCTTAG	GTGTGCCAGCMGCCGCGGTAA	USCDMI	Amina skin study	EMP_processed	samples of skin from a timeseries intervention with skin products	HOWE_KF2	PM15J26	lane1	_Illumina HiSeq Rapid Run 515fbc, 806r amplification of 16SrRNA V4_	GT	151040311	5F10	FWD:GTGCCAGCMGCCGCGGTAA; REV:GGACTACHVGGGTWTCTAAT	Illumina	AB	12616	5	ROBE	Amina_Skin	UCSDMI	3/30/16	Amina_Skin_lane1_S1_L001	_0.1,g_	UCSDMI	AB_Plate5	Sequencing by synthesis	UCSDMI	16S rRNA	V4	108379Z	208484Z	108364Z	RNBD9959	AB_Plate5_5F10_F10	F10	not applicable	years	5F10	UBERON:skin	UBERON:sebum	UBERON:skin of foot	9/30/15 0:00	True	193	urban biome	human-associated habitat	sebum	human-skin
10370.5F11	AGAGGAGTCGAC	GTGTGCCAGCMGCCGCGGTAA	USCDMI	Amina skin study	EMP_processed	samples of skin from a timeseries intervention with skin products	HOWE_KF2	PM15J26	lane1	_Illumina HiSeq Rapid Run 515fbc, 806r amplification of 16SrRNA V4_	GT	151040311	5F11	FWD:GTGCCAGCMGCCGCGGTAA; REV:GGACTACHVGGGTWTCTAAT	Illumina	AB	12616	5	ROBE	Amina_Skin	UCSDMI	3/30/16	Amina_Skin_lane1_S1_L001	_0.1,g_	UCSDMI	AB_Plate5	Sequencing by synthesis	UCSDMI	16S rRNA	V4	108379Z	208484Z	108364Z	RNBD9959	AB_Plate5_5F11_F11	F11	not applicable	years	5F11	UBERON:skin	UBERON:sebum	UBERON:skin of foot	9/30/15 0:00	True	193	urban biome	human-associated habitat	sebum	human-skin
10370.5F12.Empty	CTCCCACTAGAG	GTGTGCCAGCMGCCGCGGTAA	USCDMI	Amina skin study	EMP_processed	samples of skin from a timeseries intervention with skin products	HOWE_KF2	PM15J26	lane1	_Illumina HiSeq Rapid Run 515fbc, 806r amplification of 16SrRNA V4_	GT	151040311	5F12.Empty	FWD:GTGCCAGCMGCCGCGGTAA; REV:GGACTACHVGGGTWTCTAAT	Illumina	AB	12616	5	ROBE	Amina_Skin	UCSDMI	3/30/16	Amina_Skin_lane1_S1_L001	_0.1,g_	UCSDMI	AB_Plate5	Sequencing by synthesis	UCSDMI	16S rRNA	V4	108379Z	208484Z	108364Z	RNBD9959	AB_Plate5_5F12.Empty_F12	F12	not applicable	years	5F12	not applicable	not applicable	not applicable	9/30/15 0:00	True	193	urban biome	research facility	sterile water	misc environment
10370.5F2	CTGCGGATATAC	GTGTGCCAGCMGCCGCGGTAA	USCDMI	Amina skin study	EMP_processed	samples of skin from a timeseries intervention with skin products	HOWE_KF2	PM15J26	lane1	_Illumina HiSeq Rapid Run 515fbc, 806r amplification of 16SrRNA V4_	GT	151040311	5F2	FWD:GTGCCAGCMGCCGCGGTAA; REV:GGACTACHVGGGTWTCTAAT	Illumina	AB	12616	5	ROBE	Amina_Skin	UCSDMI	3/30/16	Amina_Skin_lane1_S1_L001	_0.1,g_	UCSDMI	AB_Plate5	Sequencing by synthesis	UCSDMI	16S rRNA	V4	108379Z	208484Z	108364Z	RNBD9959	AB_Plate5_5F2_F2	F2	not applicable	years	5F2	UBERON:skin	UBERON:sebum	UBERON:arm pit	9/30/15 0:00	True	193	urban biome	human-associated habitat	sebum	human-skin
10370.5F3	GCGCACACCTTC	GTGTGCCAGCMGCCGCGGTAA	USCDMI	Amina skin study	EMP_processed	samples of skin from a timeseries intervention with skin products	HOWE_KF2	PM15J26	lane1	_Illumina HiSeq Rapid Run 515fbc, 806r amplification of 16SrRNA V4_	GT	151040311	5F3	FWD:GTGCCAGCMGCCGCGGTAA; REV:GGACTACHVGGGTWTCTAAT	Illumina	AB	12616	5	ROBE	Amina_Skin	UCSDMI	3/30/16	Amina_Skin_lane1_S1_L001	_0.1,g_	UCSDMI	AB_Plate5	Sequencing by synthesis	UCSDMI	16S rRNA	V4	108379Z	208484Z	108364Z	RNBD9959	AB_Plate5_5F3_F3	F3	not applicable	years	5F3	UBERON:skin	UBERON:sebum	UBERON:arm pit	9/30/15 0:00	True	193	urban biome	human-associated habitat	sebum	human-skin
10370.5F4	AACGGGCGACGT	GTGTGCCAGCMGCCGCGGTAA	USCDMI	Amina skin study	EMP_processed	samples of skin from a timeseries intervention with skin products	HOWE_KF2	PM15J26	lane1	_Illumina HiSeq Rapid Run 515fbc, 806r amplification of 16SrRNA V4_	GT	151040311	5F4	FWD:GTGCCAGCMGCCGCGGTAA; REV:GGACTACHVGGGTWTCTAAT	Illumina	AB	12616	5	ROBE	Amina_Skin	UCSDMI	3/30/16	Amina_Skin_lane1_S1_L001	_0.1,g_	UCSDMI	AB_Plate5	Sequencing by synthesis	UCSDMI	16S rRNA	V4	108379Z	208484Z	108364Z	RNBD9959	AB_Plate5_5F4_F4	F4	not applicable	years	5F4	UBERON:skin	UBERON:sebum	UBERON:skin of arm	9/30/15 0:00	True	193	urban biome	human-associated habitat	sebum	human-skin
10370.5F5	CTCCACATTCCT	GTGTGCCAGCMGCCGCGGTAA	USCDMI	Amina skin study	EMP_processed	samples of skin from a timeseries intervention with skin products	HOWE_KF2	PM15J26	lane1	_Illumina HiSeq Rapid Run 515fbc, 806r amplification of 16SrRNA V4_	GT	151040311	5F5	FWD:GTGCCAGCMGCCGCGGTAA; REV:GGACTACHVGGGTWTCTAAT	Illumina	AB	12616	5	ROBE	Amina_Skin	UCSDMI	3/30/16	Amina_Skin_lane1_S1_L001	_0.1,g_	UCSDMI	AB_Plate5	Sequencing by synthesis	UCSDMI	16S rRNA	V4	108379Z	208484Z	108364Z	RNBD9959	AB_Plate5_5F5_F5	F5	not applicable	years	5F5	UBERON:skin	UBERON:sebum	UBERON:skin of arm	9/30/15 0:00	True	193	urban biome	human-associated habitat	sebum	human-skin
10370.5F6	CGAACGTCTATG	GTGTGCCAGCMGCCGCGGTAA	USCDMI	Amina skin study	EMP_processed	samples of skin from a timeseries intervention with skin products	HOWE_KF2	PM15J26	lane1	_Illumina HiSeq Rapid Run 515fbc, 806r amplification of 16SrRNA V4_	GT	151040311	5F6	FWD:GTGCCAGCMGCCGCGGTAA; REV:GGACTACHVGGGTWTCTAAT	Illumina	AB	12616	5	ROBE	Amina_Skin	UCSDMI	3/30/16	Amina_Skin_lane1_S1_L001	_0.1,g_	UCSDMI	AB_Plate5	Sequencing by synthesis	UCSDMI	16S rRNA	V4	108379Z	208484Z	108364Z	RNBD9959	AB_Plate5_5F6_F6	F6	not applicable	years	5F6	UBERON:skin	UBERON:sebum	UBERON:skin of arm	9/30/15 0:00	True	193	urban biome	human-associated habitat	sebum	human-skin
10370.5F7	ATGCCGGTAATA	GTGTGCCAGCMGCCGCGGTAA	USCDMI	Amina skin study	EMP_processed	samples of skin from a timeseries intervention with skin products	HOWE_KF2	PM15J26	lane1	_Illumina HiSeq Rapid Run 515fbc, 806r amplification of 16SrRNA V4_	GT	151040311	5F7	FWD:GTGCCAGCMGCCGCGGTAA; REV:GGACTACHVGGGTWTCTAAT	Illumina	AB	12616	5	ROBE	Amina_Skin	UCSDMI	3/30/16	Amina_Skin_lane1_S1_L001	_0.1,g_	UCSDMI	AB_Plate5	Sequencing by synthesis	UCSDMI	16S rRNA	V4	108379Z	208484Z	108364Z	RNBD9959	AB_Plate5_5F7_F7	F7	not applicable	years	5F7	UBERON:skin	UBERON:sebum	UBERON:skin of arm	9/30/15 0:00	True	193	urban biome	human-associated habitat	sebum	human-skin
10370.5F8	TGAACCCTATGG	GTGTGCCAGCMGCCGCGGTAA	USCDMI	Amina skin study	EMP_processed	samples of skin from a timeseries intervention with skin products	HOWE_KF2	PM15J26	lane1	_Illumina HiSeq Rapid Run 515fbc, 806r amplification of 16SrRNA V4_	GT	151040311	5F8	FWD:GTGCCAGCMGCCGCGGTAA; REV:GGACTACHVGGGTWTCTAAT	Illumina	AB	12616	5	ROBE	Amina_Skin	UCSDMI	3/30/16	Amina_Skin_lane1_S1_L001	_0.1,g_	UCSDMI	AB_Plate5	Sequencing by synthesis	UCSDMI	16S rRNA	V4	108379Z	208484Z	108364Z	RNBD9959	AB_Plate5_5F8_F8	F8	not applicable	years	5F8	UBERON:skin	UBERON:sebum	UBERON:skin of foot	9/30/15 0:00	True	193	urban biome	human-associated habitat	sebum	human-skin
10370.5F9	TTGGACGTCCAC	GTGTGCCAGCMGCCGCGGTAA	USCDMI	Amina skin study	EMP_processed	samples of skin from a timeseries intervention with skin products	HOWE_KF2	PM15J26	lane1	_Illumina HiSeq Rapid Run 515fbc, 806r amplification of 16SrRNA V4_	GT	151040311	5F9	FWD:GTGCCAGCMGCCGCGGTAA; REV:GGACTACHVGGGTWTCTAAT	Illumina	AB	12616	5	ROBE	Amina_Skin	UCSDMI	3/30/16	Amina_Skin_lane1_S1_L001	_0.1,g_	UCSDMI	AB_Plate5	Sequencing by synthesis	UCSDMI	16S rRNA	V4	108379Z	208484Z	108364Z	RNBD9959	AB_Plate5_5F9_F9	F9	not applicable	years	5F9	UBERON:skin	UBERON:sebum	UBERON:skin of foot	9/30/15 0:00	True	193	urban biome	human-associated habitat	sebum	human-skin
10370.5G1	AATTTCCTAACA	GTGTGCCAGCMGCCGCGGTAA	USCDMI	Amina skin study	EMP_processed	samples of skin from a timeseries intervention with skin products	HOWE_KF2	PM15J26	lane1	_Illumina HiSeq Rapid Run 515fbc, 806r amplification of 16SrRNA V4_	GT	151040311	5G1	FWD:GTGCCAGCMGCCGCGGTAA; REV:GGACTACHVGGGTWTCTAAT	Illumina	AB	12616	5	ROBE	Amina_Skin	UCSDMI	3/30/16	Amina_Skin_lane1_S1_L001	_0.1,g_	UCSDMI	AB_Plate5	Sequencing by synthesis	UCSDMI	16S rRNA	V4	108379Z	208484Z	108364Z	RNBD9959	AB_Plate5_5G1_G1	G1	not applicable	years	5G1	UBERON:skin	UBERON:sebum	UBERON:skin of face	9/30/15 0:00	True	193	urban biome	human-associated habitat	sebum	human-skin
10370.5G10	GCATTACTGGAC	GTGTGCCAGCMGCCGCGGTAA	USCDMI	Amina skin study	EMP_processed	samples of skin from a timeseries intervention with skin products	HOWE_KF2	PM15J26	lane1	_Illumina HiSeq Rapid Run 515fbc, 806r amplification of 16SrRNA V4_	GT	151040311	5G10	FWD:GTGCCAGCMGCCGCGGTAA; REV:GGACTACHVGGGTWTCTAAT	Illumina	AB	12616	5	ROBE	Amina_Skin	UCSDMI	3/30/16	Amina_Skin_lane1_S1_L001	_0.1,g_	UCSDMI	AB_Plate5	Sequencing by synthesis	UCSDMI	16S rRNA	V4	108379Z	208484Z	108364Z	RNBD9959	AB_Plate5_5G10_G10	G10	not applicable	years	5G10	UBERON:skin	UBERON:sebum	UBERON:skin of arm	9/30/15 0:00	True	193	urban biome	human-associated habitat	sebum	human-skin
10370.5G11	GTCTCCTCCCTT	GTGTGCCAGCMGCCGCGGTAA	USCDMI	Amina skin study	EMP_processed	samples of skin from a timeseries intervention with skin products	HOWE_KF2	PM15J26	lane1	_Illumina HiSeq Rapid Run 515fbc, 806r amplification of 16SrRNA V4_	GT	151040311	5G11	FWD:GTGCCAGCMGCCGCGGTAA; REV:GGACTACHVGGGTWTCTAAT	Illumina	AB	12616	5	ROBE	Amina_Skin	UCSDMI	3/30/16	Amina_Skin_lane1_S1_L001	_0.1,g_	UCSDMI	AB_Plate5	Sequencing by synthesis	UCSDMI	16S rRNA	V4	108379Z	208484Z	108364Z	RNBD9959	AB_Plate5_5G11_G11	G11	not applicable	years	5G11	UBERON:skin	UBERON:sebum	UBERON:skin of arm	9/30/15 0:00	True	193	urban biome	human-associated habitat	sebum	human-skin
10370.5G12	AATAGATGCTGA	GTGTGCCAGCMGCCGCGGTAA	USCDMI	Amina skin study	EMP_processed	samples of skin from a timeseries intervention with skin products	HOWE_KF2	PM15J26	lane1	_Illumina HiSeq Rapid Run 515fbc, 806r amplification of 16SrRNA V4_	GT	151040311	5G12	FWD:GTGCCAGCMGCCGCGGTAA; REV:GGACTACHVGGGTWTCTAAT	Illumina	AB	12616	5	ROBE	Amina_Skin	UCSDMI	3/30/16	Amina_Skin_lane1_S1_L001	_0.1,g_	UCSDMI	AB_Plate5	Sequencing by synthesis	UCSDMI	16S rRNA	V4	108379Z	208484Z	108364Z	RNBD9959	AB_Plate5_5G12_G12	G12	not applicable	years	5G12	UBERON:skin	UBERON:sebum	UBERON:skin of arm	9/30/15 0:00	True	193	urban biome	human-associated habitat	sebum	human-skin
10370.5G2	GTGAGGGCAAGT	GTGTGCCAGCMGCCGCGGTAA	USCDMI	Amina skin study	EMP_processed	samples of skin from a timeseries intervention with skin products	HOWE_KF2	PM15J26	lane1	_Illumina HiSeq Rapid Run 515fbc, 806r amplification of 16SrRNA V4_	GT	151040311	5G2	FWD:GTGCCAGCMGCCGCGGTAA; REV:GGACTACHVGGGTWTCTAAT	Illumina	AB	12616	5	ROBE	Amina_Skin	UCSDMI	3/30/16	Amina_Skin_lane1_S1_L001	_0.1,g_	UCSDMI	AB_Plate5	Sequencing by synthesis	UCSDMI	16S rRNA	V4	108379Z	208484Z	108364Z	RNBD9959	AB_Plate5_5G2_G2	G2	not applicable	years	5G2	UBERON:skin	UBERON:sebum	UBERON:skin of face	9/30/15 0:00	True	193	urban biome	human-associated habitat	sebum	human-skin
10370.5G3	CACGAAAGCAGG	GTGTGCCAGCMGCCGCGGTAA	USCDMI	Amina skin study	EMP_processed	samples of skin from a timeseries intervention with skin products	HOWE_KF2	PM15J26	lane1	_Illumina HiSeq Rapid Run 515fbc, 806r amplification of 16SrRNA V4_	GT	151040311	5G3	FWD:GTGCCAGCMGCCGCGGTAA; REV:GGACTACHVGGGTWTCTAAT	Illumina	AB	12616	5	ROBE	Amina_Skin	UCSDMI	3/30/16	Amina_Skin_lane1_S1_L001	_0.1,g_	UCSDMI	AB_Plate5	Sequencing by synthesis	UCSDMI	16S rRNA	V4	108379Z	208484Z	108364Z	RNBD9959	AB_Plate5_5G3_G3	G3	not applicable	years	5G3	UBERON:skin	UBERON:sebum	UBERON:skin of face	9/30/15 0:00	True	193	urban biome	human-associated habitat	sebum	human-skin
10370.5G4	TACTGAGCCTCG	GTGTGCCAGCMGCCGCGGTAA	USCDMI	Amina skin study	EMP_processed	samples of skin from a timeseries intervention with skin products	HOWE_KF2	PM15J26	lane1	_Illumina HiSeq Rapid Run 515fbc, 806r amplification of 16SrRNA V4_	GT	151040311	5G4	FWD:GTGCCAGCMGCCGCGGTAA; REV:GGACTACHVGGGTWTCTAAT	Illumina	AB	12616	5	ROBE	Amina_Skin	UCSDMI	3/30/16	Amina_Skin_lane1_S1_L001	_0.1,g_	UCSDMI	AB_Plate5	Sequencing by synthesis	UCSDMI	16S rRNA	V4	108379Z	208484Z	108364Z	RNBD9959	AB_Plate5_5G4_G4	G4	not applicable	years	5G4	UBERON:skin	UBERON:sebum	UBERON:skin of face	9/30/15 0:00	True	193	urban biome	human-associated habitat	sebum	human-skin
10370.5G5	TCTTCGCAGCAG	GTGTGCCAGCMGCCGCGGTAA	USCDMI	Amina skin study	EMP_processed	samples of skin from a timeseries intervention with skin products	HOWE_KF2	PM15J26	lane1	_Illumina HiSeq Rapid Run 515fbc, 806r amplification of 16SrRNA V4_	GT	151040311	5G5	FWD:GTGCCAGCMGCCGCGGTAA; REV:GGACTACHVGGGTWTCTAAT	Illumina	AB	12616	5	ROBE	Amina_Skin	UCSDMI	3/30/16	Amina_Skin_lane1_S1_L001	_0.1,g_	UCSDMI	AB_Plate5	Sequencing by synthesis	UCSDMI	16S rRNA	V4	108379Z	208484Z	108364Z	RNBD9959	AB_Plate5_5G5_G5	G5	not applicable	years	5G5	UBERON:skin	UBERON:sebum	UBERON:arm pit	9/30/15 0:00	True	193	urban biome	human-associated habitat	sebum	human-skin
10370.5G6	CAGTCCCTGCAC	GTGTGCCAGCMGCCGCGGTAA	USCDMI	Amina skin study	EMP_processed	samples of skin from a timeseries intervention with skin products	HOWE_KF2	PM15J26	lane1	_Illumina HiSeq Rapid Run 515fbc, 806r amplification of 16SrRNA V4_	GT	151040311	5G6	FWD:GTGCCAGCMGCCGCGGTAA; REV:GGACTACHVGGGTWTCTAAT	Illumina	AB	12616	5	ROBE	Amina_Skin	UCSDMI	3/30/16	Amina_Skin_lane1_S1_L001	_0.1,g_	UCSDMI	AB_Plate5	Sequencing by synthesis	UCSDMI	16S rRNA	V4	108379Z	208484Z	108364Z	RNBD9959	AB_Plate5_5G6_G6	G6	not applicable	years	5G6	UBERON:skin	UBERON:sebum	UBERON:arm pit	9/30/15 0:00	True	193	urban biome	human-associated habitat	sebum	human-skin
10370.5G7	ATCAAGATACGC	GTGTGCCAGCMGCCGCGGTAA	USCDMI	Amina skin study	EMP_processed	samples of skin from a timeseries intervention with skin products	HOWE_KF2	PM15J26	lane1	_Illumina HiSeq Rapid Run 515fbc, 806r amplification of 16SrRNA V4_	GT	151040311	5G7	FWD:GTGCCAGCMGCCGCGGTAA; REV:GGACTACHVGGGTWTCTAAT	Illumina	AB	12616	5	ROBE	Amina_Skin	UCSDMI	3/30/16	Amina_Skin_lane1_S1_L001	_0.1,g_	UCSDMI	AB_Plate5	Sequencing by synthesis	UCSDMI	16S rRNA	V4	108379Z	208484Z	108364Z	RNBD9959	AB_Plate5_5G7_G7	G7	not applicable	years	5G7	UBERON:skin	UBERON:sebum	UBERON:arm pit	9/30/15 0:00	True	193	urban biome	human-associated habitat	sebum	human-skin
10370.5G8	AATAAGCAATAG	GTGTGCCAGCMGCCGCGGTAA	USCDMI	Amina skin study	EMP_processed	samples of skin from a timeseries intervention with skin products	HOWE_KF2	PM15J26	lane1	_Illumina HiSeq Rapid Run 515fbc, 806r amplification of 16SrRNA V4_	GT	151040311	5G8	FWD:GTGCCAGCMGCCGCGGTAA; REV:GGACTACHVGGGTWTCTAAT	Illumina	AB	12616	5	ROBE	Amina_Skin	UCSDMI	3/30/16	Amina_Skin_lane1_S1_L001	_0.1,g_	UCSDMI	AB_Plate5	Sequencing by synthesis	UCSDMI	16S rRNA	V4	108379Z	208484Z	108364Z	RNBD9959	AB_Plate5_5G8_G8	G8	not applicable	years	5G8	UBERON:skin	UBERON:sebum	UBERON:arm pit	9/30/15 0:00	True	193	urban biome	human-associated habitat	sebum	human-skin
10370.5G9	GCACGCGAGCAC	GTGTGCCAGCMGCCGCGGTAA	USCDMI	Amina skin study	EMP_processed	samples of skin from a timeseries intervention with skin products	HOWE_KF2	PM15J26	lane1	_Illumina HiSeq Rapid Run 515fbc, 806r amplification of 16SrRNA V4_	GT	151040311	5G9	FWD:GTGCCAGCMGCCGCGGTAA; REV:GGACTACHVGGGTWTCTAAT	Illumina	AB	12616	5	ROBE	Amina_Skin	UCSDMI	3/30/16	Amina_Skin_lane1_S1_L001	_0.1,g_	UCSDMI	AB_Plate5	Sequencing by synthesis	UCSDMI	16S rRNA	V4	108379Z	208484Z	108364Z	RNBD9959	AB_Plate5_5G9_G9	G9	not applicable	years	5G9	UBERON:skin	UBERON:sebum	UBERON:skin of arm	9/30/15 0:00	True	193	urban biome	human-associated habitat	sebum	human-skin
10370.5H1	ATAAACGGACAT	GTGTGCCAGCMGCCGCGGTAA	USCDMI	Amina skin study	EMP_processed	samples of skin from a timeseries intervention with skin products	HOWE_KF2	PM15J26	lane1	_Illumina HiSeq Rapid Run 515fbc, 806r amplification of 16SrRNA V4_	GT	151040311	5H1	FWD:GTGCCAGCMGCCGCGGTAA; REV:GGACTACHVGGGTWTCTAAT	Illumina	AB	12616	5	ROBE	Amina_Skin	UCSDMI	3/30/16	Amina_Skin_lane1_S1_L001	_0.1,g_	UCSDMI	AB_Plate5	Sequencing by synthesis	UCSDMI	16S rRNA	V4	108379Z	208484Z	108364Z	RNBD9959	AB_Plate5_5H1_H1	H1	not applicable	years	5H1	UBERON:skin	UBERON:sebum	UBERON:skin of foot	9/30/15 0:00	True	193	urban biome	human-associated habitat	sebum	human-skin
10370.5H10.Empty	TCCGGACTCCTG	GTGTGCCAGCMGCCGCGGTAA	USCDMI	Amina skin study	EMP_processed	samples of skin from a timeseries intervention with skin products	HOWE_KF2	PM15J26	lane1	_Illumina HiSeq Rapid Run 515fbc, 806r amplification of 16SrRNA V4_	GT	151040311	5H10.Empty	FWD:GTGCCAGCMGCCGCGGTAA; REV:GGACTACHVGGGTWTCTAAT	Illumina	AB	12616	5	ROBE	Amina_Skin	UCSDMI	3/30/16	Amina_Skin_lane1_S1_L001	_0.1,g_	UCSDMI	AB_Plate5	Sequencing by synthesis	UCSDMI	16S rRNA	V4	108379Z	208484Z	108364Z	RNBD9959	AB_Plate5_5H10.Empty_H10	H10	not applicable	years	5H10	not applicable	not applicable	not applicable	9/30/15 0:00	True	193	urban biome	research facility	sterile water	misc environment
10370.5H11.Empty	AGTATCATATAT	GTGTGCCAGCMGCCGCGGTAA	USCDMI	Amina skin study	EMP_processed	samples of skin from a timeseries intervention with skin products	HOWE_KF2	PM15J26	lane1	_Illumina HiSeq Rapid Run 515fbc, 806r amplification of 16SrRNA V4_	GT	151040311	5H11.Empty	FWD:GTGCCAGCMGCCGCGGTAA; REV:GGACTACHVGGGTWTCTAAT	Illumina	AB	12616	5	ROBE	Amina_Skin	UCSDMI	3/30/16	Amina_Skin_lane1_S1_L001	_0.1,g_	UCSDMI	AB_Plate5	Sequencing by synthesis	UCSDMI	16S rRNA	V4	108379Z	208484Z	108364Z	RNBD9959	AB_Plate5_5H11.Empty_H11	H11	not applicable	years	5H11	not applicable	not applicable	not applicable	9/30/15 0:00	True	193	urban biome	research facility	sterile water	misc environment
10370.5H12.Empty	AACGCTTCTTAT	GTGTGCCAGCMGCCGCGGTAA	USCDMI	Amina skin study	EMP_processed	samples of skin from a timeseries intervention with skin products	HOWE_KF2	PM15J26	lane1	_Illumina HiSeq Rapid Run 515fbc, 806r amplification of 16SrRNA V4_	GT	151040311	5H12.Empty	FWD:GTGCCAGCMGCCGCGGTAA; REV:GGACTACHVGGGTWTCTAAT	Illumina	AB	12616	5	ROBE	Amina_Skin	UCSDMI	3/30/16	Amina_Skin_lane1_S1_L001	_0.1,g_	UCSDMI	AB_Plate5	Sequencing by synthesis	UCSDMI	16S rRNA	V4	108379Z	208484Z	108364Z	RNBD9959	AB_Plate5_5H12.Empty_H12	H12	not applicable	years	5H12	not applicable	not applicable	not applicable	9/30/15 0:00	True	193	urban biome	research facility	sterile water	misc environment
10370.5H2	ATATTGGCAGCC	GTGTGCCAGCMGCCGCGGTAA	USCDMI	Amina skin study	EMP_processed	samples of skin from a timeseries intervention with skin products	HOWE_KF2	PM15J26	lane1	_Illumina HiSeq Rapid Run 515fbc, 806r amplification of 16SrRNA V4_	GT	151040311	5H2	FWD:GTGCCAGCMGCCGCGGTAA; REV:GGACTACHVGGGTWTCTAAT	Illumina	AB	12616	5	ROBE	Amina_Skin	UCSDMI	3/30/16	Amina_Skin_lane1_S1_L001	_0.1,g_	UCSDMI	AB_Plate5	Sequencing by synthesis	UCSDMI	16S rRNA	V4	108379Z	208484Z	108364Z	RNBD9959	AB_Plate5_5H2_H2	H2	not applicable	years	5H2	UBERON:skin	UBERON:sebum	UBERON:skin of foot	9/30/15 0:00	True	193	urban biome	human-associated habitat	sebum	human-skin
10370.5H3	CGTGGCTTTCCG	GTGTGCCAGCMGCCGCGGTAA	USCDMI	Amina skin study	EMP_processed	samples of skin from a timeseries intervention with skin products	HOWE_KF2	PM15J26	lane1	_Illumina HiSeq Rapid Run 515fbc, 806r amplification of 16SrRNA V4_	GT	151040311	5H3	FWD:GTGCCAGCMGCCGCGGTAA; REV:GGACTACHVGGGTWTCTAAT	Illumina	AB	12616	5	ROBE	Amina_Skin	UCSDMI	3/30/16	Amina_Skin_lane1_S1_L001	_0.1,g_	UCSDMI	AB_Plate5	Sequencing by synthesis	UCSDMI	16S rRNA	V4	108379Z	208484Z	108364Z	RNBD9959	AB_Plate5_5H3_H3	H3	not applicable	years	5H3	UBERON:skin	UBERON:sebum	UBERON:skin of foot	9/30/15 0:00	True	193	urban biome	human-associated habitat	sebum	human-skin
10370.5H4	GGTGCAGACAGA	GTGTGCCAGCMGCCGCGGTAA	USCDMI	Amina skin study	EMP_processed	samples of skin from a timeseries intervention with skin products	HOWE_KF2	PM15J26	lane1	_Illumina HiSeq Rapid Run 515fbc, 806r amplification of 16SrRNA V4_	GT	151040311	5H4	FWD:GTGCCAGCMGCCGCGGTAA; REV:GGACTACHVGGGTWTCTAAT	Illumina	AB	12616	5	ROBE	Amina_Skin	UCSDMI	3/30/16	Amina_Skin_lane1_S1_L001	_0.1,g_	UCSDMI	AB_Plate5	Sequencing by synthesis	UCSDMI	16S rRNA	V4	108379Z	208484Z	108364Z	RNBD9959	AB_Plate5_5H4_H4	H4	not applicable	years	5H4	UBERON:skin	UBERON:sebum	UBERON:skin of foot	9/30/15 0:00	True	193	urban biome	human-associated habitat	sebum	human-skin
10370.5H5.Empty	CACGCTATTGGA	GTGTGCCAGCMGCCGCGGTAA	USCDMI	Amina skin study	EMP_processed	samples of skin from a timeseries intervention with skin products	HOWE_KF2	PM15J26	lane1	_Illumina HiSeq Rapid Run 515fbc, 806r amplification of 16SrRNA V4_	GT	151040311	5H5.Empty	FWD:GTGCCAGCMGCCGCGGTAA; REV:GGACTACHVGGGTWTCTAAT	Illumina	AB	12616	5	ROBE	Amina_Skin	UCSDMI	3/30/16	Amina_Skin_lane1_S1_L001	_0.1,g_	UCSDMI	AB_Plate5	Sequencing by synthesis	UCSDMI	16S rRNA	V4	108379Z	208484Z	108364Z	RNBD9959	AB_Plate5_5H5.Empty_H5	H5	not applicable	years	5H5	not applicable	not applicable	not applicable	9/30/15 0:00	True	193	urban biome	research facility	sterile water	misc environment
10370.5H6.Empty	TGATTTAATTGC	GTGTGCCAGCMGCCGCGGTAA	USCDMI	Amina skin study	EMP_processed	samples of skin from a timeseries intervention with skin products	HOWE_KF2	PM15J26	lane1	_Illumina HiSeq Rapid Run 515fbc, 806r amplification of 16SrRNA V4_	GT	151040311	5H6.Empty	FWD:GTGCCAGCMGCCGCGGTAA; REV:GGACTACHVGGGTWTCTAAT	Illumina	AB	12616	5	ROBE	Amina_Skin	UCSDMI	3/30/16	Amina_Skin_lane1_S1_L001	_0.1,g_	UCSDMI	AB_Plate5	Sequencing by synthesis	UCSDMI	16S rRNA	V4	108379Z	208484Z	108364Z	RNBD9959	AB_Plate5_5H6.Empty_H6	H6	not applicable	years	5H6	not applicable	not applicable	not applicable	9/30/15 0:00	True	193	urban biome	research facility	sterile water	misc environment
10370.5H7.Empty	CTGAGGCCCTTC	GTGTGCCAGCMGCCGCGGTAA	USCDMI	Amina skin study	EMP_processed	samples of skin from a timeseries intervention with skin products	HOWE_KF2	PM15J26	lane1	_Illumina HiSeq Rapid Run 515fbc, 806r amplification of 16SrRNA V4_	GT	151040311	5H7.Empty	FWD:GTGCCAGCMGCCGCGGTAA; REV:GGACTACHVGGGTWTCTAAT	Illumina	AB	12616	5	ROBE	Amina_Skin	UCSDMI	3/30/16	Amina_Skin_lane1_S1_L001	_0.1,g_	UCSDMI	AB_Plate5	Sequencing by synthesis	UCSDMI	16S rRNA	V4	108379Z	208484Z	108364Z	RNBD9959	AB_Plate5_5H7.Empty_H7	H7	not applicable	years	5H7	not applicable	not applicable	not applicable	9/30/15 0:00	True	193	urban biome	research facility	sterile water	misc environment
10370.5H8.Empty	TATGGGTAGCTA	GTGTGCCAGCMGCCGCGGTAA	USCDMI	Amina skin study	EMP_processed	samples of skin from a timeseries intervention with skin products	HOWE_KF2	PM15J26	lane1	_Illumina HiSeq Rapid Run 515fbc, 806r amplification of 16SrRNA V4_	GT	151040311	5H8.Empty	FWD:GTGCCAGCMGCCGCGGTAA; REV:GGACTACHVGGGTWTCTAAT	Illumina	AB	12616	5	ROBE	Amina_Skin	UCSDMI	3/30/16	Amina_Skin_lane1_S1_L001	_0.1,g_	UCSDMI	AB_Plate5	Sequencing by synthesis	UCSDMI	16S rRNA	V4	108379Z	208484Z	108364Z	RNBD9959	AB_Plate5_5H8.Empty_H8	H8	not applicable	years	5H8	not applicable	not applicable	not applicable	9/30/15 0:00	True	193	urban biome	research facility	sterile water	misc environment
10370.5H9.Empty	CTTAGGCATGTG	GTGTGCCAGCMGCCGCGGTAA	USCDMI	Amina skin study	EMP_processed	samples of skin from a timeseries intervention with skin products	HOWE_KF2	PM15J26	lane1	_Illumina HiSeq Rapid Run 515fbc, 806r amplification of 16SrRNA V4_	GT	151040311	5H9.Empty	FWD:GTGCCAGCMGCCGCGGTAA; REV:GGACTACHVGGGTWTCTAAT	Illumina	AB	12616	5	ROBE	Amina_Skin	UCSDMI	3/30/16	Amina_Skin_lane1_S1_L001	_0.1,g_	UCSDMI	AB_Plate5	Sequencing by synthesis	UCSDMI	16S rRNA	V4	108379Z	208484Z	108364Z	RNBD9959	AB_Plate5_5H9.Empty_H9	H9	not applicable	years	5H9	not applicable	not applicable	not applicable	9/30/15 0:00	True	193	urban biome	research facility	sterile water	misc environment
10370.6A1.Empty	GTTCGGTGTCCA	GTGTGCCAGCMGCCGCGGTAA	USCDMI	Amina skin study	EMP_processed	samples of skin from a timeseries intervention with skin products	HOWE_KF1	PM15J26	lane1	_Illumina HiSeq Rapid Run 515fbc, 806r amplification of 16SrRNA V4_	GT	151040311	6A1.Empty	FWD:GTGCCAGCMGCCGCGGTAA; REV:GGACTACHVGGGTWTCTAAT	Illumina	AB	12616	6	ROBE	Amina_Skin	UCSDMI	3/30/16	Amina_Skin_lane1_S1_L001	_0.1,g_	UCSDMI	AB_Plate6	Sequencing by synthesis	UCSDMI	16S rRNA	V4	108379Z	208484Z	108364Z	RNBD9959	AB_Plate6_6A1.Empty_A1	A1	not applicable	years	6A1	not applicable	not applicable	not applicable	10/7/15 0:00	True	193	urban biome	research facility	sterile water	misc environment
10370.6A10	ATTTGAAGAGGT	GTGTGCCAGCMGCCGCGGTAA	USCDMI	Amina skin study	EMP_processed	samples of skin from a timeseries intervention with skin products	HOWE_KF1	PM15J26	lane1	_Illumina HiSeq Rapid Run 515fbc, 806r amplification of 16SrRNA V4_	GT	151040311	6A10	FWD:GTGCCAGCMGCCGCGGTAA; REV:GGACTACHVGGGTWTCTAAT	Illumina	AB	12616	6	ROBE	Amina_Skin	UCSDMI	3/30/16	Amina_Skin_lane1_S1_L001	_0.1,g_	UCSDMI	AB_Plate6	Sequencing by synthesis	UCSDMI	16S rRNA	V4	108379Z	208484Z	108364Z	RNBD9959	AB_Plate6_6A10_A10	A10	not applicable	years	6A10	UBERON:skin	UBERON:sebum	UBERON:arm pit	10/7/15 0:00	True	193	urban biome	human-associated habitat	sebum	human-skin
10370.6A11	GTCAATTAGTGG	GTGTGCCAGCMGCCGCGGTAA	USCDMI	Amina skin study	EMP_processed	samples of skin from a timeseries intervention with skin products	HOWE_KF1	PM15J26	lane1	_Illumina HiSeq Rapid Run 515fbc, 806r amplification of 16SrRNA V4_	GT	151040311	6A11	FWD:GTGCCAGCMGCCGCGGTAA; REV:GGACTACHVGGGTWTCTAAT	Illumina	AB	12616	6	ROBE	Amina_Skin	UCSDMI	3/30/16	Amina_Skin_lane1_S1_L001	_0.1,g_	UCSDMI	AB_Plate6	Sequencing by synthesis	UCSDMI	16S rRNA	V4	108379Z	208484Z	108364Z	RNBD9959	AB_Plate6_6A11_A11	A11	not applicable	years	6A11	UBERON:skin	UBERON:sebum	UBERON:arm pit	10/7/15 0:00	True	193	urban biome	human-associated habitat	sebum	human-skin
10370.6A12	CCTAAGAGCATC	GTGTGCCAGCMGCCGCGGTAA	USCDMI	Amina skin study	EMP_processed	samples of skin from a timeseries intervention with skin products	HOWE_KF1	PM15J26	lane1	_Illumina HiSeq Rapid Run 515fbc, 806r amplification of 16SrRNA V4_	GT	151040311	6A12	FWD:GTGCCAGCMGCCGCGGTAA; REV:GGACTACHVGGGTWTCTAAT	Illumina	AB	12616	6	ROBE	Amina_Skin	UCSDMI	3/30/16	Amina_Skin_lane1_S1_L001	_0.1,g_	UCSDMI	AB_Plate6	Sequencing by synthesis	UCSDMI	16S rRNA	V4	108379Z	208484Z	108364Z	RNBD9959	AB_Plate6_6A12_A12	A12	not applicable	years	6A12	UBERON:skin	UBERON:sebum	UBERON:arm pit	10/7/15 0:00	True	193	urban biome	human-associated habitat	sebum	human-skin
10370.6A2.Empty	CTACCGATTGCG	GTGTGCCAGCMGCCGCGGTAA	USCDMI	Amina skin study	EMP_processed	samples of skin from a timeseries intervention with skin products	HOWE_KF1	PM15J26	lane1	_Illumina HiSeq Rapid Run 515fbc, 806r amplification of 16SrRNA V4_	GT	151040311	6A2.Empty	FWD:GTGCCAGCMGCCGCGGTAA; REV:GGACTACHVGGGTWTCTAAT	Illumina	AB	12616	6	ROBE	Amina_Skin	UCSDMI	3/30/16	Amina_Skin_lane1_S1_L001	_0.1,g_	UCSDMI	AB_Plate6	Sequencing by synthesis	UCSDMI	16S rRNA	V4	108379Z	208484Z	108364Z	RNBD9959	AB_Plate6_6A2.Empty_A2	A2	not applicable	years	6A2	not applicable	not applicable	not applicable	10/7/15 0:00	True	193	urban biome	research facility	sterile water	misc environment
10370.6A3.Swabblank	GAGAGTCCACTT	GTGTGCCAGCMGCCGCGGTAA	USCDMI	Amina skin study	EMP_processed	samples of skin from a timeseries intervention with skin products	HOWE_KF1	PM15J26	lane1	_Illumina HiSeq Rapid Run 515fbc, 806r amplification of 16SrRNA V4_	GT	151040311	6A3.Swab blank	FWD:GTGCCAGCMGCCGCGGTAA; REV:GGACTACHVGGGTWTCTAAT	Illumina	AB	12616	6	ROBE	Amina_Skin	UCSDMI	3/30/16	Amina_Skin_lane1_S1_L001	_0.1,g_	UCSDMI	AB_Plate6	Sequencing by synthesis	UCSDMI	16S rRNA	V4	108379Z	208484Z	108364Z	RNBD9959	AB_Plate6_6A3.Swab blank_A3	A3	not applicable	years	6A3	not applicable	not applicable	not applicable	10/7/15 0:00	True	193	urban biome	research facility	sterile water	misc environment
10370.6A4.Swabblank	CTAACCTCATAT	GTGTGCCAGCMGCCGCGGTAA	USCDMI	Amina skin study	EMP_processed	samples of skin from a timeseries intervention with skin products	HOWE_KF1	PM15J26	lane1	_Illumina HiSeq Rapid Run 515fbc, 806r amplification of 16SrRNA V4_	GT	151040311	6A4.Empty	FWD:GTGCCAGCMGCCGCGGTAA; REV:GGACTACHVGGGTWTCTAAT	Illumina	AB	12616	6	ROBE	Amina_Skin	UCSDMI	3/30/16	Amina_Skin_lane1_S1_L001	_0.1,g_	UCSDMI	AB_Plate6	Sequencing by synthesis	UCSDMI	16S rRNA	V4	108379Z	208484Z	108364Z	RNBD9959	AB_Plate6_6A4.Empty_A4	A4	not applicable	years	6A4	not applicable	not applicable	not applicable	10/7/15 0:00	True	193	urban biome	research facility	sterile water	misc environment
10370.6A5	AGCTTCGACAGT	GTGTGCCAGCMGCCGCGGTAA	USCDMI	Amina skin study	EMP_processed	samples of skin from a timeseries intervention with skin products	HOWE_KF1	PM15J26	lane1	_Illumina HiSeq Rapid Run 515fbc, 806r amplification of 16SrRNA V4_	GT	151040311	6A5	FWD:GTGCCAGCMGCCGCGGTAA; REV:GGACTACHVGGGTWTCTAAT	Illumina	AB	12616	6	ROBE	Amina_Skin	UCSDMI	3/30/16	Amina_Skin_lane1_S1_L001	_0.1,g_	UCSDMI	AB_Plate6	Sequencing by synthesis	UCSDMI	16S rRNA	V4	108379Z	208484Z	108364Z	RNBD9959	AB_Plate6_6A5_A5	A5	not applicable	years	6A5	UBERON:skin	UBERON:sebum	UBERON:skin of face	10/7/15 0:00	True	193	urban biome	human-associated habitat	sebum	human-skin
10370.6A6	GAGAGGGATCAC	GTGTGCCAGCMGCCGCGGTAA	USCDMI	Amina skin study	EMP_processed	samples of skin from a timeseries intervention with skin products	HOWE_KF1	PM15J26	lane1	_Illumina HiSeq Rapid Run 515fbc, 806r amplification of 16SrRNA V4_	GT	151040311	6A6	FWD:GTGCCAGCMGCCGCGGTAA; REV:GGACTACHVGGGTWTCTAAT	Illumina	AB	12616	6	ROBE	Amina_Skin	UCSDMI	3/30/16	Amina_Skin_lane1_S1_L001	_0.1,g_	UCSDMI	AB_Plate6	Sequencing by synthesis	UCSDMI	16S rRNA	V4	108379Z	208484Z	108364Z	RNBD9959	AB_Plate6_6A6_A6	A6	not applicable	years	6A6	UBERON:skin	UBERON:sebum	UBERON:skin of face	10/7/15 0:00	True	193	urban biome	human-associated habitat	sebum	human-skin
10370.6A7	TGGCCGTTACTG	GTGTGCCAGCMGCCGCGGTAA	USCDMI	Amina skin study	EMP_processed	samples of skin from a timeseries intervention with skin products	HOWE_KF1	PM15J26	lane1	_Illumina HiSeq Rapid Run 515fbc, 806r amplification of 16SrRNA V4_	GT	151040311	6A7	FWD:GTGCCAGCMGCCGCGGTAA; REV:GGACTACHVGGGTWTCTAAT	Illumina	AB	12616	6	ROBE	Amina_Skin	UCSDMI	3/30/16	Amina_Skin_lane1_S1_L001	_0.1,g_	UCSDMI	AB_Plate6	Sequencing by synthesis	UCSDMI	16S rRNA	V4	108379Z	208484Z	108364Z	RNBD9959	AB_Plate6_6A7_A7	A7	not applicable	years	6A7	UBERON:skin	UBERON:sebum	UBERON:skin of face	10/7/15 0:00	True	193	urban biome	human-associated habitat	sebum	human-skin
10370.6A8	TTCAGCGATGGT	GTGTGCCAGCMGCCGCGGTAA	USCDMI	Amina skin study	EMP_processed	samples of skin from a timeseries intervention with skin products	HOWE_KF1	PM15J26	lane1	_Illumina HiSeq Rapid Run 515fbc, 806r amplification of 16SrRNA V4_	GT	151040311	6A8	FWD:GTGCCAGCMGCCGCGGTAA; REV:GGACTACHVGGGTWTCTAAT	Illumina	AB	12616	6	ROBE	Amina_Skin	UCSDMI	3/30/16	Amina_Skin_lane1_S1_L001	_0.1,g_	UCSDMI	AB_Plate6	Sequencing by synthesis	UCSDMI	16S rRNA	V4	108379Z	208484Z	108364Z	RNBD9959	AB_Plate6_6A8_A8	A8	not applicable	years	6A8	UBERON:skin	UBERON:sebum	UBERON:skin of face	10/7/15 0:00	True	193	urban biome	human-associated habitat	sebum	human-skin
10370.6A9	AAGATCGTACTG	GTGTGCCAGCMGCCGCGGTAA	USCDMI	Amina skin study	EMP_processed	samples of skin from a timeseries intervention with skin products	HOWE_KF1	PM15J26	lane1	_Illumina HiSeq Rapid Run 515fbc, 806r amplification of 16SrRNA V4_	GT	151040311	6A9	FWD:GTGCCAGCMGCCGCGGTAA; REV:GGACTACHVGGGTWTCTAAT	Illumina	AB	12616	6	ROBE	Amina_Skin	UCSDMI	3/30/16	Amina_Skin_lane1_S1_L001	_0.1,g_	UCSDMI	AB_Plate6	Sequencing by synthesis	UCSDMI	16S rRNA	V4	108379Z	208484Z	108364Z	RNBD9959	AB_Plate6_6A9_A9	A9	not applicable	years	6A9	UBERON:skin	UBERON:sebum	UBERON:arm pit	10/7/15 0:00	True	193	urban biome	human-associated habitat	sebum	human-skin
10370.6B1	GCAAGAATACAT	GTGTGCCAGCMGCCGCGGTAA	USCDMI	Amina skin study	EMP_processed	samples of skin from a timeseries intervention with skin products	HOWE_KF1	PM15J26	lane1	_Illumina HiSeq Rapid Run 515fbc, 806r amplification of 16SrRNA V4_	GT	151040311	6B1	FWD:GTGCCAGCMGCCGCGGTAA; REV:GGACTACHVGGGTWTCTAAT	Illumina	AB	12616	6	ROBE	Amina_Skin	UCSDMI	3/30/16	Amina_Skin_lane1_S1_L001	_0.1,g_	UCSDMI	AB_Plate6	Sequencing by synthesis	UCSDMI	16S rRNA	V4	108379Z	208484Z	108364Z	RNBD9959	AB_Plate6_6B1_B1	B1	not applicable	years	6B1	UBERON:skin	UBERON:sebum	UBERON:skin of arm	10/7/15 0:00	True	193	urban biome	human-associated habitat	sebum	human-skin
10370.6B10	TCTACGGCACGT	GTGTGCCAGCMGCCGCGGTAA	USCDMI	Amina skin study	EMP_processed	samples of skin from a timeseries intervention with skin products	HOWE_KF1	PM15J26	lane1	_Illumina HiSeq Rapid Run 515fbc, 806r amplification of 16SrRNA V4_	GT	151040311	6B10	FWD:GTGCCAGCMGCCGCGGTAA; REV:GGACTACHVGGGTWTCTAAT	Illumina	AB	12616	6	ROBE	Amina_Skin	UCSDMI	3/30/16	Amina_Skin_lane1_S1_L001	_0.1,g_	UCSDMI	AB_Plate6	Sequencing by synthesis	UCSDMI	16S rRNA	V4	108379Z	208484Z	108364Z	RNBD9959	AB_Plate6_6B10_B10	B10	not applicable	years	6B10	UBERON:skin	UBERON:sebum	UBERON:skin of face	10/7/15 0:00	True	193	urban biome	human-associated habitat	sebum	human-skin
10370.6B11	AGCCCGCAAAGG	GTGTGCCAGCMGCCGCGGTAA	USCDMI	Amina skin study	EMP_processed	samples of skin from a timeseries intervention with skin products	HOWE_KF1	PM15J26	lane1	_Illumina HiSeq Rapid Run 515fbc, 806r amplification of 16SrRNA V4_	GT	151040311	6B11	FWD:GTGCCAGCMGCCGCGGTAA; REV:GGACTACHVGGGTWTCTAAT	Illumina	AB	12616	6	ROBE	Amina_Skin	UCSDMI	3/30/16	Amina_Skin_lane1_S1_L001	_0.1,g_	UCSDMI	AB_Plate6	Sequencing by synthesis	UCSDMI	16S rRNA	V4	108379Z	208484Z	108364Z	RNBD9959	AB_Plate6_6B11_B11	B11	not applicable	years	6B11	UBERON:skin	UBERON:sebum	UBERON:skin of face	10/7/15 0:00	True	193	urban biome	human-associated habitat	sebum	human-skin
10370.6B12	GAGCGCCGAACA	GTGTGCCAGCMGCCGCGGTAA	USCDMI	Amina skin study	EMP_processed	samples of skin from a timeseries intervention with skin products	HOWE_KF1	PM15J26	lane1	_Illumina HiSeq Rapid Run 515fbc, 806r amplification of 16SrRNA V4_	GT	151040311	6B12	FWD:GTGCCAGCMGCCGCGGTAA; REV:GGACTACHVGGGTWTCTAAT	Illumina	AB	12616	6	ROBE	Amina_Skin	UCSDMI	3/30/16	Amina_Skin_lane1_S1_L001	_0.1,g_	UCSDMI	AB_Plate6	Sequencing by synthesis	UCSDMI	16S rRNA	V4	108379Z	208484Z	108364Z	RNBD9959	AB_Plate6_6B12_B12	B12	not applicable	years	6B12	UBERON:skin	UBERON:sebum	UBERON:skin of face	10/7/15 0:00	True	193	urban biome	human-associated habitat	sebum	human-skin
10370.6B2	GGTAATAGAGTT	GTGTGCCAGCMGCCGCGGTAA	USCDMI	Amina skin study	EMP_processed	samples of skin from a timeseries intervention with skin products	HOWE_KF1	PM15J26	lane1	_Illumina HiSeq Rapid Run 515fbc, 806r amplification of 16SrRNA V4_	GT	151040311	6B2	FWD:GTGCCAGCMGCCGCGGTAA; REV:GGACTACHVGGGTWTCTAAT	Illumina	AB	12616	6	ROBE	Amina_Skin	UCSDMI	3/30/16	Amina_Skin_lane1_S1_L001	_0.1,g_	UCSDMI	AB_Plate6	Sequencing by synthesis	UCSDMI	16S rRNA	V4	108379Z	208484Z	108364Z	RNBD9959	AB_Plate6_6B2_B2	B2	not applicable	years	6B2	UBERON:skin	UBERON:sebum	UBERON:skin of arm	10/7/15 0:00	True	193	urban biome	human-associated habitat	sebum	human-skin
10370.6B3	ATTTGCTTTGCC	GTGTGCCAGCMGCCGCGGTAA	USCDMI	Amina skin study	EMP_processed	samples of skin from a timeseries intervention with skin products	HOWE_KF1	PM15J26	lane1	_Illumina HiSeq Rapid Run 515fbc, 806r amplification of 16SrRNA V4_	GT	151040311	6B3	FWD:GTGCCAGCMGCCGCGGTAA; REV:GGACTACHVGGGTWTCTAAT	Illumina	AB	12616	6	ROBE	Amina_Skin	UCSDMI	3/30/16	Amina_Skin_lane1_S1_L001	_0.1,g_	UCSDMI	AB_Plate6	Sequencing by synthesis	UCSDMI	16S rRNA	V4	108379Z	208484Z	108364Z	RNBD9959	AB_Plate6_6B3_B3	B3	not applicable	years	6B3	UBERON:skin	UBERON:sebum	UBERON:skin of arm	10/7/15 0:00	True	193	urban biome	human-associated habitat	sebum	human-skin
10370.6B4	CTTCGGAGGGAG	GTGTGCCAGCMGCCGCGGTAA	USCDMI	Amina skin study	EMP_processed	samples of skin from a timeseries intervention with skin products	HOWE_KF1	PM15J26	lane1	_Illumina HiSeq Rapid Run 515fbc, 806r amplification of 16SrRNA V4_	GT	151040311	6B4	FWD:GTGCCAGCMGCCGCGGTAA; REV:GGACTACHVGGGTWTCTAAT	Illumina	AB	12616	6	ROBE	Amina_Skin	UCSDMI	3/30/16	Amina_Skin_lane1_S1_L001	_0.1,g_	UCSDMI	AB_Plate6	Sequencing by synthesis	UCSDMI	16S rRNA	V4	108379Z	208484Z	108364Z	RNBD9959	AB_Plate6_6B4_B4	B4	not applicable	years	6B4	UBERON:skin	UBERON:sebum	UBERON:skin of arm	10/7/15 0:00	True	193	urban biome	human-associated habitat	sebum	human-skin
10370.6B5	TAAGAAACGTCA	GTGTGCCAGCMGCCGCGGTAA	USCDMI	Amina skin study	EMP_processed	samples of skin from a timeseries intervention with skin products	HOWE_KF1	PM15J26	lane1	_Illumina HiSeq Rapid Run 515fbc, 806r amplification of 16SrRNA V4_	GT	151040311	6B5	FWD:GTGCCAGCMGCCGCGGTAA; REV:GGACTACHVGGGTWTCTAAT	Illumina	AB	12616	6	ROBE	Amina_Skin	UCSDMI	3/30/16	Amina_Skin_lane1_S1_L001	_0.1,g_	UCSDMI	AB_Plate6	Sequencing by synthesis	UCSDMI	16S rRNA	V4	108379Z	208484Z	108364Z	RNBD9959	AB_Plate6_6B5_B5	B5	not applicable	years	6B5	UBERON:skin	UBERON:sebum	UBERON:skin of foot	10/7/15 0:00	True	193	urban biome	human-associated habitat	sebum	human-skin
10370.6B6	TTGCGACAAAGT	GTGTGCCAGCMGCCGCGGTAA	USCDMI	Amina skin study	EMP_processed	samples of skin from a timeseries intervention with skin products	HOWE_KF1	PM15J26	lane1	_Illumina HiSeq Rapid Run 515fbc, 806r amplification of 16SrRNA V4_	GT	151040311	6B6	FWD:GTGCCAGCMGCCGCGGTAA; REV:GGACTACHVGGGTWTCTAAT	Illumina	AB	12616	6	ROBE	Amina_Skin	UCSDMI	3/30/16	Amina_Skin_lane1_S1_L001	_0.1,g_	UCSDMI	AB_Plate6	Sequencing by synthesis	UCSDMI	16S rRNA	V4	108379Z	208484Z	108364Z	RNBD9959	AB_Plate6_6B6_B6	B6	not applicable	years	6B6	UBERON:skin	UBERON:sebum	UBERON:skin of foot	10/7/15 0:00	True	193	urban biome	human-associated habitat	sebum	human-skin
10370.6B7	AGGAACCAGACG	GTGTGCCAGCMGCCGCGGTAA	USCDMI	Amina skin study	EMP_processed	samples of skin from a timeseries intervention with skin products	HOWE_KF1	PM15J26	lane1	_Illumina HiSeq Rapid Run 515fbc, 806r amplification of 16SrRNA V4_	GT	151040311	6B7	FWD:GTGCCAGCMGCCGCGGTAA; REV:GGACTACHVGGGTWTCTAAT	Illumina	AB	12616	6	ROBE	Amina_Skin	UCSDMI	3/30/16	Amina_Skin_lane1_S1_L001	_0.1,g_	UCSDMI	AB_Plate6	Sequencing by synthesis	UCSDMI	16S rRNA	V4	108379Z	208484Z	108364Z	RNBD9959	AB_Plate6_6B7_B7	B7	not applicable	years	6B7	UBERON:skin	UBERON:sebum	UBERON:skin of foot	10/7/15 0:00	True	193	urban biome	human-associated habitat	sebum	human-skin
10370.6B8	CGTGGTGGGAAC	GTGTGCCAGCMGCCGCGGTAA	USCDMI	Amina skin study	EMP_processed	samples of skin from a timeseries intervention with skin products	HOWE_KF1	PM15J26	lane1	_Illumina HiSeq Rapid Run 515fbc, 806r amplification of 16SrRNA V4_	GT	151040311	6B8	FWD:GTGCCAGCMGCCGCGGTAA; REV:GGACTACHVGGGTWTCTAAT	Illumina	AB	12616	6	ROBE	Amina_Skin	UCSDMI	3/30/16	Amina_Skin_lane1_S1_L001	_0.1,g_	UCSDMI	AB_Plate6	Sequencing by synthesis	UCSDMI	16S rRNA	V4	108379Z	208484Z	108364Z	RNBD9959	AB_Plate6_6B8_B8	B8	not applicable	years	6B8	UBERON:skin	UBERON:sebum	UBERON:skin of foot	10/7/15 0:00	True	193	urban biome	human-associated habitat	sebum	human-skin
10370.6B9.Empty	GTCATTGGGCTA	GTGTGCCAGCMGCCGCGGTAA	USCDMI	Amina skin study	EMP_processed	samples of skin from a timeseries intervention with skin products	HOWE_KF1	PM15J26	lane1	_Illumina HiSeq Rapid Run 515fbc, 806r amplification of 16SrRNA V4_	GT	151040311	6B9.Empty	FWD:GTGCCAGCMGCCGCGGTAA; REV:GGACTACHVGGGTWTCTAAT	Illumina	AB	12616	6	ROBE	Amina_Skin	UCSDMI	3/30/16	Amina_Skin_lane1_S1_L001	_0.1,g_	UCSDMI	AB_Plate6	Sequencing by synthesis	UCSDMI	16S rRNA	V4	108379Z	208484Z	108364Z	RNBD9959	AB_Plate6_6B9.Empty_B9	B9	not applicable	years	6B9	not applicable	not applicable	not applicable	10/7/15 0:00	True	193	urban biome	research facility	sterile water	misc environment
10370.6C1	CAGGGTAGGGTA	GTGTGCCAGCMGCCGCGGTAA	USCDMI	Amina skin study	EMP_processed	samples of skin from a timeseries intervention with skin products	HOWE_KF1	PM15J26	lane1	_Illumina HiSeq Rapid Run 515fbc, 806r amplification of 16SrRNA V4_	GT	151040311	6C1	FWD:GTGCCAGCMGCCGCGGTAA; REV:GGACTACHVGGGTWTCTAAT	Illumina	AB	12616	6	ROBE	Amina_Skin	UCSDMI	3/30/16	Amina_Skin_lane1_S1_L001	_0.1,g_	UCSDMI	AB_Plate6	Sequencing by synthesis	UCSDMI	16S rRNA	V4	108379Z	208484Z	108364Z	RNBD9959	AB_Plate6_6C1_C1	C1	not applicable	years	6C1	UBERON:skin	UBERON:sebum	UBERON:skin of face	10/7/15 0:00	True	193	urban biome	human-associated habitat	sebum	human-skin
10370.6C10	TCCTAGGTCCGA	GTGTGCCAGCMGCCGCGGTAA	USCDMI	Amina skin study	EMP_processed	samples of skin from a timeseries intervention with skin products	HOWE_KF1	PM15J26	lane1	_Illumina HiSeq Rapid Run 515fbc, 806r amplification of 16SrRNA V4_	GT	151040311	6C10	FWD:GTGCCAGCMGCCGCGGTAA; REV:GGACTACHVGGGTWTCTAAT	Illumina	AB	12616	6	ROBE	Amina_Skin	UCSDMI	3/30/16	Amina_Skin_lane1_S1_L001	_0.1,g_	UCSDMI	AB_Plate6	Sequencing by synthesis	UCSDMI	16S rRNA	V4	108379Z	208484Z	108364Z	RNBD9959	AB_Plate6_6C10_C10	C10	not applicable	years	6C10	UBERON:skin	UBERON:sebum	UBERON:skin of foot	10/7/15 0:00	True	193	urban biome	human-associated habitat	sebum	human-skin
10370.6C11	GGCCTATAAGTC	GTGTGCCAGCMGCCGCGGTAA	USCDMI	Amina skin study	EMP_processed	samples of skin from a timeseries intervention with skin products	HOWE_KF1	PM15J26	lane1	_Illumina HiSeq Rapid Run 515fbc, 806r amplification of 16SrRNA V4_	GT	151040311	6C11	FWD:GTGCCAGCMGCCGCGGTAA; REV:GGACTACHVGGGTWTCTAAT	Illumina	AB	12616	6	ROBE	Amina_Skin	UCSDMI	3/30/16	Amina_Skin_lane1_S1_L001	_0.1,g_	UCSDMI	AB_Plate6	Sequencing by synthesis	UCSDMI	16S rRNA	V4	108379Z	208484Z	108364Z	RNBD9959	AB_Plate6_6C11_C11	C11	not applicable	years	6C11	UBERON:skin	UBERON:sebum	UBERON:skin of foot	10/7/15 0:00	True	193	urban biome	human-associated habitat	sebum	human-skin
10370.6C12	CTCTATTCCACC	GTGTGCCAGCMGCCGCGGTAA	USCDMI	Amina skin study	EMP_processed	samples of skin from a timeseries intervention with skin products	HOWE_KF1	PM15J26	lane1	_Illumina HiSeq Rapid Run 515fbc, 806r amplification of 16SrRNA V4_	GT	151040311	6C12	FWD:GTGCCAGCMGCCGCGGTAA; REV:GGACTACHVGGGTWTCTAAT	Illumina	AB	12616	6	ROBE	Amina_Skin	UCSDMI	3/30/16	Amina_Skin_lane1_S1_L001	_0.1,g_	UCSDMI	AB_Plate6	Sequencing by synthesis	UCSDMI	16S rRNA	V4	108379Z	208484Z	108364Z	RNBD9959	AB_Plate6_6C12_C12	C12	not applicable	years	6C12	UBERON:skin	UBERON:sebum	UBERON:skin of foot	10/7/15 0:00	True	193	urban biome	human-associated habitat	sebum	human-skin
10370.6C2	GTAAATTCAGGC	GTGTGCCAGCMGCCGCGGTAA	USCDMI	Amina skin study	EMP_processed	samples of skin from a timeseries intervention with skin products	HOWE_KF1	PM15J26	lane1	_Illumina HiSeq Rapid Run 515fbc, 806r amplification of 16SrRNA V4_	GT	151040311	6C2	FWD:GTGCCAGCMGCCGCGGTAA; REV:GGACTACHVGGGTWTCTAAT	Illumina	AB	12616	6	ROBE	Amina_Skin	UCSDMI	3/30/16	Amina_Skin_lane1_S1_L001	_0.1,g_	UCSDMI	AB_Plate6	Sequencing by synthesis	UCSDMI	16S rRNA	V4	108379Z	208484Z	108364Z	RNBD9959	AB_Plate6_6C2_C2	C2	not applicable	years	6C2	UBERON:skin	UBERON:sebum	UBERON:arm pit	10/7/15 0:00	True	193	urban biome	human-associated habitat	sebum	human-skin
10370.6C3	ACCCGGATTTCG	GTGTGCCAGCMGCCGCGGTAA	USCDMI	Amina skin study	EMP_processed	samples of skin from a timeseries intervention with skin products	HOWE_KF1	PM15J26	lane1	_Illumina HiSeq Rapid Run 515fbc, 806r amplification of 16SrRNA V4_	GT	151040311	6C3	FWD:GTGCCAGCMGCCGCGGTAA; REV:GGACTACHVGGGTWTCTAAT	Illumina	AB	12616	6	ROBE	Amina_Skin	UCSDMI	3/30/16	Amina_Skin_lane1_S1_L001	_0.1,g_	UCSDMI	AB_Plate6	Sequencing by synthesis	UCSDMI	16S rRNA	V4	108379Z	208484Z	108364Z	RNBD9959	AB_Plate6_6C3_C3	C3	not applicable	years	6C3	UBERON:skin	UBERON:sebum	UBERON:arm pit	10/7/15 0:00	True	193	urban biome	human-associated habitat	sebum	human-skin
10370.6C4	GTGACCCTGTCA	GTGTGCCAGCMGCCGCGGTAA	USCDMI	Amina skin study	EMP_processed	samples of skin from a timeseries intervention with skin products	HOWE_KF1	PM15J26	lane1	_Illumina HiSeq Rapid Run 515fbc, 806r amplification of 16SrRNA V4_	GT	151040311	6C4	FWD:GTGCCAGCMGCCGCGGTAA; REV:GGACTACHVGGGTWTCTAAT	Illumina	AB	12616	6	ROBE	Amina_Skin	UCSDMI	3/30/16	Amina_Skin_lane1_S1_L001	_0.1,g_	UCSDMI	AB_Plate6	Sequencing by synthesis	UCSDMI	16S rRNA	V4	108379Z	208484Z	108364Z	RNBD9959	AB_Plate6_6C4_C4	C4	not applicable	years	6C4	UBERON:skin	UBERON:sebum	UBERON:arm pit	10/7/15 0:00	True	193	urban biome	human-associated habitat	sebum	human-skin
10370.6C5	AGCAACATTGCA	GTGTGCCAGCMGCCGCGGTAA	USCDMI	Amina skin study	EMP_processed	samples of skin from a timeseries intervention with skin products	HOWE_KF1	PM15J26	lane1	_Illumina HiSeq Rapid Run 515fbc, 806r amplification of 16SrRNA V4_	GT	151040311	6C5	FWD:GTGCCAGCMGCCGCGGTAA; REV:GGACTACHVGGGTWTCTAAT	Illumina	AB	12616	6	ROBE	Amina_Skin	UCSDMI	3/30/16	Amina_Skin_lane1_S1_L001	_0.1,g_	UCSDMI	AB_Plate6	Sequencing by synthesis	UCSDMI	16S rRNA	V4	108379Z	208484Z	108364Z	RNBD9959	AB_Plate6_6C5_C5	C5	not applicable	years	6C5	UBERON:skin	UBERON:sebum	UBERON:arm pit	10/7/15 0:00	True	193	urban biome	human-associated habitat	sebum	human-skin
10370.6C6	CAGTGTCATGAA	GTGTGCCAGCMGCCGCGGTAA	USCDMI	Amina skin study	EMP_processed	samples of skin from a timeseries intervention with skin products	HOWE_KF1	PM15J26	lane1	_Illumina HiSeq Rapid Run 515fbc, 806r amplification of 16SrRNA V4_	GT	151040311	6C6	FWD:GTGCCAGCMGCCGCGGTAA; REV:GGACTACHVGGGTWTCTAAT	Illumina	AB	12616	6	ROBE	Amina_Skin	UCSDMI	3/30/16	Amina_Skin_lane1_S1_L001	_0.1,g_	UCSDMI	AB_Plate6	Sequencing by synthesis	UCSDMI	16S rRNA	V4	108379Z	208484Z	108364Z	RNBD9959	AB_Plate6_6C6_C6	C6	not applicable	years	6C6	UBERON:skin	UBERON:sebum	UBERON:skin of arm	10/7/15 0:00	True	193	urban biome	human-associated habitat	sebum	human-skin
10370.6C7	GTTGACCATCGC	GTGTGCCAGCMGCCGCGGTAA	USCDMI	Amina skin study	EMP_processed	samples of skin from a timeseries intervention with skin products	HOWE_KF1	PM15J26	lane1	_Illumina HiSeq Rapid Run 515fbc, 806r amplification of 16SrRNA V4_	GT	151040311	6C7	FWD:GTGCCAGCMGCCGCGGTAA; REV:GGACTACHVGGGTWTCTAAT	Illumina	AB	12616	6	ROBE	Amina_Skin	UCSDMI	3/30/16	Amina_Skin_lane1_S1_L001	_0.1,g_	UCSDMI	AB_Plate6	Sequencing by synthesis	UCSDMI	16S rRNA	V4	108379Z	208484Z	108364Z	RNBD9959	AB_Plate6_6C7_C7	C7	not applicable	years	6C7	UBERON:skin	UBERON:sebum	UBERON:skin of arm	10/7/15 0:00	True	193	urban biome	human-associated habitat	sebum	human-skin
10370.6C8	AGACACCAATGT	GTGTGCCAGCMGCCGCGGTAA	USCDMI	Amina skin study	EMP_processed	samples of skin from a timeseries intervention with skin products	HOWE_KF1	PM15J26	lane1	_Illumina HiSeq Rapid Run 515fbc, 806r amplification of 16SrRNA V4_	GT	151040311	6C8	FWD:GTGCCAGCMGCCGCGGTAA; REV:GGACTACHVGGGTWTCTAAT	Illumina	AB	12616	6	ROBE	Amina_Skin	UCSDMI	3/30/16	Amina_Skin_lane1_S1_L001	_0.1,g_	UCSDMI	AB_Plate6	Sequencing by synthesis	UCSDMI	16S rRNA	V4	108379Z	208484Z	108364Z	RNBD9959	AB_Plate6_6C8_C8	C8	not applicable	years	6C8	UBERON:skin	UBERON:sebum	UBERON:skin of arm	10/7/15 0:00	True	193	urban biome	human-associated habitat	sebum	human-skin
10370.6C9	CGCAGATTAGTA	GTGTGCCAGCMGCCGCGGTAA	USCDMI	Amina skin study	EMP_processed	samples of skin from a timeseries intervention with skin products	HOWE_KF1	PM15J26	lane1	_Illumina HiSeq Rapid Run 515fbc, 806r amplification of 16SrRNA V4_	GT	151040311	6C9	FWD:GTGCCAGCMGCCGCGGTAA; REV:GGACTACHVGGGTWTCTAAT	Illumina	AB	12616	6	ROBE	Amina_Skin	UCSDMI	3/30/16	Amina_Skin_lane1_S1_L001	_0.1,g_	UCSDMI	AB_Plate6	Sequencing by synthesis	UCSDMI	16S rRNA	V4	108379Z	208484Z	108364Z	RNBD9959	AB_Plate6_6C9_C9	C9	not applicable	years	6C9	UBERON:skin	UBERON:sebum	UBERON:skin of arm	10/7/15 0:00	True	193	urban biome	human-associated habitat	sebum	human-skin
10370.6D1	CTAGTCGCTGGT	GTGTGCCAGCMGCCGCGGTAA	USCDMI	Amina skin study	EMP_processed	samples of skin from a timeseries intervention with skin products	HOWE_KF1	PM15J26	lane1	_Illumina HiSeq Rapid Run 515fbc, 806r amplification of 16SrRNA V4_	GT	151040311	6D1	FWD:GTGCCAGCMGCCGCGGTAA; REV:GGACTACHVGGGTWTCTAAT	Illumina	AB	12616	6	ROBE	Amina_Skin	UCSDMI	3/30/16	Amina_Skin_lane1_S1_L001	_0.1,g_	UCSDMI	AB_Plate6	Sequencing by synthesis	UCSDMI	16S rRNA	V4	108379Z	208484Z	108364Z	RNBD9959	AB_Plate6_6D1_D1	D1	not applicable	years	6D1	UBERON:skin	UBERON:sebum	UBERON:skin of foot	10/7/15 0:00	True	193	urban biome	human-associated habitat	sebum	human-skin
10370.6D10	CTCTTCTGATCA	GTGTGCCAGCMGCCGCGGTAA	USCDMI	Amina skin study	EMP_processed	samples of skin from a timeseries intervention with skin products	HOWE_KF1	PM15J26	lane1	_Illumina HiSeq Rapid Run 515fbc, 806r amplification of 16SrRNA V4_	GT	151040311	6D10	FWD:GTGCCAGCMGCCGCGGTAA; REV:GGACTACHVGGGTWTCTAAT	Illumina	AB	12616	6	ROBE	Amina_Skin	UCSDMI	3/30/16	Amina_Skin_lane1_S1_L001	_0.1,g_	UCSDMI	AB_Plate6	Sequencing by synthesis	UCSDMI	16S rRNA	V4	108379Z	208484Z	108364Z	RNBD9959	AB_Plate6_6D10_D10	D10	not applicable	years	6D10	UBERON:skin	UBERON:sebum	UBERON:arm pit	10/7/15 0:00	True	193	urban biome	human-associated habitat	sebum	human-skin
10370.6D11	CGCGGCGCAGCT	GTGTGCCAGCMGCCGCGGTAA	USCDMI	Amina skin study	EMP_processed	samples of skin from a timeseries intervention with skin products	HOWE_KF1	PM15J26	lane1	_Illumina HiSeq Rapid Run 515fbc, 806r amplification of 16SrRNA V4_	GT	151040311	6D11	FWD:GTGCCAGCMGCCGCGGTAA; REV:GGACTACHVGGGTWTCTAAT	Illumina	AB	12616	6	ROBE	Amina_Skin	UCSDMI	3/30/16	Amina_Skin_lane1_S1_L001	_0.1,g_	UCSDMI	AB_Plate6	Sequencing by synthesis	UCSDMI	16S rRNA	V4	108379Z	208484Z	108364Z	RNBD9959	AB_Plate6_6D11_D11	D11	not applicable	years	6D11	UBERON:skin	UBERON:sebum	UBERON:skin of arm	10/7/15 0:00	True	193	urban biome	human-associated habitat	sebum	human-skin
10370.6D12	ATGGATAGCTAA	GTGTGCCAGCMGCCGCGGTAA	USCDMI	Amina skin study	EMP_processed	samples of skin from a timeseries intervention with skin products	HOWE_KF1	PM15J26	lane1	_Illumina HiSeq Rapid Run 515fbc, 806r amplification of 16SrRNA V4_	GT	151040311	6D12	FWD:GTGCCAGCMGCCGCGGTAA; REV:GGACTACHVGGGTWTCTAAT	Illumina	AB	12616	6	ROBE	Amina_Skin	UCSDMI	3/30/16	Amina_Skin_lane1_S1_L001	_0.1,g_	UCSDMI	AB_Plate6	Sequencing by synthesis	UCSDMI	16S rRNA	V4	108379Z	208484Z	108364Z	RNBD9959	AB_Plate6_6D12_D12	D12	not applicable	years	6D12	UBERON:skin	UBERON:sebum	UBERON:skin of arm	10/7/15 0:00	True	193	urban biome	human-associated habitat	sebum	human-skin
10370.6D2.Empty	AATATCGGGATC	GTGTGCCAGCMGCCGCGGTAA	USCDMI	Amina skin study	EMP_processed	samples of skin from a timeseries intervention with skin products	HOWE_KF1	PM15J26	lane1	_Illumina HiSeq Rapid Run 515fbc, 806r amplification of 16SrRNA V4_	GT	151040311	6D2.Empty	FWD:GTGCCAGCMGCCGCGGTAA; REV:GGACTACHVGGGTWTCTAAT	Illumina	AB	12616	6	ROBE	Amina_Skin	UCSDMI	3/30/16	Amina_Skin_lane1_S1_L001	_0.1,g_	UCSDMI	AB_Plate6	Sequencing by synthesis	UCSDMI	16S rRNA	V4	108379Z	208484Z	108364Z	RNBD9959	AB_Plate6_6D2.Empty_D2	D2	not applicable	years	6D2	not applicable	not applicable	not applicable	10/7/15 0:00	True	193	urban biome	research facility	sterile water	misc environment
10370.6D3	AAGCCTCTACGA	GTGTGCCAGCMGCCGCGGTAA	USCDMI	Amina skin study	EMP_processed	samples of skin from a timeseries intervention with skin products	HOWE_KF1	PM15J26	lane1	_Illumina HiSeq Rapid Run 515fbc, 806r amplification of 16SrRNA V4_	GT	151040311	6D3	FWD:GTGCCAGCMGCCGCGGTAA; REV:GGACTACHVGGGTWTCTAAT	Illumina	AB	12616	6	ROBE	Amina_Skin	UCSDMI	3/30/16	Amina_Skin_lane1_S1_L001	_0.1,g_	UCSDMI	AB_Plate6	Sequencing by synthesis	UCSDMI	16S rRNA	V4	108379Z	208484Z	108364Z	RNBD9959	AB_Plate6_6D3_D3	D3	not applicable	years	6D3	UBERON:skin	UBERON:sebum	UBERON:skin of face	10/7/15 0:00	True	193	urban biome	human-associated habitat	sebum	human-skin
10370.6D4	GAGAATGGAAAG	GTGTGCCAGCMGCCGCGGTAA	USCDMI	Amina skin study	EMP_processed	samples of skin from a timeseries intervention with skin products	HOWE_KF1	PM15J26	lane1	_Illumina HiSeq Rapid Run 515fbc, 806r amplification of 16SrRNA V4_	GT	151040311	6D4	FWD:GTGCCAGCMGCCGCGGTAA; REV:GGACTACHVGGGTWTCTAAT	Illumina	AB	12616	6	ROBE	Amina_Skin	UCSDMI	3/30/16	Amina_Skin_lane1_S1_L001	_0.1,g_	UCSDMI	AB_Plate6	Sequencing by synthesis	UCSDMI	16S rRNA	V4	108379Z	208484Z	108364Z	RNBD9959	AB_Plate6_6D4_D4	D4	not applicable	years	6D4	UBERON:skin	UBERON:sebum	UBERON:skin of face	10/7/15 0:00	True	193	urban biome	human-associated habitat	sebum	human-skin
10370.6D5	GCTTCATTTCTG	GTGTGCCAGCMGCCGCGGTAA	USCDMI	Amina skin study	EMP_processed	samples of skin from a timeseries intervention with skin products	HOWE_KF1	PM15J26	lane1	_Illumina HiSeq Rapid Run 515fbc, 806r amplification of 16SrRNA V4_	GT	151040311	6D5	FWD:GTGCCAGCMGCCGCGGTAA; REV:GGACTACHVGGGTWTCTAAT	Illumina	AB	12616	6	ROBE	Amina_Skin	UCSDMI	3/30/16	Amina_Skin_lane1_S1_L001	_0.1,g_	UCSDMI	AB_Plate6	Sequencing by synthesis	UCSDMI	16S rRNA	V4	108379Z	208484Z	108364Z	RNBD9959	AB_Plate6_6D5_D5	D5	not applicable	years	6D5	UBERON:skin	UBERON:sebum	UBERON:skin of face	10/7/15 0:00	True	193	urban biome	human-associated habitat	sebum	human-skin
10370.6D6	CATTCAGTTATA	GTGTGCCAGCMGCCGCGGTAA	USCDMI	Amina skin study	EMP_processed	samples of skin from a timeseries intervention with skin products	HOWE_KF1	PM15J26	lane1	_Illumina HiSeq Rapid Run 515fbc, 806r amplification of 16SrRNA V4_	GT	151040311	6D6	FWD:GTGCCAGCMGCCGCGGTAA; REV:GGACTACHVGGGTWTCTAAT	Illumina	AB	12616	6	ROBE	Amina_Skin	UCSDMI	3/30/16	Amina_Skin_lane1_S1_L001	_0.1,g_	UCSDMI	AB_Plate6	Sequencing by synthesis	UCSDMI	16S rRNA	V4	108379Z	208484Z	108364Z	RNBD9959	AB_Plate6_6D6_D6	D6	not applicable	years	6D6	UBERON:skin	UBERON:sebum	UBERON:skin of face	10/7/15 0:00	True	193	urban biome	human-associated habitat	sebum	human-skin
10370.6D7	CCAGATATAGCA	GTGTGCCAGCMGCCGCGGTAA	USCDMI	Amina skin study	EMP_processed	samples of skin from a timeseries intervention with skin products	HOWE_KF1	PM15J26	lane1	_Illumina HiSeq Rapid Run 515fbc, 806r amplification of 16SrRNA V4_	GT	151040311	6D7	FWD:GTGCCAGCMGCCGCGGTAA; REV:GGACTACHVGGGTWTCTAAT	Illumina	AB	12616	6	ROBE	Amina_Skin	UCSDMI	3/30/16	Amina_Skin_lane1_S1_L001	_0.1,g_	UCSDMI	AB_Plate6	Sequencing by synthesis	UCSDMI	16S rRNA	V4	108379Z	208484Z	108364Z	RNBD9959	AB_Plate6_6D7_D7	D7	not applicable	years	6D7	UBERON:skin	UBERON:sebum	UBERON:arm pit	10/7/15 0:00	True	193	urban biome	human-associated habitat	sebum	human-skin
10370.6D8	TCATACAGCCAG	GTGTGCCAGCMGCCGCGGTAA	USCDMI	Amina skin study	EMP_processed	samples of skin from a timeseries intervention with skin products	HOWE_KF1	PM15J26	lane1	_Illumina HiSeq Rapid Run 515fbc, 806r amplification of 16SrRNA V4_	GT	151040311	6D8	FWD:GTGCCAGCMGCCGCGGTAA; REV:GGACTACHVGGGTWTCTAAT	Illumina	AB	12616	6	ROBE	Amina_Skin	UCSDMI	3/30/16	Amina_Skin_lane1_S1_L001	_0.1,g_	UCSDMI	AB_Plate6	Sequencing by synthesis	UCSDMI	16S rRNA	V4	108379Z	208484Z	108364Z	RNBD9959	AB_Plate6_6D8_D8	D8	not applicable	years	6D8	UBERON:skin	UBERON:sebum	UBERON:arm pit	10/7/15 0:00	True	193	urban biome	human-associated habitat	sebum	human-skin
10370.6D9	CTCATATGCTAT	GTGTGCCAGCMGCCGCGGTAA	USCDMI	Amina skin study	EMP_processed	samples of skin from a timeseries intervention with skin products	HOWE_KF1	PM15J26	lane1	_Illumina HiSeq Rapid Run 515fbc, 806r amplification of 16SrRNA V4_	GT	151040311	6D9	FWD:GTGCCAGCMGCCGCGGTAA; REV:GGACTACHVGGGTWTCTAAT	Illumina	AB	12616	6	ROBE	Amina_Skin	UCSDMI	3/30/16	Amina_Skin_lane1_S1_L001	_0.1,g_	UCSDMI	AB_Plate6	Sequencing by synthesis	UCSDMI	16S rRNA	V4	108379Z	208484Z	108364Z	RNBD9959	AB_Plate6_6D9_D9	D9	not applicable	years	6D9	UBERON:skin	UBERON:sebum	UBERON:arm pit	10/7/15 0:00	True	193	urban biome	human-associated habitat	sebum	human-skin
10370.6E1	AGAAGGCCTTAT	GTGTGCCAGCMGCCGCGGTAA	USCDMI	Amina skin study	EMP_processed	samples of skin from a timeseries intervention with skin products	HOWE_KF1	PM15J26	lane1	_Illumina HiSeq Rapid Run 515fbc, 806r amplification of 16SrRNA V4_	GT	151040311	6.00E+01	FWD:GTGCCAGCMGCCGCGGTAA; REV:GGACTACHVGGGTWTCTAAT	Illumina	AB	12616	6	ROBE	Amina_Skin	UCSDMI	3/30/16	Amina_Skin_lane1_S1_L001	_0.1,g_	UCSDMI	AB_Plate6	Sequencing by synthesis	UCSDMI	16S rRNA	V4	108379Z	208484Z	108364Z	RNBD9959	AB_Plate6_6E1_E1	E1	not applicable	years	6.00E+01	UBERON:skin	UBERON:sebum	UBERON:skin of arm	10/7/15 0:00	True	193	urban biome	human-associated habitat	sebum	human-skin
10370.6E10	ACACGCGGTTTA	GTGTGCCAGCMGCCGCGGTAA	USCDMI	Amina skin study	EMP_processed	samples of skin from a timeseries intervention with skin products	HOWE_KF1	PM15J26	lane1	_Illumina HiSeq Rapid Run 515fbc, 806r amplification of 16SrRNA V4_	GT	151040311	6.00E+10	FWD:GTGCCAGCMGCCGCGGTAA; REV:GGACTACHVGGGTWTCTAAT	Illumina	AB	12616	6	ROBE	Amina_Skin	UCSDMI	3/30/16	Amina_Skin_lane1_S1_L001	_0.1,g_	UCSDMI	AB_Plate6	Sequencing by synthesis	UCSDMI	16S rRNA	V4	108379Z	208484Z	108364Z	RNBD9959	AB_Plate6_6E10_E10	E10	not applicable	years	6.00E+10	UBERON:skin	UBERON:sebum	UBERON:skin of face	10/7/15 0:00	True	193	urban biome	human-associated habitat	sebum	human-skin
10370.6E11	AAGCCGGGTCCG	GTGTGCCAGCMGCCGCGGTAA	USCDMI	Amina skin study	EMP_processed	samples of skin from a timeseries intervention with skin products	HOWE_KF1	PM15J26	lane1	_Illumina HiSeq Rapid Run 515fbc, 806r amplification of 16SrRNA V4_	GT	151040311	6.00E+11	FWD:GTGCCAGCMGCCGCGGTAA; REV:GGACTACHVGGGTWTCTAAT	Illumina	AB	12616	6	ROBE	Amina_Skin	UCSDMI	3/30/16	Amina_Skin_lane1_S1_L001	_0.1,g_	UCSDMI	AB_Plate6	Sequencing by synthesis	UCSDMI	16S rRNA	V4	108379Z	208484Z	108364Z	RNBD9959	AB_Plate6_6E11_E11	E11	not applicable	years	6.00E+11	UBERON:skin	UBERON:sebum	UBERON:skin of face	10/7/15 0:00	True	193	urban biome	human-associated habitat	sebum	human-skin
10370.6E12	AGGACGCCAGCA	GTGTGCCAGCMGCCGCGGTAA	USCDMI	Amina skin study	EMP_processed	samples of skin from a timeseries intervention with skin products	HOWE_KF1	PM15J26	lane1	_Illumina HiSeq Rapid Run 515fbc, 806r amplification of 16SrRNA V4_	GT	151040311	6.00E+12	FWD:GTGCCAGCMGCCGCGGTAA; REV:GGACTACHVGGGTWTCTAAT	Illumina	AB	12616	6	ROBE	Amina_Skin	UCSDMI	3/30/16	Amina_Skin_lane1_S1_L001	_0.1,g_	UCSDMI	AB_Plate6	Sequencing by synthesis	UCSDMI	16S rRNA	V4	108379Z	208484Z	108364Z	RNBD9959	AB_Plate6_6E12_E12	E12	not applicable	years	6.00E+12	UBERON:skin	UBERON:sebum	UBERON:arm pit	10/7/15 0:00	True	193	urban biome	human-associated habitat	sebum	human-skin
10370.6E2	TGGACTCAGCTA	GTGTGCCAGCMGCCGCGGTAA	USCDMI	Amina skin study	EMP_processed	samples of skin from a timeseries intervention with skin products	HOWE_KF1	PM15J26	lane1	_Illumina HiSeq Rapid Run 515fbc, 806r amplification of 16SrRNA V4_	GT	151040311	6.00E+02	FWD:GTGCCAGCMGCCGCGGTAA; REV:GGACTACHVGGGTWTCTAAT	Illumina	AB	12616	6	ROBE	Amina_Skin	UCSDMI	3/30/16	Amina_Skin_lane1_S1_L001	_0.1,g_	UCSDMI	AB_Plate6	Sequencing by synthesis	UCSDMI	16S rRNA	V4	108379Z	208484Z	108364Z	RNBD9959	AB_Plate6_6E2_E2	E2	not applicable	years	6.00E+02	UBERON:skin	UBERON:sebum	UBERON:skin of arm	10/7/15 0:00	True	193	urban biome	human-associated habitat	sebum	human-skin
10370.6E3	GCGATGGCGATG	GTGTGCCAGCMGCCGCGGTAA	USCDMI	Amina skin study	EMP_processed	samples of skin from a timeseries intervention with skin products	HOWE_KF1	PM15J26	lane1	_Illumina HiSeq Rapid Run 515fbc, 806r amplification of 16SrRNA V4_	GT	151040311	6.00E+03	FWD:GTGCCAGCMGCCGCGGTAA; REV:GGACTACHVGGGTWTCTAAT	Illumina	AB	12616	6	ROBE	Amina_Skin	UCSDMI	3/30/16	Amina_Skin_lane1_S1_L001	_0.1,g_	UCSDMI	AB_Plate6	Sequencing by synthesis	UCSDMI	16S rRNA	V4	108379Z	208484Z	108364Z	RNBD9959	AB_Plate6_6E3_E3	E3	not applicable	years	6.00E+03	UBERON:skin	UBERON:sebum	UBERON:skin of foot	10/7/15 0:00	True	193	urban biome	human-associated habitat	sebum	human-skin
10370.6E4	TAGGAGAGACAG	GTGTGCCAGCMGCCGCGGTAA	USCDMI	Amina skin study	EMP_processed	samples of skin from a timeseries intervention with skin products	HOWE_KF1	PM15J26	lane1	_Illumina HiSeq Rapid Run 515fbc, 806r amplification of 16SrRNA V4_	GT	151040311	6.00E+04	FWD:GTGCCAGCMGCCGCGGTAA; REV:GGACTACHVGGGTWTCTAAT	Illumina	AB	12616	6	ROBE	Amina_Skin	UCSDMI	3/30/16	Amina_Skin_lane1_S1_L001	_0.1,g_	UCSDMI	AB_Plate6	Sequencing by synthesis	UCSDMI	16S rRNA	V4	108379Z	208484Z	108364Z	RNBD9959	AB_Plate6_6E4_E4	E4	not applicable	years	6.00E+04	UBERON:skin	UBERON:sebum	UBERON:skin of foot	10/7/15 0:00	True	193	urban biome	human-associated habitat	sebum	human-skin
10370.6E5	CAGTAGCGATAT	GTGTGCCAGCMGCCGCGGTAA	USCDMI	Amina skin study	EMP_processed	samples of skin from a timeseries intervention with skin products	HOWE_KF1	PM15J26	lane1	_Illumina HiSeq Rapid Run 515fbc, 806r amplification of 16SrRNA V4_	GT	151040311	6.00E+05	FWD:GTGCCAGCMGCCGCGGTAA; REV:GGACTACHVGGGTWTCTAAT	Illumina	AB	12616	6	ROBE	Amina_Skin	UCSDMI	3/30/16	Amina_Skin_lane1_S1_L001	_0.1,g_	UCSDMI	AB_Plate6	Sequencing by synthesis	UCSDMI	16S rRNA	V4	108379Z	208484Z	108364Z	RNBD9959	AB_Plate6_6E5_E5	E5	not applicable	years	6.00E+05	UBERON:skin	UBERON:sebum	UBERON:skin of foot	10/7/15 0:00	True	193	urban biome	human-associated habitat	sebum	human-skin
10370.6E6	CCACTCTCTCTA	GTGTGCCAGCMGCCGCGGTAA	USCDMI	Amina skin study	EMP_processed	samples of skin from a timeseries intervention with skin products	HOWE_KF1	PM15J26	lane1	_Illumina HiSeq Rapid Run 515fbc, 806r amplification of 16SrRNA V4_	GT	151040311	6.00E+06	FWD:GTGCCAGCMGCCGCGGTAA; REV:GGACTACHVGGGTWTCTAAT	Illumina	AB	12616	6	ROBE	Amina_Skin	UCSDMI	3/30/16	Amina_Skin_lane1_S1_L001	_0.1,g_	UCSDMI	AB_Plate6	Sequencing by synthesis	UCSDMI	16S rRNA	V4	108379Z	208484Z	108364Z	RNBD9959	AB_Plate6_6E6_E6	E6	not applicable	years	6.00E+06	UBERON:skin	UBERON:sebum	UBERON:skin of foot	10/7/15 0:00	True	193	urban biome	human-associated habitat	sebum	human-skin
10370.6E7.Empty	TATCGTTATCGT	GTGTGCCAGCMGCCGCGGTAA	USCDMI	Amina skin study	EMP_processed	samples of skin from a timeseries intervention with skin products	HOWE_KF1	PM15J26	lane1	_Illumina HiSeq Rapid Run 515fbc, 806r amplification of 16SrRNA V4_	GT	151040311	6E7.Empty	FWD:GTGCCAGCMGCCGCGGTAA; REV:GGACTACHVGGGTWTCTAAT	Illumina	AB	12616	6	ROBE	Amina_Skin	UCSDMI	3/30/16	Amina_Skin_lane1_S1_L001	_0.1,g_	UCSDMI	AB_Plate6	Sequencing by synthesis	UCSDMI	16S rRNA	V4	108379Z	208484Z	108364Z	RNBD9959	AB_Plate6_6E7.Empty_E7	E7	not applicable	years	6.00E+07	not applicable	not applicable	not applicable	10/7/15 0:00	True	193	urban biome	research facility	sterile water	misc environment
10370.6E8	ATGTATCAATTA	GTGTGCCAGCMGCCGCGGTAA	USCDMI	Amina skin study	EMP_processed	samples of skin from a timeseries intervention with skin products	HOWE_KF1	PM15J26	lane1	_Illumina HiSeq Rapid Run 515fbc, 806r amplification of 16SrRNA V4_	GT	151040311	6.00E+08	FWD:GTGCCAGCMGCCGCGGTAA; REV:GGACTACHVGGGTWTCTAAT	Illumina	AB	12616	6	ROBE	Amina_Skin	UCSDMI	3/30/16	Amina_Skin_lane1_S1_L001	_0.1,g_	UCSDMI	AB_Plate6	Sequencing by synthesis	UCSDMI	16S rRNA	V4	108379Z	208484Z	108364Z	RNBD9959	AB_Plate6_6E8_E8	E8	not applicable	years	6.00E+08	UBERON:skin	UBERON:sebum	UBERON:skin of face	10/7/15 0:00	True	193	urban biome	human-associated habitat	sebum	human-skin
10370.6E9	CAAATGGTCGTC	GTGTGCCAGCMGCCGCGGTAA	USCDMI	Amina skin study	EMP_processed	samples of skin from a timeseries intervention with skin products	HOWE_KF1	PM15J26	lane1	_Illumina HiSeq Rapid Run 515fbc, 806r amplification of 16SrRNA V4_	GT	151040311	6.00E+09	FWD:GTGCCAGCMGCCGCGGTAA; REV:GGACTACHVGGGTWTCTAAT	Illumina	AB	12616	6	ROBE	Amina_Skin	UCSDMI	3/30/16	Amina_Skin_lane1_S1_L001	_0.1,g_	UCSDMI	AB_Plate6	Sequencing by synthesis	UCSDMI	16S rRNA	V4	108379Z	208484Z	108364Z	RNBD9959	AB_Plate6_6E9_E9	E9	not applicable	years	6.00E+09	UBERON:skin	UBERON:sebum	UBERON:skin of face	10/7/15 0:00	True	193	urban biome	human-associated habitat	sebum	human-skin
10370.6F1	TTGGAACGGCTT	GTGTGCCAGCMGCCGCGGTAA	USCDMI	Amina skin study	EMP_processed	samples of skin from a timeseries intervention with skin products	HOWE_KF1	PM15J26	lane1	_Illumina HiSeq Rapid Run 515fbc, 806r amplification of 16SrRNA V4_	GT	151040311	6F1	FWD:GTGCCAGCMGCCGCGGTAA; REV:GGACTACHVGGGTWTCTAAT	Illumina	AB	12616	6	ROBE	Amina_Skin	UCSDMI	3/30/16	Amina_Skin_lane1_S1_L001	_0.1,g_	UCSDMI	AB_Plate6	Sequencing by synthesis	UCSDMI	16S rRNA	V4	108379Z	208484Z	108364Z	RNBD9959	AB_Plate6_6F1_F1	F1	not applicable	years	6F1	UBERON:skin	UBERON:sebum	UBERON:arm pit	10/7/15 0:00	True	193	urban biome	human-associated habitat	sebum	human-skin
10370.6F10	CTTGAGAAATCG	GTGTGCCAGCMGCCGCGGTAA	USCDMI	Amina skin study	EMP_processed	samples of skin from a timeseries intervention with skin products	HOWE_KF1	PM15J26	lane1	_Illumina HiSeq Rapid Run 515fbc, 806r amplification of 16SrRNA V4_	GT	151040311	6F10	FWD:GTGCCAGCMGCCGCGGTAA; REV:GGACTACHVGGGTWTCTAAT	Illumina	AB	12616	6	ROBE	Amina_Skin	UCSDMI	3/30/16	Amina_Skin_lane1_S1_L001	_0.1,g_	UCSDMI	AB_Plate6	Sequencing by synthesis	UCSDMI	16S rRNA	V4	108379Z	208484Z	108364Z	RNBD9959	AB_Plate6_6F10_F10	F10	not applicable	years	6F10	UBERON:skin	UBERON:sebum	UBERON:skin of foot	10/7/15 0:00	True	193	urban biome	human-associated habitat	sebum	human-skin
10370.6F11	CGAGGGAAAGTC	GTGTGCCAGCMGCCGCGGTAA	USCDMI	Amina skin study	EMP_processed	samples of skin from a timeseries intervention with skin products	HOWE_KF1	PM15J26	lane1	_Illumina HiSeq Rapid Run 515fbc, 806r amplification of 16SrRNA V4_	GT	151040311	6F11	FWD:GTGCCAGCMGCCGCGGTAA; REV:GGACTACHVGGGTWTCTAAT	Illumina	AB	12616	6	ROBE	Amina_Skin	UCSDMI	3/30/16	Amina_Skin_lane1_S1_L001	_0.1,g_	UCSDMI	AB_Plate6	Sequencing by synthesis	UCSDMI	16S rRNA	V4	108379Z	208484Z	108364Z	RNBD9959	AB_Plate6_6F11_F11	F11	not applicable	years	6F11	UBERON:skin	UBERON:sebum	UBERON:skin of foot	10/7/15 0:00	True	193	urban biome	human-associated habitat	sebum	human-skin
10370.6F12.Empty	GAATGCGTATAA	GTGTGCCAGCMGCCGCGGTAA	USCDMI	Amina skin study	EMP_processed	samples of skin from a timeseries intervention with skin products	HOWE_KF1	PM15J26	lane1	_Illumina HiSeq Rapid Run 515fbc, 806r amplification of 16SrRNA V4_	GT	151040311	6F12.Empty	FWD:GTGCCAGCMGCCGCGGTAA; REV:GGACTACHVGGGTWTCTAAT	Illumina	AB	12616	6	ROBE	Amina_Skin	UCSDMI	3/30/16	Amina_Skin_lane1_S1_L001	_0.1,g_	UCSDMI	AB_Plate6	Sequencing by synthesis	UCSDMI	16S rRNA	V4	108379Z	208484Z	108364Z	RNBD9959	AB_Plate6_6F12.Empty_F12	F12	not applicable	years	6F12	not applicable	not applicable	not applicable	10/7/15 0:00	True	193	urban biome	research facility	sterile water	misc environment
10370.6F2	TGTTGCGTTTCT	GTGTGCCAGCMGCCGCGGTAA	USCDMI	Amina skin study	EMP_processed	samples of skin from a timeseries intervention with skin products	HOWE_KF1	PM15J26	lane1	_Illumina HiSeq Rapid Run 515fbc, 806r amplification of 16SrRNA V4_	GT	151040311	6F2	FWD:GTGCCAGCMGCCGCGGTAA; REV:GGACTACHVGGGTWTCTAAT	Illumina	AB	12616	6	ROBE	Amina_Skin	UCSDMI	3/30/16	Amina_Skin_lane1_S1_L001	_0.1,g_	UCSDMI	AB_Plate6	Sequencing by synthesis	UCSDMI	16S rRNA	V4	108379Z	208484Z	108364Z	RNBD9959	AB_Plate6_6F2_F2	F2	not applicable	years	6F2	UBERON:skin	UBERON:sebum	UBERON:arm pit	10/7/15 0:00	True	193	urban biome	human-associated habitat	sebum	human-skin
10370.6F3	TTATACGTTGTA	GTGTGCCAGCMGCCGCGGTAA	USCDMI	Amina skin study	EMP_processed	samples of skin from a timeseries intervention with skin products	HOWE_KF1	PM15J26	lane1	_Illumina HiSeq Rapid Run 515fbc, 806r amplification of 16SrRNA V4_	GT	151040311	6F3	FWD:GTGCCAGCMGCCGCGGTAA; REV:GGACTACHVGGGTWTCTAAT	Illumina	AB	12616	6	ROBE	Amina_Skin	UCSDMI	3/30/16	Amina_Skin_lane1_S1_L001	_0.1,g_	UCSDMI	AB_Plate6	Sequencing by synthesis	UCSDMI	16S rRNA	V4	108379Z	208484Z	108364Z	RNBD9959	AB_Plate6_6F3_F3	F3	not applicable	years	6F3	UBERON:skin	UBERON:sebum	UBERON:arm pit	10/7/15 0:00	True	193	urban biome	human-associated habitat	sebum	human-skin
10370.6F4	GGTGTGAGAAAG	GTGTGCCAGCMGCCGCGGTAA	USCDMI	Amina skin study	EMP_processed	samples of skin from a timeseries intervention with skin products	HOWE_KF1	PM15J26	lane1	_Illumina HiSeq Rapid Run 515fbc, 806r amplification of 16SrRNA V4_	GT	151040311	6F4	FWD:GTGCCAGCMGCCGCGGTAA; REV:GGACTACHVGGGTWTCTAAT	Illumina	AB	12616	6	ROBE	Amina_Skin	UCSDMI	3/30/16	Amina_Skin_lane1_S1_L001	_0.1,g_	UCSDMI	AB_Plate6	Sequencing by synthesis	UCSDMI	16S rRNA	V4	108379Z	208484Z	108364Z	RNBD9959	AB_Plate6_6F4_F4	F4	not applicable	years	6F4	UBERON:skin	UBERON:sebum	UBERON:skin of arm	10/7/15 0:00	True	193	urban biome	human-associated habitat	sebum	human-skin
10370.6F5	GCCAAGGATAGG	GTGTGCCAGCMGCCGCGGTAA	USCDMI	Amina skin study	EMP_processed	samples of skin from a timeseries intervention with skin products	HOWE_KF1	PM15J26	lane1	_Illumina HiSeq Rapid Run 515fbc, 806r amplification of 16SrRNA V4_	GT	151040311	6F5	FWD:GTGCCAGCMGCCGCGGTAA; REV:GGACTACHVGGGTWTCTAAT	Illumina	AB	12616	6	ROBE	Amina_Skin	UCSDMI	3/30/16	Amina_Skin_lane1_S1_L001	_0.1,g_	UCSDMI	AB_Plate6	Sequencing by synthesis	UCSDMI	16S rRNA	V4	108379Z	208484Z	108364Z	RNBD9959	AB_Plate6_6F5_F5	F5	not applicable	years	6F5	UBERON:skin	UBERON:sebum	UBERON:skin of arm	10/7/15 0:00	True	193	urban biome	human-associated habitat	sebum	human-skin
10370.6F6	GAACAAAGAGCG	GTGTGCCAGCMGCCGCGGTAA	USCDMI	Amina skin study	EMP_processed	samples of skin from a timeseries intervention with skin products	HOWE_KF1	PM15J26	lane1	_Illumina HiSeq Rapid Run 515fbc, 806r amplification of 16SrRNA V4_	GT	151040311	6F6	FWD:GTGCCAGCMGCCGCGGTAA; REV:GGACTACHVGGGTWTCTAAT	Illumina	AB	12616	6	ROBE	Amina_Skin	UCSDMI	3/30/16	Amina_Skin_lane1_S1_L001	_0.1,g_	UCSDMI	AB_Plate6	Sequencing by synthesis	UCSDMI	16S rRNA	V4	108379Z	208484Z	108364Z	RNBD9959	AB_Plate6_6F6_F6	F6	not applicable	years	6F6	UBERON:skin	UBERON:sebum	UBERON:skin of arm	10/7/15 0:00	True	193	urban biome	human-associated habitat	sebum	human-skin
10370.6F7	ATTCGGTAGTGC	GTGTGCCAGCMGCCGCGGTAA	USCDMI	Amina skin study	EMP_processed	samples of skin from a timeseries intervention with skin products	HOWE_KF1	PM15J26	lane1	_Illumina HiSeq Rapid Run 515fbc, 806r amplification of 16SrRNA V4_	GT	151040311	6F7	FWD:GTGCCAGCMGCCGCGGTAA; REV:GGACTACHVGGGTWTCTAAT	Illumina	AB	12616	6	ROBE	Amina_Skin	UCSDMI	3/30/16	Amina_Skin_lane1_S1_L001	_0.1,g_	UCSDMI	AB_Plate6	Sequencing by synthesis	UCSDMI	16S rRNA	V4	108379Z	208484Z	108364Z	RNBD9959	AB_Plate6_6F7_F7	F7	not applicable	years	6F7	UBERON:skin	UBERON:sebum	UBERON:skin of arm	10/7/15 0:00	True	193	urban biome	human-associated habitat	sebum	human-skin
10370.6F8	CGCTGGCTTTAG	GTGTGCCAGCMGCCGCGGTAA	USCDMI	Amina skin study	EMP_processed	samples of skin from a timeseries intervention with skin products	HOWE_KF1	PM15J26	lane1	_Illumina HiSeq Rapid Run 515fbc, 806r amplification of 16SrRNA V4_	GT	151040311	6F8	FWD:GTGCCAGCMGCCGCGGTAA; REV:GGACTACHVGGGTWTCTAAT	Illumina	AB	12616	6	ROBE	Amina_Skin	UCSDMI	3/30/16	Amina_Skin_lane1_S1_L001	_0.1,g_	UCSDMI	AB_Plate6	Sequencing by synthesis	UCSDMI	16S rRNA	V4	108379Z	208484Z	108364Z	RNBD9959	AB_Plate6_6F8_F8	F8	not applicable	years	6F8	UBERON:skin	UBERON:sebum	UBERON:skin of foot	10/7/15 0:00	True	193	urban biome	human-associated habitat	sebum	human-skin
10370.6F9	CAGCTGGTTCAA	GTGTGCCAGCMGCCGCGGTAA	USCDMI	Amina skin study	EMP_processed	samples of skin from a timeseries intervention with skin products	HOWE_KF1	PM15J26	lane1	_Illumina HiSeq Rapid Run 515fbc, 806r amplification of 16SrRNA V4_	GT	151040311	6F9	FWD:GTGCCAGCMGCCGCGGTAA; REV:GGACTACHVGGGTWTCTAAT	Illumina	AB	12616	6	ROBE	Amina_Skin	UCSDMI	3/30/16	Amina_Skin_lane1_S1_L001	_0.1,g_	UCSDMI	AB_Plate6	Sequencing by synthesis	UCSDMI	16S rRNA	V4	108379Z	208484Z	108364Z	RNBD9959	AB_Plate6_6F9_F9	F9	not applicable	years	6F9	UBERON:skin	UBERON:sebum	UBERON:skin of foot	10/7/15 0:00	True	193	urban biome	human-associated habitat	sebum	human-skin
10370.6G1	TACCTGTGTCTT	GTGTGCCAGCMGCCGCGGTAA	USCDMI	Amina skin study	EMP_processed	samples of skin from a timeseries intervention with skin products	HOWE_KF1	PM15J26	lane1	_Illumina HiSeq Rapid Run 515fbc, 806r amplification of 16SrRNA V4_	GT	151040311	6G1	FWD:GTGCCAGCMGCCGCGGTAA; REV:GGACTACHVGGGTWTCTAAT	Illumina	AB	12616	6	ROBE	Amina_Skin	UCSDMI	3/30/16	Amina_Skin_lane1_S1_L001	_0.1,g_	UCSDMI	AB_Plate6	Sequencing by synthesis	UCSDMI	16S rRNA	V4	108379Z	208484Z	108364Z	RNBD9959	AB_Plate6_6G1_G1	G1	not applicable	years	6G1	UBERON:skin	UBERON:sebum	UBERON:skin of face	10/7/15 0:00	True	193	urban biome	human-associated habitat	sebum	human-skin
10370.6G10	ACGGCCCTGGAG	GTGTGCCAGCMGCCGCGGTAA	USCDMI	Amina skin study	EMP_processed	samples of skin from a timeseries intervention with skin products	HOWE_KF1	PM15J26	lane1	_Illumina HiSeq Rapid Run 515fbc, 806r amplification of 16SrRNA V4_	GT	151040311	6G10	FWD:GTGCCAGCMGCCGCGGTAA; REV:GGACTACHVGGGTWTCTAAT	Illumina	AB	12616	6	ROBE	Amina_Skin	UCSDMI	3/30/16	Amina_Skin_lane1_S1_L001	_0.1,g_	UCSDMI	AB_Plate6	Sequencing by synthesis	UCSDMI	16S rRNA	V4	108379Z	208484Z	108364Z	RNBD9959	AB_Plate6_6G10_G10	G10	not applicable	years	6G10	UBERON:skin	UBERON:sebum	UBERON:skin of arm	10/7/15 0:00	True	193	urban biome	human-associated habitat	sebum	human-skin
10370.6G11	CTTCAAGATGGA	GTGTGCCAGCMGCCGCGGTAA	USCDMI	Amina skin study	EMP_processed	samples of skin from a timeseries intervention with skin products	HOWE_KF1	PM15J26	lane1	_Illumina HiSeq Rapid Run 515fbc, 806r amplification of 16SrRNA V4_	GT	151040311	6G11	FWD:GTGCCAGCMGCCGCGGTAA; REV:GGACTACHVGGGTWTCTAAT	Illumina	AB	12616	6	ROBE	Amina_Skin	UCSDMI	3/30/16	Amina_Skin_lane1_S1_L001	_0.1,g_	UCSDMI	AB_Plate6	Sequencing by synthesis	UCSDMI	16S rRNA	V4	108379Z	208484Z	108364Z	RNBD9959	AB_Plate6_6G11_G11	G11	not applicable	years	6G11	UBERON:skin	UBERON:sebum	UBERON:skin of arm	10/7/15 0:00	True	193	urban biome	human-associated habitat	sebum	human-skin
10370.6G12	CACAATACACCG	GTGTGCCAGCMGCCGCGGTAA	USCDMI	Amina skin study	EMP_processed	samples of skin from a timeseries intervention with skin products	HOWE_KF1	PM15J26	lane1	_Illumina HiSeq Rapid Run 515fbc, 806r amplification of 16SrRNA V4_	GT	151040311	6G12	FWD:GTGCCAGCMGCCGCGGTAA; REV:GGACTACHVGGGTWTCTAAT	Illumina	AB	12616	6	ROBE	Amina_Skin	UCSDMI	3/30/16	Amina_Skin_lane1_S1_L001	_0.1,g_	UCSDMI	AB_Plate6	Sequencing by synthesis	UCSDMI	16S rRNA	V4	108379Z	208484Z	108364Z	RNBD9959	AB_Plate6_6G12_G12	G12	not applicable	years	6G12	UBERON:skin	UBERON:sebum	UBERON:skin of arm	10/7/15 0:00	True	193	urban biome	human-associated habitat	sebum	human-skin
10370.6G2	GCTATATCCAGG	GTGTGCCAGCMGCCGCGGTAA	USCDMI	Amina skin study	EMP_processed	samples of skin from a timeseries intervention with skin products	HOWE_KF1	PM15J26	lane1	_Illumina HiSeq Rapid Run 515fbc, 806r amplification of 16SrRNA V4_	GT	151040311	6G2	FWD:GTGCCAGCMGCCGCGGTAA; REV:GGACTACHVGGGTWTCTAAT	Illumina	AB	12616	6	ROBE	Amina_Skin	UCSDMI	3/30/16	Amina_Skin_lane1_S1_L001	_0.1,g_	UCSDMI	AB_Plate6	Sequencing by synthesis	UCSDMI	16S rRNA	V4	108379Z	208484Z	108364Z	RNBD9959	AB_Plate6_6G2_G2	G2	not applicable	years	6G2	UBERON:skin	UBERON:sebum	UBERON:skin of face	10/7/15 0:00	True	193	urban biome	human-associated habitat	sebum	human-skin
10370.6G3	CATGATTAAGAG	GTGTGCCAGCMGCCGCGGTAA	USCDMI	Amina skin study	EMP_processed	samples of skin from a timeseries intervention with skin products	HOWE_KF1	PM15J26	lane1	_Illumina HiSeq Rapid Run 515fbc, 806r amplification of 16SrRNA V4_	GT	151040311	6G3	FWD:GTGCCAGCMGCCGCGGTAA; REV:GGACTACHVGGGTWTCTAAT	Illumina	AB	12616	6	ROBE	Amina_Skin	UCSDMI	3/30/16	Amina_Skin_lane1_S1_L001	_0.1,g_	UCSDMI	AB_Plate6	Sequencing by synthesis	UCSDMI	16S rRNA	V4	108379Z	208484Z	108364Z	RNBD9959	AB_Plate6_6G3_G3	G3	not applicable	years	6G3	UBERON:skin	UBERON:sebum	UBERON:skin of face	10/7/15 0:00	True	193	urban biome	human-associated habitat	sebum	human-skin
10370.6G4	ACCTATGGTGAA	GTGTGCCAGCMGCCGCGGTAA	USCDMI	Amina skin study	EMP_processed	samples of skin from a timeseries intervention with skin products	HOWE_KF1	PM15J26	lane1	_Illumina HiSeq Rapid Run 515fbc, 806r amplification of 16SrRNA V4_	GT	151040311	6G4	FWD:GTGCCAGCMGCCGCGGTAA; REV:GGACTACHVGGGTWTCTAAT	Illumina	AB	12616	6	ROBE	Amina_Skin	UCSDMI	3/30/16	Amina_Skin_lane1_S1_L001	_0.1,g_	UCSDMI	AB_Plate6	Sequencing by synthesis	UCSDMI	16S rRNA	V4	108379Z	208484Z	108364Z	RNBD9959	AB_Plate6_6G4_G4	G4	not applicable	years	6G4	UBERON:skin	UBERON:sebum	UBERON:skin of face	10/7/15 0:00	True	193	urban biome	human-associated habitat	sebum	human-skin
10370.6G5	AATCTAACAATT	GTGTGCCAGCMGCCGCGGTAA	USCDMI	Amina skin study	EMP_processed	samples of skin from a timeseries intervention with skin products	HOWE_KF1	PM15J26	lane1	_Illumina HiSeq Rapid Run 515fbc, 806r amplification of 16SrRNA V4_	GT	151040311	6G5	FWD:GTGCCAGCMGCCGCGGTAA; REV:GGACTACHVGGGTWTCTAAT	Illumina	AB	12616	6	ROBE	Amina_Skin	UCSDMI	3/30/16	Amina_Skin_lane1_S1_L001	_0.1,g_	UCSDMI	AB_Plate6	Sequencing by synthesis	UCSDMI	16S rRNA	V4	108379Z	208484Z	108364Z	RNBD9959	AB_Plate6_6G5_G5	G5	not applicable	years	6G5	UBERON:skin	UBERON:sebum	UBERON:arm pit	10/7/15 0:00	True	193	urban biome	human-associated habitat	sebum	human-skin
10370.6G6	GTTCCATCGGCC	GTGTGCCAGCMGCCGCGGTAA	USCDMI	Amina skin study	EMP_processed	samples of skin from a timeseries intervention with skin products	HOWE_KF1	PM15J26	lane1	_Illumina HiSeq Rapid Run 515fbc, 806r amplification of 16SrRNA V4_	GT	151040311	6G6	FWD:GTGCCAGCMGCCGCGGTAA; REV:GGACTACHVGGGTWTCTAAT	Illumina	AB	12616	6	ROBE	Amina_Skin	UCSDMI	3/30/16	Amina_Skin_lane1_S1_L001	_0.1,g_	UCSDMI	AB_Plate6	Sequencing by synthesis	UCSDMI	16S rRNA	V4	108379Z	208484Z	108364Z	RNBD9959	AB_Plate6_6G6_G6	G6	not applicable	years	6G6	UBERON:skin	UBERON:sebum	UBERON:arm pit	10/7/15 0:00	True	193	urban biome	human-associated habitat	sebum	human-skin
10370.6G7	TGACGAGGGCTG	GTGTGCCAGCMGCCGCGGTAA	USCDMI	Amina skin study	EMP_processed	samples of skin from a timeseries intervention with skin products	HOWE_KF1	PM15J26	lane1	_Illumina HiSeq Rapid Run 515fbc, 806r amplification of 16SrRNA V4_	GT	151040311	6G7	FWD:GTGCCAGCMGCCGCGGTAA; REV:GGACTACHVGGGTWTCTAAT	Illumina	AB	12616	6	ROBE	Amina_Skin	UCSDMI	3/30/16	Amina_Skin_lane1_S1_L001	_0.1,g_	UCSDMI	AB_Plate6	Sequencing by synthesis	UCSDMI	16S rRNA	V4	108379Z	208484Z	108364Z	RNBD9959	AB_Plate6_6G7_G7	G7	not applicable	years	6G7	UBERON:skin	UBERON:sebum	UBERON:arm pit	10/7/15 0:00	True	193	urban biome	human-associated habitat	sebum	human-skin
10370.6G8	AGACAGTAGGAG	GTGTGCCAGCMGCCGCGGTAA	USCDMI	Amina skin study	EMP_processed	samples of skin from a timeseries intervention with skin products	HOWE_KF1	PM15J26	lane1	_Illumina HiSeq Rapid Run 515fbc, 806r amplification of 16SrRNA V4_	GT	151040311	6G8	FWD:GTGCCAGCMGCCGCGGTAA; REV:GGACTACHVGGGTWTCTAAT	Illumina	AB	12616	6	ROBE	Amina_Skin	UCSDMI	3/30/16	Amina_Skin_lane1_S1_L001	_0.1,g_	UCSDMI	AB_Plate6	Sequencing by synthesis	UCSDMI	16S rRNA	V4	108379Z	208484Z	108364Z	RNBD9959	AB_Plate6_6G8_G8	G8	not applicable	years	6G8	UBERON:skin	UBERON:sebum	UBERON:arm pit	10/7/15 0:00	True	193	urban biome	human-associated habitat	sebum	human-skin
10370.6G9	ATAGACACTCCG	GTGTGCCAGCMGCCGCGGTAA	USCDMI	Amina skin study	EMP_processed	samples of skin from a timeseries intervention with skin products	HOWE_KF1	PM15J26	lane1	_Illumina HiSeq Rapid Run 515fbc, 806r amplification of 16SrRNA V4_	GT	151040311	6G9	FWD:GTGCCAGCMGCCGCGGTAA; REV:GGACTACHVGGGTWTCTAAT	Illumina	AB	12616	6	ROBE	Amina_Skin	UCSDMI	3/30/16	Amina_Skin_lane1_S1_L001	_0.1,g_	UCSDMI	AB_Plate6	Sequencing by synthesis	UCSDMI	16S rRNA	V4	108379Z	208484Z	108364Z	RNBD9959	AB_Plate6_6G9_G9	G9	not applicable	years	6G9	UBERON:skin	UBERON:sebum	UBERON:skin of arm	10/7/15 0:00	True	193	urban biome	human-associated habitat	sebum	human-skin
10370.6H1	GATGCGCAGGAC	GTGTGCCAGCMGCCGCGGTAA	USCDMI	Amina skin study	EMP_processed	samples of skin from a timeseries intervention with skin products	HOWE_KF1	PM15J26	lane1	_Illumina HiSeq Rapid Run 515fbc, 806r amplification of 16SrRNA V4_	GT	151040311	6H1	FWD:GTGCCAGCMGCCGCGGTAA; REV:GGACTACHVGGGTWTCTAAT	Illumina	AB	12616	6	ROBE	Amina_Skin	UCSDMI	3/30/16	Amina_Skin_lane1_S1_L001	_0.1,g_	UCSDMI	AB_Plate6	Sequencing by synthesis	UCSDMI	16S rRNA	V4	108379Z	208484Z	108364Z	RNBD9959	AB_Plate6_6H1_H1	H1	not applicable	years	6H1	UBERON:skin	UBERON:sebum	UBERON:skin of foot	10/7/15 0:00	True	193	urban biome	human-associated habitat	sebum	human-skin
10370.6H10.Empty	CATAAATTCTTG	GTGTGCCAGCMGCCGCGGTAA	USCDMI	Amina skin study	EMP_processed	samples of skin from a timeseries intervention with skin products	HOWE_KF1	PM15J26	lane1	_Illumina HiSeq Rapid Run 515fbc, 806r amplification of 16SrRNA V4_	GT	151040311	6H10.Empty	FWD:GTGCCAGCMGCCGCGGTAA; REV:GGACTACHVGGGTWTCTAAT	Illumina	AB	12616	6	ROBE	Amina_Skin	UCSDMI	3/30/16	Amina_Skin_lane1_S1_L001	_0.1,g_	UCSDMI	AB_Plate6	Sequencing by synthesis	UCSDMI	16S rRNA	V4	108379Z	208484Z	108364Z	RNBD9959	AB_Plate6_6H10.Empty_H10	H10	not applicable	years	6H10	not applicable	not applicable	not applicable	10/7/15 0:00	True	193	urban biome	research facility	sterile water	misc environment
10370.6H11.Empty	CTGTAAAGGTTG	GTGTGCCAGCMGCCGCGGTAA	USCDMI	Amina skin study	EMP_processed	samples of skin from a timeseries intervention with skin products	HOWE_KF1	PM15J26	lane1	_Illumina HiSeq Rapid Run 515fbc, 806r amplification of 16SrRNA V4_	GT	151040311	6H11.Empty	FWD:GTGCCAGCMGCCGCGGTAA; REV:GGACTACHVGGGTWTCTAAT	Illumina	AB	12616	6	ROBE	Amina_Skin	UCSDMI	3/30/16	Amina_Skin_lane1_S1_L001	_0.1,g_	UCSDMI	AB_Plate6	Sequencing by synthesis	UCSDMI	16S rRNA	V4	108379Z	208484Z	108364Z	RNBD9959	AB_Plate6_6H11.Empty_H11	H11	not applicable	years	6H11	not applicable	not applicable	not applicable	10/7/15 0:00	True	193	urban biome	research facility	sterile water	misc environment
10370.6H12.Empty	GGCAGTGTTAAT	GTGTGCCAGCMGCCGCGGTAA	USCDMI	Amina skin study	EMP_processed	samples of skin from a timeseries intervention with skin products	HOWE_KF1	PM15J26	lane1	_Illumina HiSeq Rapid Run 515fbc, 806r amplification of 16SrRNA V4_	GT	151040311	6H12.Empty	FWD:GTGCCAGCMGCCGCGGTAA; REV:GGACTACHVGGGTWTCTAAT	Illumina	AB	12616	6	ROBE	Amina_Skin	UCSDMI	3/30/16	Amina_Skin_lane1_S1_L001	_0.1,g_	UCSDMI	AB_Plate6	Sequencing by synthesis	UCSDMI	16S rRNA	V4	108379Z	208484Z	108364Z	RNBD9959	AB_Plate6_6H12.Empty_H12	H12	not applicable	years	6H12	not applicable	not applicable	not applicable	10/7/15 0:00	True	193	urban biome	research facility	sterile water	misc environment
10370.6H2	TGAAAGCGGCGA	GTGTGCCAGCMGCCGCGGTAA	USCDMI	Amina skin study	EMP_processed	samples of skin from a timeseries intervention with skin products	HOWE_KF1	PM15J26	lane1	_Illumina HiSeq Rapid Run 515fbc, 806r amplification of 16SrRNA V4_	GT	151040311	6H2	FWD:GTGCCAGCMGCCGCGGTAA; REV:GGACTACHVGGGTWTCTAAT	Illumina	AB	12616	6	ROBE	Amina_Skin	UCSDMI	3/30/16	Amina_Skin_lane1_S1_L001	_0.1,g_	UCSDMI	AB_Plate6	Sequencing by synthesis	UCSDMI	16S rRNA	V4	108379Z	208484Z	108364Z	RNBD9959	AB_Plate6_6H2_H2	H2	not applicable	years	6H2	UBERON:skin	UBERON:sebum	UBERON:skin of foot	10/7/15 0:00	True	193	urban biome	human-associated habitat	sebum	human-skin
10370.6H3	AGCACCGGTCTT	GTGTGCCAGCMGCCGCGGTAA	USCDMI	Amina skin study	EMP_processed	samples of skin from a timeseries intervention with skin products	HOWE_KF1	PM15J26	lane1	_Illumina HiSeq Rapid Run 515fbc, 806r amplification of 16SrRNA V4_	GT	151040311	6H3	FWD:GTGCCAGCMGCCGCGGTAA; REV:GGACTACHVGGGTWTCTAAT	Illumina	AB	12616	6	ROBE	Amina_Skin	UCSDMI	3/30/16	Amina_Skin_lane1_S1_L001	_0.1,g_	UCSDMI	AB_Plate6	Sequencing by synthesis	UCSDMI	16S rRNA	V4	108379Z	208484Z	108364Z	RNBD9959	AB_Plate6_6H3_H3	H3	not applicable	years	6H3	UBERON:skin	UBERON:sebum	UBERON:skin of foot	10/7/15 0:00	True	193	urban biome	human-associated habitat	sebum	human-skin
10370.6H4	ACGCCGAGGTAG	GTGTGCCAGCMGCCGCGGTAA	USCDMI	Amina skin study	EMP_processed	samples of skin from a timeseries intervention with skin products	HOWE_KF1	PM15J26	lane1	_Illumina HiSeq Rapid Run 515fbc, 806r amplification of 16SrRNA V4_	GT	151040311	6H4	FWD:GTGCCAGCMGCCGCGGTAA; REV:GGACTACHVGGGTWTCTAAT	Illumina	AB	12616	6	ROBE	Amina_Skin	UCSDMI	3/30/16	Amina_Skin_lane1_S1_L001	_0.1,g_	UCSDMI	AB_Plate6	Sequencing by synthesis	UCSDMI	16S rRNA	V4	108379Z	208484Z	108364Z	RNBD9959	AB_Plate6_6H4_H4	H4	not applicable	years	6H4	UBERON:skin	UBERON:sebum	UBERON:skin of foot	10/7/15 0:00	True	193	urban biome	human-associated habitat	sebum	human-skin
10370.6H5.Empty	CTCACGCAATGC	GTGTGCCAGCMGCCGCGGTAA	USCDMI	Amina skin study	EMP_processed	samples of skin from a timeseries intervention with skin products	HOWE_KF1	PM15J26	lane1	_Illumina HiSeq Rapid Run 515fbc, 806r amplification of 16SrRNA V4_	GT	151040311	6H5.Empty	FWD:GTGCCAGCMGCCGCGGTAA; REV:GGACTACHVGGGTWTCTAAT	Illumina	AB	12616	6	ROBE	Amina_Skin	UCSDMI	3/30/16	Amina_Skin_lane1_S1_L001	_0.1,g_	UCSDMI	AB_Plate6	Sequencing by synthesis	UCSDMI	16S rRNA	V4	108379Z	208484Z	108364Z	RNBD9959	AB_Plate6_6H5.Empty_H5	H5	not applicable	years	6H5	not applicable	not applicable	not applicable	10/7/15 0:00	True	193	urban biome	research facility	sterile water	misc environment
10370.6H6.Empty	ATCGTTATATCA	GTGTGCCAGCMGCCGCGGTAA	USCDMI	Amina skin study	EMP_processed	samples of skin from a timeseries intervention with skin products	HOWE_KF1	PM15J26	lane1	_Illumina HiSeq Rapid Run 515fbc, 806r amplification of 16SrRNA V4_	GT	151040311	6H6.Empty	FWD:GTGCCAGCMGCCGCGGTAA; REV:GGACTACHVGGGTWTCTAAT	Illumina	AB	12616	6	ROBE	Amina_Skin	UCSDMI	3/30/16	Amina_Skin_lane1_S1_L001	_0.1,g_	UCSDMI	AB_Plate6	Sequencing by synthesis	UCSDMI	16S rRNA	V4	108379Z	208484Z	108364Z	RNBD9959	AB_Plate6_6H6.Empty_H6	H6	not applicable	years	6H6	not applicable	not applicable	not applicable	10/7/15 0:00	True	193	urban biome	research facility	sterile water	misc environment
10370.6H7.Empty	TACTTAAACATC	GTGTGCCAGCMGCCGCGGTAA	USCDMI	Amina skin study	EMP_processed	samples of skin from a timeseries intervention with skin products	HOWE_KF1	PM15J26	lane1	_Illumina HiSeq Rapid Run 515fbc, 806r amplification of 16SrRNA V4_	GT	151040311	6H7.Empty	FWD:GTGCCAGCMGCCGCGGTAA; REV:GGACTACHVGGGTWTCTAAT	Illumina	AB	12616	6	ROBE	Amina_Skin	UCSDMI	3/30/16	Amina_Skin_lane1_S1_L001	_0.1,g_	UCSDMI	AB_Plate6	Sequencing by synthesis	UCSDMI	16S rRNA	V4	108379Z	208484Z	108364Z	RNBD9959	AB_Plate6_6H7.Empty_H7	H7	not applicable	years	6H7	not applicable	not applicable	not applicable	10/7/15 0:00	True	193	urban biome	research facility	sterile water	misc environment
10370.6H8.Empty	GTGCGAGGACAA	GTGTGCCAGCMGCCGCGGTAA	USCDMI	Amina skin study	EMP_processed	samples of skin from a timeseries intervention with skin products	HOWE_KF1	PM15J26	lane1	_Illumina HiSeq Rapid Run 515fbc, 806r amplification of 16SrRNA V4_	GT	151040311	6H8.Empty	FWD:GTGCCAGCMGCCGCGGTAA; REV:GGACTACHVGGGTWTCTAAT	Illumina	AB	12616	6	ROBE	Amina_Skin	UCSDMI	3/30/16	Amina_Skin_lane1_S1_L001	_0.1,g_	UCSDMI	AB_Plate6	Sequencing by synthesis	UCSDMI	16S rRNA	V4	108379Z	208484Z	108364Z	RNBD9959	AB_Plate6_6H8.Empty_H8	H8	not applicable	years	6H8	not applicable	not applicable	not applicable	10/7/15 0:00	True	193	urban biome	research facility	sterile water	misc environment
10370.6H9.Empty	CTTTGATAATAA	GTGTGCCAGCMGCCGCGGTAA	USCDMI	Amina skin study	EMP_processed	samples of skin from a timeseries intervention with skin products	HOWE_KF1	PM15J26	lane1	_Illumina HiSeq Rapid Run 515fbc, 806r amplification of 16SrRNA V4_	GT	151040311	6H9.Empty	FWD:GTGCCAGCMGCCGCGGTAA; REV:GGACTACHVGGGTWTCTAAT	Illumina	AB	12616	6	ROBE	Amina_Skin	UCSDMI	3/30/16	Amina_Skin_lane1_S1_L001	_0.1,g_	UCSDMI	AB_Plate6	Sequencing by synthesis	UCSDMI	16S rRNA	V4	108379Z	208484Z	108364Z	RNBD9959	AB_Plate6_6H9.Empty_H9	H9	not applicable	years	6H9	not applicable	not applicable	not applicable	10/7/15 0:00	True	193	urban biome	research facility	sterile water	misc environment
10370.7A1.Empty	TAGACCGACTCC	GTGTGCCAGCMGCCGCGGTAA	USCDMI	Amina skin study	EMP_processed	samples of skin from a timeseries intervention with skin products	HOWE_KF2	PM15J26	lane1	_Illumina HiSeq Rapid Run 515fbc, 806r amplification of 16SrRNA V4_	GT	151040311	7A1.Empty	FWD:GTGCCAGCMGCCGCGGTAA; REV:GGACTACHVGGGTWTCTAAT	Illumina	AB	12616	7	RIKE	Amina_Skin	UCSDMI	3/30/16	Amina_Skin_lane1_S1_L001	_0.1,g_	UCSDMI	AB_Plate7	Sequencing by synthesis	UCSDMI	16S rRNA	V4	108379Z	311318B	311426B	RNBD9959	AB_Plate7_7A1.Empty_A1	A1	not applicable	years	7A1	not applicable	not applicable	not applicable	10/7/15 0:00	True	193	urban biome	research facility	sterile water	misc environment
10370.7A10	GGAGGAGCAATA	GTGTGCCAGCMGCCGCGGTAA	USCDMI	Amina skin study	EMP_processed	samples of skin from a timeseries intervention with skin products	HOWE_KF2	PM15J26	lane1	_Illumina HiSeq Rapid Run 515fbc, 806r amplification of 16SrRNA V4_	GT	151040311	7A10	FWD:GTGCCAGCMGCCGCGGTAA; REV:GGACTACHVGGGTWTCTAAT	Illumina	AB	12616	7	RIKE	Amina_Skin	UCSDMI	3/30/16	Amina_Skin_lane1_S1_L001	_0.1,g_	UCSDMI	AB_Plate7	Sequencing by synthesis	UCSDMI	16S rRNA	V4	108379Z	311318B	311426B	RNBD9959	AB_Plate7_7A10_A10	A10	not applicable	years	7A10	UBERON:skin	UBERON:sebum	UBERON:arm pit	10/7/15 0:00	True	193	urban biome	human-associated habitat	sebum	human-skin
10370.7A11	CATGAACAGTGT	GTGTGCCAGCMGCCGCGGTAA	USCDMI	Amina skin study	EMP_processed	samples of skin from a timeseries intervention with skin products	HOWE_KF2	PM15J26	lane1	_Illumina HiSeq Rapid Run 515fbc, 806r amplification of 16SrRNA V4_	GT	151040311	7A11	FWD:GTGCCAGCMGCCGCGGTAA; REV:GGACTACHVGGGTWTCTAAT	Illumina	AB	12616	7	RIKE	Amina_Skin	UCSDMI	3/30/16	Amina_Skin_lane1_S1_L001	_0.1,g_	UCSDMI	AB_Plate7	Sequencing by synthesis	UCSDMI	16S rRNA	V4	108379Z	311318B	311426B	RNBD9959	AB_Plate7_7A11_A11	A11	not applicable	years	7A11	UBERON:skin	UBERON:sebum	UBERON:arm pit	10/7/15 0:00	True	193	urban biome	human-associated habitat	sebum	human-skin
10370.7A12	TAGGTAACCGAT	GTGTGCCAGCMGCCGCGGTAA	USCDMI	Amina skin study	EMP_processed	samples of skin from a timeseries intervention with skin products	HOWE_KF2	PM15J26	lane1	_Illumina HiSeq Rapid Run 515fbc, 806r amplification of 16SrRNA V4_	GT	151040311	7A12	FWD:GTGCCAGCMGCCGCGGTAA; REV:GGACTACHVGGGTWTCTAAT	Illumina	AB	12616	7	RIKE	Amina_Skin	UCSDMI	3/30/16	Amina_Skin_lane1_S1_L001	_0.1,g_	UCSDMI	AB_Plate7	Sequencing by synthesis	UCSDMI	16S rRNA	V4	108379Z	311318B	311426B	RNBD9959	AB_Plate7_7A12_A12	A12	not applicable	years	7A12	UBERON:skin	UBERON:sebum	UBERON:arm pit	10/7/15 0:00	True	193	urban biome	human-associated habitat	sebum	human-skin
10370.7A2.Empty	TGGAATTCGGCT	GTGTGCCAGCMGCCGCGGTAA	USCDMI	Amina skin study	EMP_processed	samples of skin from a timeseries intervention with skin products	HOWE_KF2	PM15J26	lane1	_Illumina HiSeq Rapid Run 515fbc, 806r amplification of 16SrRNA V4_	GT	151040311	7A2.Empty	FWD:GTGCCAGCMGCCGCGGTAA; REV:GGACTACHVGGGTWTCTAAT	Illumina	AB	12616	7	RIKE	Amina_Skin	UCSDMI	3/30/16	Amina_Skin_lane1_S1_L001	_0.1,g_	UCSDMI	AB_Plate7	Sequencing by synthesis	UCSDMI	16S rRNA	V4	108379Z	311318B	311426B	RNBD9959	AB_Plate7_7A2.Empty_A2	A2	not applicable	years	7A2	not applicable	not applicable	not applicable	10/7/15 0:00	True	193	urban biome	research facility	sterile water	misc environment
10370.7A3.Swabblank	GAAGATCTATCG	GTGTGCCAGCMGCCGCGGTAA	USCDMI	Amina skin study	EMP_processed	samples of skin from a timeseries intervention with skin products	HOWE_KF2	PM15J26	lane1	_Illumina HiSeq Rapid Run 515fbc, 806r amplification of 16SrRNA V4_	GT	151040311	7A3.Swab blank	FWD:GTGCCAGCMGCCGCGGTAA; REV:GGACTACHVGGGTWTCTAAT	Illumina	AB	12616	7	RIKE	Amina_Skin	UCSDMI	3/30/16	Amina_Skin_lane1_S1_L001	_0.1,g_	UCSDMI	AB_Plate7	Sequencing by synthesis	UCSDMI	16S rRNA	V4	108379Z	311318B	311426B	RNBD9959	AB_Plate7_7A3.Swab blank_A3	A3	not applicable	years	7A3	not applicable	not applicable	not applicable	10/7/15 0:00	True	193	urban biome	research facility	sterile water	misc environment
10370.7A4.Swabblank	ATCGCCGCCTTG	GTGTGCCAGCMGCCGCGGTAA	USCDMI	Amina skin study	EMP_processed	samples of skin from a timeseries intervention with skin products	HOWE_KF2	PM15J26	lane1	_Illumina HiSeq Rapid Run 515fbc, 806r amplification of 16SrRNA V4_	GT	151040311	7A4.Empty	FWD:GTGCCAGCMGCCGCGGTAA; REV:GGACTACHVGGGTWTCTAAT	Illumina	AB	12616	7	RIKE	Amina_Skin	UCSDMI	3/30/16	Amina_Skin_lane1_S1_L001	_0.1,g_	UCSDMI	AB_Plate7	Sequencing by synthesis	UCSDMI	16S rRNA	V4	108379Z	311318B	311426B	RNBD9959	AB_Plate7_7A4.Empty_A4	A4	not applicable	years	7A4	not applicable	not applicable	not applicable	10/7/15 0:00	True	193	urban biome	research facility	sterile water	misc environment
10370.7A5	TAGTGTCGGATC	GTGTGCCAGCMGCCGCGGTAA	USCDMI	Amina skin study	EMP_processed	samples of skin from a timeseries intervention with skin products	HOWE_KF2	PM15J26	lane1	_Illumina HiSeq Rapid Run 515fbc, 806r amplification of 16SrRNA V4_	GT	151040311	7A5	FWD:GTGCCAGCMGCCGCGGTAA; REV:GGACTACHVGGGTWTCTAAT	Illumina	AB	12616	7	RIKE	Amina_Skin	UCSDMI	3/30/16	Amina_Skin_lane1_S1_L001	_0.1,g_	UCSDMI	AB_Plate7	Sequencing by synthesis	UCSDMI	16S rRNA	V4	108379Z	311318B	311426B	RNBD9959	AB_Plate7_7A5_A5	A5	not applicable	years	7A5	UBERON:skin	UBERON:sebum	UBERON:skin of face	10/7/15 0:00	True	193	urban biome	human-associated habitat	sebum	human-skin
10370.7A6	TCAAGCAATACG	GTGTGCCAGCMGCCGCGGTAA	USCDMI	Amina skin study	EMP_processed	samples of skin from a timeseries intervention with skin products	HOWE_KF2	PM15J26	lane1	_Illumina HiSeq Rapid Run 515fbc, 806r amplification of 16SrRNA V4_	GT	151040311	7A6	FWD:GTGCCAGCMGCCGCGGTAA; REV:GGACTACHVGGGTWTCTAAT	Illumina	AB	12616	7	RIKE	Amina_Skin	UCSDMI	3/30/16	Amina_Skin_lane1_S1_L001	_0.1,g_	UCSDMI	AB_Plate7	Sequencing by synthesis	UCSDMI	16S rRNA	V4	108379Z	311318B	311426B	RNBD9959	AB_Plate7_7A6_A6	A6	not applicable	years	7A6	UBERON:skin	UBERON:sebum	UBERON:skin of face	10/7/15 0:00	True	193	urban biome	human-associated habitat	sebum	human-skin
10370.7A7	AGGGAGCTTCGG	GTGTGCCAGCMGCCGCGGTAA	USCDMI	Amina skin study	EMP_processed	samples of skin from a timeseries intervention with skin products	HOWE_KF2	PM15J26	lane1	_Illumina HiSeq Rapid Run 515fbc, 806r amplification of 16SrRNA V4_	GT	151040311	7A7	FWD:GTGCCAGCMGCCGCGGTAA; REV:GGACTACHVGGGTWTCTAAT	Illumina	AB	12616	7	RIKE	Amina_Skin	UCSDMI	3/30/16	Amina_Skin_lane1_S1_L001	_0.1,g_	UCSDMI	AB_Plate7	Sequencing by synthesis	UCSDMI	16S rRNA	V4	108379Z	311318B	311426B	RNBD9959	AB_Plate7_7A7_A7	A7	not applicable	years	7A7	UBERON:skin	UBERON:sebum	UBERON:skin of face	10/7/15 0:00	True	193	urban biome	human-associated habitat	sebum	human-skin
10370.7A8	CTGGTAAGTCCA	GTGTGCCAGCMGCCGCGGTAA	USCDMI	Amina skin study	EMP_processed	samples of skin from a timeseries intervention with skin products	HOWE_KF2	PM15J26	lane1	_Illumina HiSeq Rapid Run 515fbc, 806r amplification of 16SrRNA V4_	GT	151040311	7A8	FWD:GTGCCAGCMGCCGCGGTAA; REV:GGACTACHVGGGTWTCTAAT	Illumina	AB	12616	7	RIKE	Amina_Skin	UCSDMI	3/30/16	Amina_Skin_lane1_S1_L001	_0.1,g_	UCSDMI	AB_Plate7	Sequencing by synthesis	UCSDMI	16S rRNA	V4	108379Z	311318B	311426B	RNBD9959	AB_Plate7_7A8_A8	A8	not applicable	years	7A8	UBERON:skin	UBERON:sebum	UBERON:skin of face	10/7/15 0:00	True	193	urban biome	human-associated habitat	sebum	human-skin
10370.7B1	GGAATCCGATTA	GTGTGCCAGCMGCCGCGGTAA	USCDMI	Amina skin study	EMP_processed	samples of skin from a timeseries intervention with skin products	HOWE_KF2	PM15J26	lane1	_Illumina HiSeq Rapid Run 515fbc, 806r amplification of 16SrRNA V4_	GT	151040311	7B1	FWD:GTGCCAGCMGCCGCGGTAA; REV:GGACTACHVGGGTWTCTAAT	Illumina	AB	12616	7	RIKE	Amina_Skin	UCSDMI	3/30/16	Amina_Skin_lane1_S1_L001	_0.1,g_	UCSDMI	AB_Plate7	Sequencing by synthesis	UCSDMI	16S rRNA	V4	108379Z	311318B	311426B	RNBD9959	AB_Plate7_7B1_B1	B1	not applicable	years	7B1	UBERON:skin	UBERON:sebum	UBERON:skin of arm	10/7/15 0:00	True	193	urban biome	human-associated habitat	sebum	human-skin
10370.7B10	TCGTAGTAATGG	GTGTGCCAGCMGCCGCGGTAA	USCDMI	Amina skin study	EMP_processed	samples of skin from a timeseries intervention with skin products	HOWE_KF2	PM15J26	lane1	_Illumina HiSeq Rapid Run 515fbc, 806r amplification of 16SrRNA V4_	GT	151040311	7B10	FWD:GTGCCAGCMGCCGCGGTAA; REV:GGACTACHVGGGTWTCTAAT	Illumina	AB	12616	7	RIKE	Amina_Skin	UCSDMI	3/30/16	Amina_Skin_lane1_S1_L001	_0.1,g_	UCSDMI	AB_Plate7	Sequencing by synthesis	UCSDMI	16S rRNA	V4	108379Z	311318B	311426B	RNBD9959	AB_Plate7_7B10_B10	B10	not applicable	years	7B10	UBERON:skin	UBERON:sebum	UBERON:skin of face	10/7/15 0:00	True	193	urban biome	human-associated habitat	sebum	human-skin
10370.7B11	CGGGTCCTCTTG	GTGTGCCAGCMGCCGCGGTAA	USCDMI	Amina skin study	EMP_processed	samples of skin from a timeseries intervention with skin products	HOWE_KF2	PM15J26	lane1	_Illumina HiSeq Rapid Run 515fbc, 806r amplification of 16SrRNA V4_	GT	151040311	7B11	FWD:GTGCCAGCMGCCGCGGTAA; REV:GGACTACHVGGGTWTCTAAT	Illumina	AB	12616	7	RIKE	Amina_Skin	UCSDMI	3/30/16	Amina_Skin_lane1_S1_L001	_0.1,g_	UCSDMI	AB_Plate7	Sequencing by synthesis	UCSDMI	16S rRNA	V4	108379Z	311318B	311426B	RNBD9959	AB_Plate7_7B11_B11	B11	not applicable	years	7B11	UBERON:skin	UBERON:sebum	UBERON:skin of face	10/7/15 0:00	True	193	urban biome	human-associated habitat	sebum	human-skin
10370.7B12	GTCGGGCCGGTA	GTGTGCCAGCMGCCGCGGTAA	USCDMI	Amina skin study	EMP_processed	samples of skin from a timeseries intervention with skin products	HOWE_KF2	PM15J26	lane1	_Illumina HiSeq Rapid Run 515fbc, 806r amplification of 16SrRNA V4_	GT	151040311	7B12	FWD:GTGCCAGCMGCCGCGGTAA; REV:GGACTACHVGGGTWTCTAAT	Illumina	AB	12616	7	RIKE	Amina_Skin	UCSDMI	3/30/16	Amina_Skin_lane1_S1_L001	_0.1,g_	UCSDMI	AB_Plate7	Sequencing by synthesis	UCSDMI	16S rRNA	V4	108379Z	311318B	311426B	RNBD9959	AB_Plate7_7B12_B12	B12	not applicable	years	7B12	UBERON:skin	UBERON:sebum	UBERON:skin of face	10/7/15 0:00	True	193	urban biome	human-associated habitat	sebum	human-skin
10370.7B2	TTCCCACCCATT	GTGTGCCAGCMGCCGCGGTAA	USCDMI	Amina skin study	EMP_processed	samples of skin from a timeseries intervention with skin products	HOWE_KF2	PM15J26	lane1	_Illumina HiSeq Rapid Run 515fbc, 806r amplification of 16SrRNA V4_	GT	151040311	7B2	FWD:GTGCCAGCMGCCGCGGTAA; REV:GGACTACHVGGGTWTCTAAT	Illumina	AB	12616	7	RIKE	Amina_Skin	UCSDMI	3/30/16	Amina_Skin_lane1_S1_L001	_0.1,g_	UCSDMI	AB_Plate7	Sequencing by synthesis	UCSDMI	16S rRNA	V4	108379Z	311318B	311426B	RNBD9959	AB_Plate7_7B2_B2	B2	not applicable	years	7B2	UBERON:skin	UBERON:sebum	UBERON:skin of arm	10/7/15 0:00	True	193	urban biome	human-associated habitat	sebum	human-skin
10370.7B3	GTCCCAGTCCCA	GTGTGCCAGCMGCCGCGGTAA	USCDMI	Amina skin study	EMP_processed	samples of skin from a timeseries intervention with skin products	HOWE_KF2	PM15J26	lane1	_Illumina HiSeq Rapid Run 515fbc, 806r amplification of 16SrRNA V4_	GT	151040311	7B3	FWD:GTGCCAGCMGCCGCGGTAA; REV:GGACTACHVGGGTWTCTAAT	Illumina	AB	12616	7	RIKE	Amina_Skin	UCSDMI	3/30/16	Amina_Skin_lane1_S1_L001	_0.1,g_	UCSDMI	AB_Plate7	Sequencing by synthesis	UCSDMI	16S rRNA	V4	108379Z	311318B	311426B	RNBD9959	AB_Plate7_7B3_B3	B3	not applicable	years	7B3	UBERON:skin	UBERON:sebum	UBERON:skin of arm	10/7/15 0:00	True	193	urban biome	human-associated habitat	sebum	human-skin
10370.7B4	AGCCAGTCATAC	GTGTGCCAGCMGCCGCGGTAA	USCDMI	Amina skin study	EMP_processed	samples of skin from a timeseries intervention with skin products	HOWE_KF2	PM15J26	lane1	_Illumina HiSeq Rapid Run 515fbc, 806r amplification of 16SrRNA V4_	GT	151040311	7B4	FWD:GTGCCAGCMGCCGCGGTAA; REV:GGACTACHVGGGTWTCTAAT	Illumina	AB	12616	7	RIKE	Amina_Skin	UCSDMI	3/30/16	Amina_Skin_lane1_S1_L001	_0.1,g_	UCSDMI	AB_Plate7	Sequencing by synthesis	UCSDMI	16S rRNA	V4	108379Z	311318B	311426B	RNBD9959	AB_Plate7_7B4_B4	B4	not applicable	years	7B4	UBERON:skin	UBERON:sebum	UBERON:skin of arm	10/7/15 0:00	True	193	urban biome	human-associated habitat	sebum	human-skin
10370.7B5	GTGTAATGTAGA	GTGTGCCAGCMGCCGCGGTAA	USCDMI	Amina skin study	EMP_processed	samples of skin from a timeseries intervention with skin products	HOWE_KF2	PM15J26	lane1	_Illumina HiSeq Rapid Run 515fbc, 806r amplification of 16SrRNA V4_	GT	151040311	7B5	FWD:GTGCCAGCMGCCGCGGTAA; REV:GGACTACHVGGGTWTCTAAT	Illumina	AB	12616	7	RIKE	Amina_Skin	UCSDMI	3/30/16	Amina_Skin_lane1_S1_L001	_0.1,g_	UCSDMI	AB_Plate7	Sequencing by synthesis	UCSDMI	16S rRNA	V4	108379Z	311318B	311426B	RNBD9959	AB_Plate7_7B5_B5	B5	not applicable	years	7B5	UBERON:skin	UBERON:sebum	UBERON:skin of foot	10/7/15 0:00	True	193	urban biome	human-associated habitat	sebum	human-skin
10370.7B6	ATACTGAGTGAA	GTGTGCCAGCMGCCGCGGTAA	USCDMI	Amina skin study	EMP_processed	samples of skin from a timeseries intervention with skin products	HOWE_KF2	PM15J26	lane1	_Illumina HiSeq Rapid Run 515fbc, 806r amplification of 16SrRNA V4_	GT	151040311	7B6	FWD:GTGCCAGCMGCCGCGGTAA; REV:GGACTACHVGGGTWTCTAAT	Illumina	AB	12616	7	RIKE	Amina_Skin	UCSDMI	3/30/16	Amina_Skin_lane1_S1_L001	_0.1,g_	UCSDMI	AB_Plate7	Sequencing by synthesis	UCSDMI	16S rRNA	V4	108379Z	311318B	311426B	RNBD9959	AB_Plate7_7B6_B6	B6	not applicable	years	7B6	UBERON:skin	UBERON:sebum	UBERON:skin of foot	10/7/15 0:00	True	193	urban biome	human-associated habitat	sebum	human-skin
10370.7B7	TGTATGCTTCTA	GTGTGCCAGCMGCCGCGGTAA	USCDMI	Amina skin study	EMP_processed	samples of skin from a timeseries intervention with skin products	HOWE_KF2	PM15J26	lane1	_Illumina HiSeq Rapid Run 515fbc, 806r amplification of 16SrRNA V4_	GT	151040311	7B7	FWD:GTGCCAGCMGCCGCGGTAA; REV:GGACTACHVGGGTWTCTAAT	Illumina	AB	12616	7	RIKE	Amina_Skin	UCSDMI	3/30/16	Amina_Skin_lane1_S1_L001	_0.1,g_	UCSDMI	AB_Plate7	Sequencing by synthesis	UCSDMI	16S rRNA	V4	108379Z	311318B	311426B	RNBD9959	AB_Plate7_7B7_B7	B7	not applicable	years	7B7	UBERON:skin	UBERON:sebum	UBERON:skin of foot	10/7/15 0:00	True	193	urban biome	human-associated habitat	sebum	human-skin
10370.7B8	GAACTCGCTATG	GTGTGCCAGCMGCCGCGGTAA	USCDMI	Amina skin study	EMP_processed	samples of skin from a timeseries intervention with skin products	HOWE_KF2	PM15J26	lane1	_Illumina HiSeq Rapid Run 515fbc, 806r amplification of 16SrRNA V4_	GT	151040311	7B8	FWD:GTGCCAGCMGCCGCGGTAA; REV:GGACTACHVGGGTWTCTAAT	Illumina	AB	12616	7	RIKE	Amina_Skin	UCSDMI	3/30/16	Amina_Skin_lane1_S1_L001	_0.1,g_	UCSDMI	AB_Plate7	Sequencing by synthesis	UCSDMI	16S rRNA	V4	108379Z	311318B	311426B	RNBD9959	AB_Plate7_7B8_B8	B8	not applicable	years	7B8	UBERON:skin	UBERON:sebum	UBERON:skin of foot	10/7/15 0:00	True	193	urban biome	human-associated habitat	sebum	human-skin
10370.7B9.Empty	CGATATCAGTAG	GTGTGCCAGCMGCCGCGGTAA	USCDMI	Amina skin study	EMP_processed	samples of skin from a timeseries intervention with skin products	HOWE_KF2	PM15J26	lane1	_Illumina HiSeq Rapid Run 515fbc, 806r amplification of 16SrRNA V4_	GT	151040311	7B9.Empty	FWD:GTGCCAGCMGCCGCGGTAA; REV:GGACTACHVGGGTWTCTAAT	Illumina	AB	12616	7	RIKE	Amina_Skin	UCSDMI	3/30/16	Amina_Skin_lane1_S1_L001	_0.1,g_	UCSDMI	AB_Plate7	Sequencing by synthesis	UCSDMI	16S rRNA	V4	108379Z	311318B	311426B	RNBD9959	AB_Plate7_7B9.Empty_B9	B9	not applicable	years	7B9	not applicable	not applicable	not applicable	10/7/15 0:00	True	193	urban biome	research facility	sterile water	misc environment
10370.7C1	TCCGACCCGATC	GTGTGCCAGCMGCCGCGGTAA	USCDMI	Amina skin study	EMP_processed	samples of skin from a timeseries intervention with skin products	HOWE_KF2	PM15J26	lane1	_Illumina HiSeq Rapid Run 515fbc, 806r amplification of 16SrRNA V4_	GT	151040311	7C1	FWD:GTGCCAGCMGCCGCGGTAA; REV:GGACTACHVGGGTWTCTAAT	Illumina	AB	12616	7	RIKE	Amina_Skin	UCSDMI	3/30/16	Amina_Skin_lane1_S1_L001	_0.1,g_	UCSDMI	AB_Plate7	Sequencing by synthesis	UCSDMI	16S rRNA	V4	108379Z	311318B	311426B	RNBD9959	AB_Plate7_7C1_C1	C1	not applicable	years	7C1	UBERON:skin	UBERON:sebum	UBERON:skin of face	10/7/15 0:00	True	193	urban biome	human-associated habitat	sebum	human-skin
10370.7C10	GCAGAGAGGCTA	GTGTGCCAGCMGCCGCGGTAA	USCDMI	Amina skin study	EMP_processed	samples of skin from a timeseries intervention with skin products	HOWE_KF2	PM15J26	lane1	_Illumina HiSeq Rapid Run 515fbc, 806r amplification of 16SrRNA V4_	GT	151040311	7C10	FWD:GTGCCAGCMGCCGCGGTAA; REV:GGACTACHVGGGTWTCTAAT	Illumina	AB	12616	7	RIKE	Amina_Skin	UCSDMI	3/30/16	Amina_Skin_lane1_S1_L001	_0.1,g_	UCSDMI	AB_Plate7	Sequencing by synthesis	UCSDMI	16S rRNA	V4	108379Z	311318B	311426B	RNBD9959	AB_Plate7_7C10_C10	C10	not applicable	years	7C10	UBERON:skin	UBERON:sebum	UBERON:skin of foot	10/7/15 0:00	True	193	urban biome	human-associated habitat	sebum	human-skin
10370.7C11	CGTTTATCCGTT	GTGTGCCAGCMGCCGCGGTAA	USCDMI	Amina skin study	EMP_processed	samples of skin from a timeseries intervention with skin products	HOWE_KF2	PM15J26	lane1	_Illumina HiSeq Rapid Run 515fbc, 806r amplification of 16SrRNA V4_	GT	151040311	7C11	FWD:GTGCCAGCMGCCGCGGTAA; REV:GGACTACHVGGGTWTCTAAT	Illumina	AB	12616	7	RIKE	Amina_Skin	UCSDMI	3/30/16	Amina_Skin_lane1_S1_L001	_0.1,g_	UCSDMI	AB_Plate7	Sequencing by synthesis	UCSDMI	16S rRNA	V4	108379Z	311318B	311426B	RNBD9959	AB_Plate7_7C11_C11	C11	not applicable	years	7C11	UBERON:skin	UBERON:sebum	UBERON:skin of foot	10/7/15 0:00	True	193	urban biome	human-associated habitat	sebum	human-skin
10370.7C12	GCTAGACACTAC	GTGTGCCAGCMGCCGCGGTAA	USCDMI	Amina skin study	EMP_processed	samples of skin from a timeseries intervention with skin products	HOWE_KF2	PM15J26	lane1	_Illumina HiSeq Rapid Run 515fbc, 806r amplification of 16SrRNA V4_	GT	151040311	7C12	FWD:GTGCCAGCMGCCGCGGTAA; REV:GGACTACHVGGGTWTCTAAT	Illumina	AB	12616	7	RIKE	Amina_Skin	UCSDMI	3/30/16	Amina_Skin_lane1_S1_L001	_0.1,g_	UCSDMI	AB_Plate7	Sequencing by synthesis	UCSDMI	16S rRNA	V4	108379Z	311318B	311426B	RNBD9959	AB_Plate7_7C12_C12	C12	not applicable	years	7C12	UBERON:skin	UBERON:sebum	UBERON:skin of foot	10/7/15 0:00	True	193	urban biome	human-associated habitat	sebum	human-skin
10370.7C2	CCGCATGACCTA	GTGTGCCAGCMGCCGCGGTAA	USCDMI	Amina skin study	EMP_processed	samples of skin from a timeseries intervention with skin products	HOWE_KF2	PM15J26	lane1	_Illumina HiSeq Rapid Run 515fbc, 806r amplification of 16SrRNA V4_	GT	151040311	7C2	FWD:GTGCCAGCMGCCGCGGTAA; REV:GGACTACHVGGGTWTCTAAT	Illumina	AB	12616	7	RIKE	Amina_Skin	UCSDMI	3/30/16	Amina_Skin_lane1_S1_L001	_0.1,g_	UCSDMI	AB_Plate7	Sequencing by synthesis	UCSDMI	16S rRNA	V4	108379Z	311318B	311426B	RNBD9959	AB_Plate7_7C2_C2	C2	not applicable	years	7C2	UBERON:skin	UBERON:sebum	UBERON:arm pit	10/7/15 0:00	True	193	urban biome	human-associated habitat	sebum	human-skin
10370.7C3	CACTAGACCCAC	GTGTGCCAGCMGCCGCGGTAA	USCDMI	Amina skin study	EMP_processed	samples of skin from a timeseries intervention with skin products	HOWE_KF2	PM15J26	lane1	_Illumina HiSeq Rapid Run 515fbc, 806r amplification of 16SrRNA V4_	GT	151040311	7C3	FWD:GTGCCAGCMGCCGCGGTAA; REV:GGACTACHVGGGTWTCTAAT	Illumina	AB	12616	7	RIKE	Amina_Skin	UCSDMI	3/30/16	Amina_Skin_lane1_S1_L001	_0.1,g_	UCSDMI	AB_Plate7	Sequencing by synthesis	UCSDMI	16S rRNA	V4	108379Z	311318B	311426B	RNBD9959	AB_Plate7_7C3_C3	C3	not applicable	years	7C3	UBERON:skin	UBERON:sebum	UBERON:arm pit	10/7/15 0:00	True	193	urban biome	human-associated habitat	sebum	human-skin
10370.7C4	AGTAATAACAAG	GTGTGCCAGCMGCCGCGGTAA	USCDMI	Amina skin study	EMP_processed	samples of skin from a timeseries intervention with skin products	HOWE_KF2	PM15J26	lane1	_Illumina HiSeq Rapid Run 515fbc, 806r amplification of 16SrRNA V4_	GT	151040311	7C4	FWD:GTGCCAGCMGCCGCGGTAA; REV:GGACTACHVGGGTWTCTAAT	Illumina	AB	12616	7	RIKE	Amina_Skin	UCSDMI	3/30/16	Amina_Skin_lane1_S1_L001	_0.1,g_	UCSDMI	AB_Plate7	Sequencing by synthesis	UCSDMI	16S rRNA	V4	108379Z	311318B	311426B	RNBD9959	AB_Plate7_7C4_C4	C4	not applicable	years	7C4	UBERON:skin	UBERON:sebum	UBERON:arm pit	10/7/15 0:00	True	193	urban biome	human-associated habitat	sebum	human-skin
10370.7C5	CTTCTTCGCCCT	GTGTGCCAGCMGCCGCGGTAA	USCDMI	Amina skin study	EMP_processed	samples of skin from a timeseries intervention with skin products	HOWE_KF2	PM15J26	lane1	_Illumina HiSeq Rapid Run 515fbc, 806r amplification of 16SrRNA V4_	GT	151040311	7C5	FWD:GTGCCAGCMGCCGCGGTAA; REV:GGACTACHVGGGTWTCTAAT	Illumina	AB	12616	7	RIKE	Amina_Skin	UCSDMI	3/30/16	Amina_Skin_lane1_S1_L001	_0.1,g_	UCSDMI	AB_Plate7	Sequencing by synthesis	UCSDMI	16S rRNA	V4	108379Z	311318B	311426B	RNBD9959	AB_Plate7_7C5_C5	C5	not applicable	years	7C5	UBERON:skin	UBERON:sebum	UBERON:arm pit	10/7/15 0:00	True	193	urban biome	human-associated habitat	sebum	human-skin
10370.7C6	TACACGCTGATG	GTGTGCCAGCMGCCGCGGTAA	USCDMI	Amina skin study	EMP_processed	samples of skin from a timeseries intervention with skin products	HOWE_KF2	PM15J26	lane1	_Illumina HiSeq Rapid Run 515fbc, 806r amplification of 16SrRNA V4_	GT	151040311	7C6	FWD:GTGCCAGCMGCCGCGGTAA; REV:GGACTACHVGGGTWTCTAAT	Illumina	AB	12616	7	RIKE	Amina_Skin	UCSDMI	3/30/16	Amina_Skin_lane1_S1_L001	_0.1,g_	UCSDMI	AB_Plate7	Sequencing by synthesis	UCSDMI	16S rRNA	V4	108379Z	311318B	311426B	RNBD9959	AB_Plate7_7C6_C6	C6	not applicable	years	7C6	UBERON:skin	UBERON:sebum	UBERON:skin of arm	10/7/15 0:00	True	193	urban biome	human-associated habitat	sebum	human-skin
[truncated: 2,319 more rows]
[truncated: 37 more columns]
